# Supplementary material for: Crystal structure and Hirshfeld surface analysis of (1H-imidazole-κN 3)[N-(2-oxido­benzyl­idene)tyrosinato-κ3 O,N,O′]copper(II)
Source: Acta Crystallogr E Crystallogr Commun. 2023 Jun 2;79(Pt 7):596–9. doi: 10.1107/S2056989023004735 (PMC10439432; doi:10.1107/S2056989023004735)
Supplement: Supplementary file 1 [file e-79-00596-sup1.cif]

##############################################################################
#                                                                            #
# This CIF contains the data in a paper accepted for publication in          #
# Acta Crystallographica Section E. It conforms to the requirements of       #
# Notes for Authors for Acta Crystallographica Section E, and has been       #
# peer reviewed under the auspices of the IUCr Commission on Journals.       #
#                                                                            #
# Full details of the Crystallographic Information File format               #
# are given in the paper "The Crystallographic Information File (CIF):       #
# a New Standard Archive File for Crystallography" by S. R. Hall, F. H.      #
# Allen and I. D. Brown [Acta Cryst. (1991), A47, 655-685].                  #
#                                                                            #
# The current version of the core CIF dictionary is obtainable from          #
# ftp://ftp.iucr.org/pub/cif_core.dic.                                       #
#                                                                            #
# Software is freely available for graphical display of the structure(s)     #
# in this CIF. For information consult the CIF software page                 #
# http://www.iucr.org/resources/cif/software.                                #
#                                                                            #
# This file may be used for bona fide research purposes within the           #
# scientific community so long as proper attribution is given to the journal # 
# article from which it was obtained.                                        #
#                                                                            #
##############################################################################
data_global
_audit_creation_method     'APEX3 v2019.11-0'
_journal_date_recd_electronic     2023-04-10
_journal_date_accepted     2023-05-30
_journal_name_full     'Acta Crystallographica, Section E'
_journal_year     2023
_journal_volume     79
_journal_issue      7
_journal_page_first     0
_journal_page_last     0
_journal_paper_category     GM
_journal_paper_doi     10.1107/S2056989023004735
_journal_coeditor_code     EX2071
_publ_contact_author_name     ?
_publ_contact_author_address
;
;
_publ_contact_author_email     akitsu2@rs.tus.ac.jp
_publ_contact_author_fax     ?
_publ_contact_author_phone     ?
_publ_section_title
;\
Crystal structure and Hirshfeld surface analysis of
(1<i>H</i>-imidazole-\k<i>N</i>^3^)[<i>N</i>-(2-oxidobenzylidene)\
tyrosinato-\k^3^<i>O</i>,<i>N</i>,<i>O</i>']copper(II)
;
_publ_section_title_footnote     .
loop_
    _publ_author_name
    _publ_author_footnote
    _publ_author_address
    'Suzuki, Soma' .
;
Department of Chemistry
Faculty of Science
Tokyo University of Science
1-3 Kagurazaka
Shinjuku-ku
Tokyo 162-8601
Japan
;
    'Akiyama, Yukihito' .
;
Department of Chemistry
Faculty of Science
Tokyo University of Science
1-3 Kagurazaka
Shinjuku-ku
Tokyo 162-8601
Japan
;
    'Nakane, Daisuke' .
;
Department of Chemistry
Faculty of Science
Tokyo University of Science
1-3 Kagurazaka
Shinjuku-ku
Tokyo 162-8601
Japan
;
    'Akitsu, Takashiro' .
;
Department of Chemistry
Faculty of Science
Tokyo University of Science
1-3 Kagurazaka
Shinjuku-ku
Tokyo 162-8601
Japan
;
_publ_section_synopsis
;
The amino acid Schiff base copper(II) title complex consists of a tridentate
ligand synthesized from <i>L</i>-tyrosine and salicylaldehyde. One imidazole
molecule is additionally coordinating to the copper(II) ion. The crystal
structure features N---H...O, O---H...O and C---H...O hydrogen bonds.
;
data_I
_chemical_name_systematic
;\
(1<i>H</i>-Imidazole-\k<i>N</i>^3^)[<i>N</i>-(2-oxidobenzylidene)\
tyrosinato-\k^3^<i>O</i>,<i>N</i>,<i>O</i>']copper(II)
;
_chemical_name_common     ?
_chemical_formula_moiety     '[Cu (C16 H13 N O4) (C3 H4 N2)]'
_chemical_formula_sum     'C19 H17 Cu N3 O4'
_chemical_formula_iupac     '[Cu (C16 H13 N O4) (C3 H4 N2)]'
_chemical_formula_weight     414.89
_chemical_melting_point     ?
_chemical_absolute_configuration     syn
_space_group_crystal_system     orthorhombic
_space_group_name_H-M_alt     'P 21 21 21'
_space_group_name_Hall     'P 2ac 2ab'
loop_
    _space_group_symop_operation_xyz
    'x, y, z'
    '-x+1/2, -y, z+1/2'
    '-x, y+1/2, -z+1/2'
    'x+1/2, -y+1/2, -z'
_cell_length_a     5.5005(2)
_cell_length_b     12.1363(5)
_cell_length_c     26.1470(10)
_cell_angle_alpha     90
_cell_angle_beta     90
_cell_angle_gamma     90
_cell_volume     1745.46(12)
_cell_formula_units_Z     4
_cell_measurement_reflns_used     9965
_cell_measurement_theta_min     2.8773
_cell_measurement_theta_max     26.3890
_cell_measurement_temperature     173.(2)
_exptl_crystal_description     prism
_exptl_crystal_colour     black
_exptl_crystal_size_max     0.500
_exptl_crystal_size_mid     0.300
_exptl_crystal_size_min     0.200
_exptl_crystal_density_diffrn     1.579
_exptl_crystal_density_meas     ?
_exptl_crystal_density_method     'not measured'
_exptl_crystal_F_000     852
_exptl_absorpt_coefficient_mu     1.283
_exptl_absorpt_correction_type     multi-scan
_exptl_absorpt_process_details
;
(SADABS; Krause <i>et al.</i>,  2015)
;
_exptl_absorpt_correction_T_min     0.55
_exptl_absorpt_correction_T_max     0.78
_exptl_special_details
;
;
_diffrn_ambient_temperature     173.(2)
_diffrn_source     ?
_diffrn_source_power     ?
_diffrn_source_voltage     ?
_diffrn_source_current     ?
_diffrn_radiation_type     MoK\a
_diffrn_radiation_wavelength     0.71073
_diffrn_radiation_monochromator     ?
_diffrn_measurement_device_type     'Bruker D8 QUEST'
_diffrn_measurement_device     ?
_diffrn_measurement_method     ?
_diffrn_detector_area_resol_mean     7.3910
_diffrn_reflns_number     19853
_diffrn_reflns_av_R_equivalents     0.0471
_diffrn_reflns_av_unetI/netI     0.0432
_diffrn_reflns_theta_min     1.85
_diffrn_reflns_theta_max     26.41
_diffrn_reflns_theta_full     25.00
_diffrn_measured_fraction_theta_max     0.994
_diffrn_measured_fraction_theta_full     0.994
_diffrn_reflns_limit_h_min     -6
_diffrn_reflns_limit_h_max     6
_diffrn_reflns_limit_k_min     -15
_diffrn_reflns_limit_k_max     15
_diffrn_reflns_limit_l_min     -32
_diffrn_reflns_limit_l_max     32
_diffrn_radiation_probe     ?
_refine_special_details
;
Refined as a 2-component inversion twin.
;
_reflns_number_total     3571
_reflns_number_gt     3501
_reflns_threshold_expression     'I > 2\s(I)'
_refine_ls_structure_factor_coef     Fsqd
_refine_ls_matrix_type     full
_refine_ls_R_factor_all     0.0255
_refine_ls_R_factor_gt     0.0250
_refine_ls_wR_factor_gt     0.0613
_refine_ls_wR_factor_ref     0.0617
_refine_ls_goodness_of_fit_ref     1.056
_refine_ls_restrained_S_all     1.056
_refine_ls_number_reflns     3571
_refine_ls_number_parameters     251
_refine_ls_number_restraints     0
_refine_ls_number_constraints     ?
_refine_ls_hydrogen_treatment     mixed
_refine_ls_weighting_scheme     calc
_refine_ls_weighting_details
              'w=1/[\s^2^(Fo^2^)+(0.0276P)^2^+0.2834P] where P=(Fo^2^+2Fc^2^)/3'
_atom_sites_solution_hydrogens     mixed
_atom_sites_solution_primary     ?
_atom_sites_solution_secondary     ?
_refine_ls_shift/su_max     0.001
_refine_ls_shift/su_mean     0.000
_refine_diff_density_max     0.334
_refine_diff_density_min     -0.210
_refine_ls_extinction_method     none
_refine_ls_extinction_coef     ?
_refine_ls_abs_structure_details
;
Refined as an inversion twin
;
_refine_ls_abs_structure_Flack     0.017(12)
loop_
    _atom_type_symbol
    _atom_type_description
    _atom_type_scat_dispersion_real
    _atom_type_scat_dispersion_imag
    _atom_type_scat_source
    C C 0.0033 0.0016 'International Tables Vol C Tables 4.2.6.8 and 6.1.1.4'
    H H 0.0000 0.0000 'International Tables Vol C Tables 4.2.6.8 and 6.1.1.4'
    Cu Cu 0.3201 1.2651 'International Tables Vol C Tables 4.2.6.8 and 6.1.1.4'
    N N 0.0061 0.0033 'International Tables Vol C Tables 4.2.6.8 and 6.1.1.4'
    O O 0.0106 0.0060 'International Tables Vol C Tables 4.2.6.8 and 6.1.1.4'
_computing_data_collection
;
APEX2 (Bruker, 2019)
;
_computing_cell_refinement
;
SAINT V8.40B (Bruker, 2019)
;
_computing_data_reduction
;
SAINT V8.40B (Bruker, 2019)
;
_computing_structure_solution
;
<i>SHELXT2018/2</i> (Sheldrick, 2015a)
;
_computing_structure_refinement
;
<i>SHELXL2018/3</i> (Sheldrick, 2015b)
;
_computing_molecular_graphics
;
<i>ShelXle</i> (H\"ubschle <i>et al.</i>,  2011)
;
_computing_publication_material     ?
loop_
    _atom_site_type_symbol
    _atom_site_label
    _atom_site_fract_x
    _atom_site_fract_y
    _atom_site_fract_z
    _atom_site_U_iso_or_equiv
    _atom_site_adp_type
    _atom_site_calc_flag
    _atom_site_occupancy
    _atom_site_disorder_assembly
    _atom_site_disorder_group
    Cu Cu1 0.67468(5) 0.46981(2) 0.56047(2) 0.02401(11) Uani d 1 . .
    O O1 0.8939(3) 0.35005(15) 0.55615(7) 0.0334(4) Uani d 1 . .
    N N1 0.9329(6) 0.6643(2) 0.44552(9) 0.0420(6) Uani d 1 . .
    H H11 0.951(6) 0.717(3) 0.4317(12) 0.031(8) Uiso d 1 . .
    C C1 0.5421(5) 0.3165(2) 0.63934(9) 0.0263(5) Uani d 1 . .
    H H1 0.429138 0.291841 0.664328 0.032 Uiso calc 1 . .
    O O2 0.4294(3) 0.58526(14) 0.56409(7) 0.0287(4) Uani d 1 . .
    N N2 0.8346(4) 0.54082(17) 0.50227(7) 0.0288(4) Uani d 1 . .
    C C2 0.7397(5) 0.2446(2) 0.62716(9) 0.0266(5) Uani d 1 . .
    N N3 0.5042(4) 0.41212(17) 0.61927(8) 0.0247(4) Uani d 1 . .
    O O3 0.1144(4) 0.64649(19) 0.60736(8) 0.0437(5) Uani d 1 . .
    C C3 0.7677(6) 0.1496(2) 0.65788(10) 0.0327(6) Uani d 1 . .
    H H3 0.654313 0.13602 0.684559 0.039 Uiso calc 1 . .
    O O4 0.3089(4) 0.22066(16) 0.85680(7) 0.0341(4) Uani d 1 . .
    H H4A 0.191(7) 0.191(3) 0.8583(9) 0.051 Uiso calc 1 . .
    C C4 0.9544(6) 0.0768(2) 0.65012(11) 0.0355(6) Uani d 1 . .
    H H4 0.973698 0.014587 0.671828 0.043 Uiso calc 1 . .
    C C5 1.1151(5) 0.0952(2) 0.60999(11) 0.0350(6) Uani d 1 . .
    H H5 1.244308 0.044786 0.604282 0.042 Uiso calc 1 . .
    C C6 1.0904(5) 0.1854(2) 0.57830(11) 0.0337(6) Uani d 1 . .
    H H6 1.200419 0.194846 0.550635 0.04 Uiso calc 1 . .
    C C7 0.9050(5) 0.2637(2) 0.58620(9) 0.0271(5) Uani d 1 . .
    C C8 1.0473(5) 0.5091(2) 0.47797(9) 0.0317(6) Uani d 1 . .
    H H8 1.136848 0.443916 0.484952 0.038 Uiso calc 1 . .
    C C9 1.1065(5) 0.5856(2) 0.44292(10) 0.0373(6) Uani d 1 . .
    H H9 1.243185 0.584623 0.420719 0.045 Uiso calc 1 . .
    C C10 0.7719(6) 0.6358(2) 0.48134(10) 0.0372(7) Uani d 1 . .
    H H10 0.632492 0.677619 0.490455 0.045 Uiso calc 1 . .
    C C11 0.2751(5) 0.5780(2) 0.60006(9) 0.0280(5) Uani d 1 . .
    C C12 0.2973(5) 0.4790(2) 0.63643(8) 0.0262(5) Uani d 1 . .
    H H12 0.145376 0.433906 0.634481 0.031 Uiso calc 1 . .
    C C13 0.3284(5) 0.5233(2) 0.69154(8) 0.0301(5) Uani d 1 . .
    H H13A 0.485063 0.563191 0.693498 0.036 Uiso calc 1 . .
    H H13B 0.197503 0.577417 0.698212 0.036 Uiso calc 1 . .
    C C14 0.3233(5) 0.43791(19) 0.73347(8) 0.0248(5) Uani d 1 . .
    C C15 0.5135(5) 0.4309(2) 0.76836(10) 0.0290(6) Uani d 1 . .
    H H15 0.651326 0.477154 0.764186 0.035 Uiso calc 1 . .
    C C16 0.5065(5) 0.3581(2) 0.80895(10) 0.0305(5) Uani d 1 . .
    H H16 0.638341 0.354933 0.832366 0.037 Uiso calc 1 . .
    C C17 0.3077(5) 0.28973(19) 0.81552(8) 0.0251(5) Uani d 1 . .
    C C18 0.1184(5) 0.2928(2) 0.78049(9) 0.0276(5) Uani d 1 . .
    H H18 -0.016298 0.244436 0.784071 0.033 Uiso calc 1 . .
    C C19 0.1271(5) 0.3673(2) 0.74005(9) 0.0275(5) Uani d 1 . .
    H H19 -0.004041 0.36992 0.716438 0.033 Uiso calc 1 . .
loop_
    _atom_site_aniso_label
    _atom_site_aniso_U_11
    _atom_site_aniso_U_22
    _atom_site_aniso_U_33
    _atom_site_aniso_U_12
    _atom_site_aniso_U_13
    _atom_site_aniso_U_23
    Cu1 0.03258(17) 0.02037(15) 0.01908(14) 0.00257(12) 0.00109(11) 0.00198(11)
    O1 0.0418(10) 0.0297(9) 0.0287(9) 0.0086(8) 0.0108(8) 0.0089(8)
    N1 0.0750(19) 0.0271(12) 0.0239(11) -0.0099(12) 0.0061(12) 0.0052(10)
    C1 0.0339(14) 0.0223(12) 0.0227(11) 0.0004(11) 0.0033(10) -0.0008(9)
    O2 0.0396(9) 0.0256(8) 0.0207(8) 0.0061(7) -0.0004(8) 0.0028(7)
    N2 0.0411(12) 0.0236(10) 0.0217(9) -0.0016(11) -0.0006(9) 0.0013(8)
    C2 0.0361(14) 0.0201(11) 0.0236(11) 0.0016(10) -0.0001(9) -0.0002(9)
    N3 0.0295(11) 0.0218(10) 0.0228(9) 0.0034(9) 0.0013(8) 0.0001(8)
    O3 0.0537(14) 0.0427(11) 0.0346(10) 0.0245(11) 0.0055(9) 0.0059(9)
    C3 0.0434(16) 0.0243(12) 0.0304(13) 0.0023(12) 0.0035(11) 0.0046(10)
    O4 0.0361(10) 0.0364(10) 0.0297(9) 0.0009(9) 0.0002(9) 0.0098(8)
    C4 0.0489(17) 0.0218(12) 0.0359(14) 0.0042(12) -0.0023(13) 0.0059(11)
    C5 0.0378(15) 0.0242(13) 0.0429(15) 0.0090(12) -0.0013(12) -0.0003(11)
    C6 0.0377(15) 0.0296(14) 0.0340(13) 0.0036(12) 0.0068(11) 0.0019(11)
    C7 0.0338(13) 0.0208(12) 0.0268(12) 0.0019(10) -0.0011(10) -0.0007(10)
    C8 0.0332(14) 0.0357(14) 0.0261(12) -0.0030(11) -0.0010(10) 0.0016(10)
    C9 0.0435(15) 0.0423(15) 0.0261(12) -0.0105(13) 0.0031(12) -0.0006(12)
    C10 0.0593(19) 0.0252(12) 0.0272(12) 0.0028(13) 0.0049(12) 0.0005(10)
    C11 0.0359(14) 0.0252(12) 0.0229(11) 0.0050(11) -0.0043(10) -0.0033(9)
    C12 0.0316(12) 0.0231(11) 0.0239(11) 0.0035(12) 0.0029(9) -0.0017(9)
    C13 0.0444(14) 0.0223(11) 0.0236(11) 0.0016(13) 0.0054(11) -0.0008(10)
    C14 0.0296(13) 0.0230(11) 0.0216(10) 0.0025(10) 0.0044(10) -0.0027(8)
    C15 0.0257(13) 0.0326(13) 0.0288(12) -0.0034(11) 0.0045(10) -0.0022(10)
    C16 0.0259(12) 0.0395(14) 0.0261(12) 0.0004(12) -0.0008(10) 0.0011(11)
    C17 0.0297(12) 0.0236(11) 0.0220(10) 0.0035(11) 0.0027(10) 0.0002(9)
    C18 0.0279(13) 0.0255(12) 0.0296(12) -0.0043(10) 0.0016(10) 0.0001(10)
    C19 0.0279(14) 0.0307(13) 0.0239(11) -0.0010(11) -0.0035(9) -0.0007(10)
_geom_special_details
;
All esds (except the esd in the dihedral angle between two l.s. planes)
are estimated using the full covariance matrix.  The cell esds are taken
into account individually in the estimation of esds in distances, angles
and torsion angles; correlations between esds in cell parameters are only
used when they are defined by crystal symmetry.  An approximate (isotropic)
treatment of cell esds is used for estimating esds involving l.s. planes.
;
loop_
    _geom_bond_atom_site_label_1
    _geom_bond_atom_site_label_2
    _geom_bond_site_symmetry_2
    _geom_bond_distance
    _geom_bond_publ_flag
    Cu1 O1 . 1.8919(18) yes
    Cu1 N3 . 1.932(2) yes
    Cu1 O2 . 1.9473(17) yes
    Cu1 N2 . 1.958(2) yes
    O1 C7 . 1.311(3) ?
    N1 C10 . 1.335(4) ?
    N1 C9 . 1.352(4) ?
    C1 N3 . 1.290(3) ?
    C1 C2 . 1.430(4) ?
    O2 C11 . 1.270(3) ?
    N2 C10 . 1.322(4) yes
    N2 C8 . 1.386(4) ?
    C2 C3 . 1.413(3) ?
    C2 C7 . 1.424(4) ?
    N3 C12 . 1.468(3) ?
    O3 C11 . 1.228(3) ?
    C3 C4 . 1.371(4) ?
    O4 C17 . 1.367(3) ?
    C4 C5 . 1.390(4) ?
    C5 C6 . 1.379(4) ?
    C6 C7 . 1.410(4) ?
    C8 C9 . 1.345(4) ?
    C11 C12 . 1.537(3) ?
    C12 C13 . 1.547(3) ?
    C13 C14 . 1.509(3) ?
    C14 C19 . 1.389(4) ?
    C14 C15 . 1.390(4) ?
    C15 C16 . 1.381(4) ?
    C16 C17 . 1.383(4) ?
    C17 C18 . 1.388(4) ?
    C18 C19 . 1.392(4) ?
loop_
    _geom_angle_atom_site_label_1
    _geom_angle_atom_site_label_2
    _geom_angle_atom_site_label_3
    _geom_angle_site_symmetry_1
    _geom_angle_site_symmetry_3
    _geom_angle
    _geom_angle_publ_flag
    O1 Cu1 N3 . . 94.49(8) ?
    O1 Cu1 O2 . . 175.72(8) ?
    N3 Cu1 O2 . . 83.45(8) ?
    O1 Cu1 N2 . . 90.31(8) ?
    N3 Cu1 N2 . . 174.98(9) ?
    O2 Cu1 N2 . . 91.86(8) ?
    C7 O1 Cu1 . . 127.44(16) ?
    C10 N1 C9 . . 108.7(2) ?
    N3 C1 C2 . . 125.5(2) ?
    C11 O2 Cu1 . . 116.69(16) ?
    C10 N2 C8 . . 105.8(2) ?
    C10 N2 Cu1 . . 126.0(2) ?
    C8 N2 Cu1 . . 127.85(18) ?
    C3 C2 C7 . . 119.4(2) ?
    C3 C2 C1 . . 117.0(2) ?
    C7 C2 C1 . . 123.6(2) ?
    C1 N3 C12 . . 119.8(2) ?
    C1 N3 Cu1 . . 124.84(18) ?
    C12 N3 Cu1 . . 114.78(15) ?
    C4 C3 C2 . . 121.6(3) ?
    C3 C4 C5 . . 118.9(2) ?
    C6 C5 C4 . . 121.3(3) ?
    C5 C6 C7 . . 121.2(2) ?
    O1 C7 C6 . . 119.0(2) ?
    O1 C7 C2 . . 123.5(2) ?
    C6 C7 C2 . . 117.5(2) ?
    C9 C8 N2 . . 109.0(3) ?
    C8 C9 N1 . . 106.4(3) ?
    N2 C10 N1 . . 110.1(3) ?
    O3 C11 O2 . . 123.3(2) ?
    O3 C11 C12 . . 119.3(2) ?
    O2 C11 C12 . . 117.3(2) ?
    N3 C12 C11 . . 107.73(19) ?
    N3 C12 C13 . . 113.0(2) ?
    C11 C12 C13 . . 108.25(19) ?
    C14 C13 C12 . . 115.8(2) ?
    C19 C14 C15 . . 117.7(2) ?
    C19 C14 C13 . . 121.9(2) ?
    C15 C14 C13 . . 120.3(2) ?
    C16 C15 C14 . . 121.5(3) ?
    C15 C16 C17 . . 120.1(3) ?
    O4 C17 C16 . . 117.5(2) ?
    O4 C17 C18 . . 122.8(2) ?
    C16 C17 C18 . . 119.7(2) ?
    C17 C18 C19 . . 119.6(2) ?
    C14 C19 C18 . . 121.4(2) ?
loop_
    _geom_hbond_atom_site_label_D
    _geom_hbond_atom_site_label_H
    _geom_hbond_atom_site_label_A
    _geom_hbond_site_symmetry_A
    _geom_hbond_distance_DH
    _geom_hbond_distance_HA
    _geom_hbond_distance_DA
    _geom_hbond_angle_DHA
    _geom_hbond_publ_flag
    N1 H11 O2 4_566 0.75(4) 2.40(4) 3.050(3) 147.(3) yes
    N1 H11 O4 2_664 0.75(4) 2.48(3) 3.058(3) 136.(3) yes
    O4 H4A O3 3_546 0.74 1.98 2.666(3) 154.0 yes
    C13 H13A O4 3_656 0.99 2.58 3.364(3) 135.9 yes
_shelx_hkl_file
;
  -1   0   0    0.10    0.50
   1   0   0    3.80    0.90
  -2   0   0  748.83   68.79
   2   0   0  695.93   73.79
  -3   0   0    1.60    1.70
   3   0   0   -0.50    1.30
   3   0   0    1.00    1.10
  -4   0   0  220.58   17.70
   4   0   0  192.68   15.30
   4   0   0  216.98   20.00
   4   0   0  211.78   17.20
  -5   0   0    6.00    4.20
   5   0   0   -0.50    3.90
   5   0   0    3.80    3.40
   5   0   0   -1.70    1.90
   5   0   0   -2.90    2.30
  -6   0   0  254.37   23.20
   6   0   0  252.77   18.60
   6  -1   0    2.30    2.80
   6  -1   0   -1.10    1.70
  -6   1   0    2.00    3.90
   5  -1   0  406.46   29.50
   5  -1   0  449.86   35.90
   5  -1   0  390.36   31.20
   5  -1   0  412.86   30.70
  -5   1   0  383.16   31.60
   4  -1   0   46.90    7.10
   4  -1   0   53.49    9.80
  -4   1   0   62.99    8.50
   3  -1   0   58.49    6.50
   3  -1   0   63.59    8.40
  -3   1   0   66.49    6.90
   2  -1   0   85.39    7.30
   2  -1   0   84.49    8.60
  -2   1   0   90.89    7.50
   1  -1   0  189.68   32.50
  -1   1   0  222.18   29.10
   0   1   0    0.30    0.40
   1   1   0  218.08   15.40
  -2  -1   0   92.29    8.00
   2   1   0   88.89    7.80
   2   1   0   92.19    6.50
  -3  -1   0   60.49    6.80
   3   1   0   65.49    6.90
   3   1   0   57.89    4.80
  -4  -1   0   46.40    7.40
   4   1   0   45.90    7.20
   4   1   0   49.30    5.20
   4   1   0   48.40    4.80
  -5  -1   0  384.06   31.30
   5   1   0  401.56   27.40
   5   1   0  393.06   34.20
   5   1   0  391.26   30.90
  -6  -1   0   -0.50    3.30
   6  -2   0  539.45   39.80
   6  -2   0  526.55   40.80
  -6   2   0  560.94   42.20
   5  -2   0  333.87   27.60
   5  -2   0  381.86   27.40
   5  -2   0  338.97   28.10
   5  -2   0  377.66   32.20
  -5   2   0  349.57   28.40
   4  -2   0   11.70    4.90
   4  -2   0   17.40    4.30
  -4   2   0   16.20    4.20
   3  -2   0    7.50    2.60
   3  -2   0   10.80    4.10
  -3   2   0    4.30    2.30
   2  -2   0  390.56   27.20
   0  -2   0 4875.61  350.86
   2   2   0  365.06   26.20
  -3  -2   0    6.40    2.50
   3   2   0    5.00    2.60
  -4  -2   0   12.60    4.20
   4   2   0   11.10    3.90
   6   2   0  525.45   45.20
   6  -3   0   37.50    7.10
   6  -3   0   24.70    6.90
  -6   3   0   30.80    7.50
   5  -3   0  580.14   43.30
   5  -3   0  588.54   47.10
   5  -3   0  551.04   41.70
  -5   3   0  567.64   42.60
   4  -3   0  581.14   40.90
   4  -3   0  560.04   44.30
  -4   3   0  570.34   41.50
   3  -3   0  373.86   28.00
   3  -3   0  365.96   32.40
  -3   3   0  426.76   28.80
   2  -3   0 2102.39  182.68
  -2   3   0 1928.41  178.28
  -1   3   0  546.05   70.49
   0  -3   0   -0.20    0.60
   0   3   0    0.70    0.80
  -1  -3   0  522.75   69.79
   1   3   0  618.94   75.19
   2   3   0 2135.39  190.98
   3   3   0  299.87   64.19
   3   3   0  458.45   83.19
   4   3   0  542.25   40.10
   5   3   0  536.25   40.80
   6   3   0   33.30    9.50
   6  -4   0  176.48   17.70
   6  -4   0  195.78   19.80
  -6   4   0  204.18   19.10
   5  -4   0  159.08   15.20
   5  -4   0  168.88   18.90
  -5   4   0  178.78   16.20
   4  -4   0   24.30    4.90
   4  -4   0   22.90    6.80
  -4   4   0   31.80    5.70
   3  -4   0 1320.37   92.09
   2  -4   0 3694.83  308.87
  -2   4   0 3811.32  310.17
   1  -4   0 1300.27  138.69
  -1   4   0 1364.46  140.39
   0  -4   0  178.18   13.60
   0   4   0  195.08   14.10
  -1  -4   0 1243.78  134.89
   1   4   0 1347.97  139.59
  -2  -4   0 3468.35  285.47
   2   4   0 3390.86  290.27
   3   4   0 1107.19   80.39
   3   4   0 1257.57   81.29
   4   4   0   21.00    5.40
   5   4   0  158.48   15.80
   6  -5   0    6.20    5.00
   6  -5   0   -1.30    3.40
  -6   5   0    2.20    3.50
   5  -5   0   15.50    4.60
   5  -5   0    9.80    5.30
  -5   5   0   10.60    4.60
   4  -5   0  627.04   45.20
   4  -5   0  635.04   49.10
  -4   5   0  648.44   46.00
   3  -5   0  120.89   12.40
   3  -5   0   95.09    9.20
  -3   5   0  102.59   12.00
  -3   5   0  101.69    9.80
   2  -5   0 1279.57  144.09
  -2   5   0 1087.09  135.69
   1  -5   0 1806.62  192.68
  -1   5   0 2181.48  202.88
   0  -5   0    2.20    1.30
   0   5   0    4.10    1.80
  -1  -5   0 1844.82  192.68
   1   5   0 2106.19  201.28
  -2  -5   0 1141.49  134.49
   2   5   0 1094.19  136.79
   3   5   0   98.29    9.80
   3   5   0  106.39   10.60
   4   5   0  541.35   41.40
   4   5   0  596.04   42.40
   5   5   0   11.90    4.80
   5   5   0    9.60    4.50
   6   5   0    3.00    4.10
   6  -6   0   22.10    7.90
  -6   6   0   31.80    8.70
   5  -6   0  220.68   24.30
  -5   6   0  225.58   19.90
   4  -6   0  102.89   13.50
   4  -6   0  107.99   10.50
  -4   6   0  113.19   12.60
   3  -6   0 1232.38   86.89
  -3   6   0 1271.37   90.79
  -3   6   0 1207.08   84.09
   2  -6   0  202.18   17.90
   2  -6   0  208.58   15.80
  -2   6   0  215.18   16.30
   1  -6   0  904.31   62.59
   0  -6   0  166.48   12.90
   0   6   0  159.08   13.40
  -1  -6   0  874.51   60.79
  -2  -6   0  194.28   16.90
   2   6   0  214.88   15.90
   3   6   0 1140.69   79.19
   4   6   0  105.69   11.00
   4   6   0  114.39   12.30
   5   6   0  177.18   16.90
   6   6   0   29.30    7.40
   6  -7   0    9.00    6.80
  -6   7   0    9.90    4.90
   5  -7   0    0.10    2.90
   5  -7   0   -2.10    3.90
  -5   7   0   -1.20    2.80
   4  -7   0  334.17   28.90
   4  -7   0  322.17   24.70
  -4   7   0  315.67   25.50
   3  -7   0    0.40    1.70
   3  -7   0    0.10    3.00
  -3   7   0    1.30    2.30
  -3   7   0   -1.30    2.40
   1  -7   0  253.27   20.50
  -1   7   0  266.47   21.50
  -1   7   0  260.77   19.40
   0  -7   0    1.50    1.60
   0   7   0    1.60    1.40
   0   7   0    1.30    1.70
  -1  -7   0  259.77   21.60
  -1  -7   0  291.47   20.50
   1   7   0  251.37   20.30
  -2  -7   0 1294.67   88.79
  -3  -7   0    0.60    1.50
   3   7   0    6.40    2.80
   3   7   0    1.70    2.90
   4   7   0  308.37   25.80
   4   7   0  309.37   26.10
   5   7   0   -0.20    3.10
   6   7   0    9.70    4.70
   5  -8   0  210.58   23.50
   5  -8   0  208.98   18.60
  -5   8   0  227.58   19.90
   4  -8   0    9.00    3.50
   4  -8   0    5.20    4.90
  -4   8   0    3.60    3.40
  -4   8   0   10.90    5.70
   3  -8   0 1401.56   92.79
   3  -8   0 1421.66   96.69
  -3   8   0 1385.96   93.59
  -3   8   0 1262.37   97.19
   2  -8   0  137.99   13.70
   2  -8   0  141.69   11.70
  -2   8   0  135.99   22.70
  -2   8   0  132.39   12.00
   1  -8   0  700.33   49.50
  -1   8   0  670.23   50.49
  -1   8   0  711.63   48.40
   0  -8   0   27.10    4.60
   0   8   0   26.80    5.30
   0   8   0   30.50    4.40
  -1  -8   0  693.93   52.29
  -1  -8   0  779.92   50.79
   1   8   0  690.83   50.79
  -2  -8   0  143.09   13.40
   2   8   0  149.19   12.70
  -3  -8   0 1364.56   93.19
   3   8   0 1389.56   95.39
   4   8   0    2.20    3.60
   4   8   0    6.40    3.40
   5   8   0  225.48   19.50
   5  -9   0   -3.00    5.20
   5  -9   0    7.70    4.50
  -5   9   0    8.00    4.50
   4  -9   0 1138.69   76.39
  -4   9   0  999.00   81.69
  -4   9   0 1163.28   77.69
   3  -9   0   89.19   11.60
   3  -9   0   87.79    8.80
  -3   9   0   88.39   13.90
   2  -9   0  263.77   21.60
  -2   9   0  236.68   22.40
  -2   9   0  231.38   19.40
   1  -9   0   25.90    5.50
  -1   9   0   42.50    6.00
  -1   9   0   23.10    6.20
   0  -9   0    1.00    1.90
   0   9   0    0.40    1.80
   0   9   0    1.60    2.50
  -1  -9   0   31.50    5.70
  -1  -9   0   31.90    7.00
   1   9   0   27.40    5.70
  -2  -9   0  252.37   20.60
  -2  -9   0  214.58   20.00
   2   9   0  246.28   19.30
  -3  -9   0   83.99    9.40
   3   9   0  103.19   10.00
   4   9   0 1085.99   75.19
   5   9   0    5.30    3.90
   5 -10   0  187.98   23.50
  -5  10   0  184.98   17.90
   4 -10   0    6.10    3.30
  -4  10   0    4.00    3.60
  -4  10   0    6.80    6.20
   3 -10   0  606.54   45.30
   3 -10   0  543.75   41.00
  -3  10   0  586.84   42.30
  -3  10   0  582.94   46.80
   2 -10   0  219.58   20.30
  -2  10   0  235.58   20.50
  -2  10   0  229.88   22.10
   1 -10   0   23.70    5.60
  -1  10   0   18.40    4.50
  -1  10   0   16.40    5.40
   0 -10   0  393.26   33.30
   0 -10   0  402.56   29.70
   0  10   0  375.66   32.70
   0  10   0  404.66   29.20
  -1 -10   0   16.60    5.90
  -1 -10   0   22.70    5.20
   1  10   0   21.20    5.40
  -2 -10   0  274.67   21.90
  -2 -10   0  233.78   20.90
   2  10   0  221.08   19.90
  -3 -10   0  550.04   41.20
   3  10   0  582.84   41.10
   3  10   0  546.55   42.40
  -4 -10   0    6.30    2.10
   4  10   0    3.00    3.30
   5  10   0  181.58   16.80
   4 -11   0  208.08   18.60
   4 -11   0  253.77   26.50
  -4  11   0  234.48   20.30
  -3  11   0    5.50    4.70
  -3  11   0    8.40    4.00
   2 -11   0  805.22   56.19
  -2  11   0  707.73   53.89
  -2  11   0  770.52   58.29
   1 -11   0  261.17   22.10
  -1  11   0  278.17   21.50
  -1  11   0  249.68   23.70
   0 -11   0    1.30    2.70
   0 -11   0   -2.60    3.80
   0  11   0   -0.30    2.80
   0  11   0   -1.10    2.30
  -1 -11   0  340.77   24.90
  -1 -11   0  289.97   26.90
   1  11   0  272.27   24.70
  -2 -11   0  730.93   58.79
  -2 -11   0  849.02   60.09
   2  11   0  855.41   58.39
  -3 -11   0    5.60    3.60
   3  11   0    1.20    3.10
  -4 -11   0  207.28   17.10
  -4 -11   0  203.48   15.60
   4  11   0  231.38   19.00
  -4  12   0   74.09   10.70
   3 -12   0  319.27   30.40
  -3  12   0  259.47   27.10
  -3  12   0  258.17   22.70
   2 -12   0  443.16   37.40
  -2  12   0  365.56   30.20
  -2  12   0  387.76   34.40
   1 -12   0  215.58   18.40
   1 -12   0  190.48   21.90
  -1  12   0  164.28   19.50
  -1  12   0  219.08   17.90
   0 -12   0   10.90    4.60
   0 -12   0    7.70    5.90
   0  12   0   20.40    6.50
   0  12   0   18.50    4.80
  -1 -12   0  206.68   22.10
  -1 -12   0  249.18   20.10
   1  12   0  197.98   20.00
  -2 -12   0  391.66   32.30
  -2 -12   0  394.16   33.00
   2  12   0  388.16   31.30
  -3 -12   0  255.87   22.60
   3  12   0  255.27   22.20
  -4 -12   0   80.49    8.70
  -4 -12   0   80.89    7.60
   4  12   0   77.29   10.30
  -3  13   0    9.80    4.30
   2 -13   0  232.98   26.80
  -2  13   0  252.37   21.00
  -2  13   0  223.78   24.50
   1 -13   0  526.45   45.70
  -1  13   0  532.35   39.30
  -1  13   0  519.05   43.00
   0 -13   0    1.90    4.90
   0 -13   0   -1.80    3.00
   0  13   0    0.60    3.20
   0  13   0   -0.90    3.50
  -1 -13   0  572.14   46.80
  -1 -13   0  625.54   43.80
   1  13   0  574.34   41.90
   1  13   0  503.95   43.50
  -2 -13   0  247.68   24.50
  -2 -13   0  262.77   24.00
   2  13   0  253.67   22.90
  -3 -13   0   14.70    5.40
   3  13   0    8.60    4.80
  -2  14   0   66.99   13.60
  -2  14   0   74.19   10.60
   1 -14   0   30.20   10.60
  -1  14   0   26.10    6.60
  -1  14   0   28.10    8.60
   0 -14   0    7.70    8.50
   0  14   0   24.50    6.20
   0  14   0   25.90    8.00
  -1 -14   0   25.20    9.00
   1  14   0   23.00    7.20
   1  14   0   29.40    7.60
  -2 -14   0   79.39   13.80
   2  14   0   77.29   12.50
  -1  15   0  400.76   45.40
  -1  15   0  419.36   32.90
   0 -15   0    0.50    5.40
   0  15   0   -0.20    3.60
   0  15   0    2.50    4.10
  -1 -15   0  448.16   39.30
   1  15   0  414.76   33.30
   1  15   0  425.86   36.40
   1  15  -1   36.00    7.30
   1  15  -1   28.70    8.60
  -1 -15   1   48.70   12.30
   0  15  -1   -0.40    4.00
   0  15  -1    2.90    3.80
   0 -15   1   -5.90    3.70
  -1  15  -1   34.10    8.70
   2  14  -1  138.69   16.10
  -2 -14   1  160.48   17.90
   1  14  -1  129.49   15.90
  -1 -14   1  150.38   18.50
   0  14  -1   22.10    6.00
   0  14  -1   28.30    9.20
   0 -14   1   19.60   10.80
  -1  14  -1  142.99   14.70
  -1  14  -1  152.68   18.50
   1 -14   1  173.98   24.60
  -2  14  -1  131.79   22.20
  -2  14  -1  145.39   14.50
   3  13  -1  151.88   15.60
  -3 -13   1  126.59   15.00
   2  13  -1  164.78   16.70
  -2 -13   1  148.79   17.70
  -2 -13   1  156.58   17.30
   1  13  -1  367.96   31.80
   1  13  -1  390.26   29.60
  -1 -13   1  330.57   33.10
  -1 -13   1  421.16   31.60
   0  13  -1  500.25   36.40
   0  13  -1  468.95   39.40
   0 -13   1  469.55   41.60
   0 -13   1  495.45   37.20
  -1  13  -1  291.37   28.80
  -1  13  -1  323.97   25.70
   1 -13   1  364.26   32.70
  -2  13  -1  167.68   15.90
  -2  13  -1  160.58   19.70
   2 -13   1  178.38   22.10
  -3  13  -1  162.68   15.70
   4  12  -1   78.69    9.60
  -4 -12   1   53.49    5.70
  -4 -12   1   47.70    7.20
   3  12  -1   69.29   10.30
  -3 -12   1   60.19    9.90
   2  12  -1  249.88   21.10
  -2 -12   1  212.88   25.30
  -2 -12   1  216.48   21.70
   1  12  -1  365.76   33.30
  -1 -12   1  426.56   36.10
  -1 -12   1  483.65   33.90
   0  12  -1   17.40    4.70
   0  12  -1   17.30    6.00
   0 -12   1   23.50    8.10
   0 -12   1   15.60    6.80
  -1  12  -1  405.66   34.50
  -1  12  -1  434.96   31.20
   1 -12   1  379.06   31.40
  -2  12  -1  212.18   22.00
  -2  12  -1  194.78   17.60
  -3  12  -1   72.99   10.20
  -3  12  -1   72.99   14.30
  -4  12  -1   51.09    8.50
   4  11  -1   41.60    7.70
  -4 -11   1   36.20    4.20
   3  11  -1   82.69    9.90
  -3 -11   1   77.49    9.80
   2  11  -1  227.38   19.30
  -2 -11   1  202.48   19.70
  -2 -11   1  206.78   20.20
   1  11  -1  168.48   16.20
  -1 -11   1  151.28   17.50
  -1 -11   1  171.98   15.60
   0  11  -1  422.56   35.40
   0  11  -1  460.55   33.10
   0 -11   1  459.95   33.70
  -1  11  -1  134.29   13.40
  -1  11  -1  151.88   16.60
   1 -11   1  171.38   15.10
  -2  11  -1  196.78   17.50
  -2  11  -1  198.38   21.10
   2 -11   1  221.38   19.70
  -3  11  -1   89.19   10.20
  -3  11  -1   89.29   15.00
  -4  11  -1   37.70   11.00
  -4  11  -1   42.60    7.70
   4 -11   1   43.80    7.00
   5  10  -1   99.09   11.50
   4  10  -1   86.39   10.20
   3  10  -1    4.40    3.30
   3  10  -1   -0.40    2.80
  -3 -10   1    1.80    2.80
   2  10  -1   96.49   10.20
  -2 -10   1   68.39   10.80
  -2 -10   1   60.29   10.20
   1  10  -1  183.28   17.50
  -1 -10   1  188.98   19.00
  -1 -10   1  212.48   17.20
   0  10  -1  196.48   18.40
   0  10  -1  206.88   16.10
   0 -10   1  185.78   16.40
  -1  10  -1  185.08   15.30
  -1  10  -1  180.68   17.90
   1 -10   1  173.28   15.90
  -2  10  -1   63.69    8.00
  -2  10  -1   56.59   10.80
   2 -10   1   90.29   10.30
  -3  10  -1    0.20    2.50
  -3  10  -1    3.00    4.80
   3 -10   1    6.80    4.70
  -4  10  -1   79.09   15.00
  -4  10  -1   87.89    9.90
   4 -10   1   69.09    8.70
  -5  10  -1   94.19   11.30
   5 -10   1   91.29   17.90
   5   9  -1   59.59    9.20
   4   9  -1   65.19    8.40
   3   9  -1   29.80   11.00
   3   9  -1   33.80    6.10
  -3  -9   1   23.20    5.10
   2   9  -1  781.52   55.69
  -2  -9   1  854.71   57.19
  -2  -9   1  747.03   56.89
   1   9  -1  651.13   49.20
  -1  -9   1  734.63   49.20
  -1  -9   1  681.13   50.89
   0   9  -1 1189.98   85.79
   0  -9   1 1278.97   84.49
  -1   9  -1  592.64   46.30
  -1   9  -1  626.74   43.80
   1  -9   1  641.44   45.10
  -2   9  -1  728.03   52.59
  -2   9  -1  734.93   55.99
   2  -9   1  788.92   54.89
  -3   9  -1   21.90    7.30
  -3   9  -1   20.40    4.80
   3  -9   1   27.60    7.00
   3  -9   1   30.80    5.00
  -4   9  -1   72.79   10.20
  -4   9  -1   67.09   13.60
   4  -9   1   78.39    8.50
  -5   9  -1   67.29   10.00
   5  -9   1   61.59   13.60
   5  -9   1   50.99    8.10
   5   8  -1  176.78   16.50
   4   8  -1    3.70    3.80
   4   8  -1    6.90    3.50
   3   8  -1   30.10    5.30
   3   8  -1   21.50    5.60
  -3  -8   1   24.90    4.60
   2   8  -1   30.50    5.20
  -2  -8   1   30.90    6.30
  -2  -8   1   33.20    6.00
   1   8  -1  616.74   41.50
  -1  -8   1  535.05   41.20
   0   8  -1  331.07   25.50
   0   8  -1  325.27   23.70
   0  -8   1  321.67   25.40
  -1   8  -1  490.55   38.70
  -1   8  -1  499.25   36.40
   1  -8   1  560.34   38.00
  -2   8  -1   32.20    5.30
   2  -8   1   40.40    7.60
  -3   8  -1   26.90    7.70
  -3   8  -1   33.20    5.60
   3  -8   1   26.40    4.60
   3  -8   1   27.30    6.90
  -4   8  -1    5.70    4.70
  -4   8  -1    0.40    2.60
   4  -8   1    2.50    2.60
   4  -8   1    4.80    4.80
  -5   8  -1  195.38   18.20
   5  -8   1  198.38   17.30
   6   7  -1   63.49   11.00
   5   7  -1   74.49    9.80
   4   7  -1   60.79    9.50
   4   7  -1   52.09    8.00
   3   7  -1  143.09   13.80
   3   7  -1  159.98   12.70
  -3  -7   1  127.89   11.20
   2   7  -1  548.15   38.70
  -2  -7   1  612.84   39.70
  -2  -7   1  489.55   39.70
   1   7  -1  957.10   65.69
   0   7  -1 1081.79  154.68
   0  -7   1 1595.24  179.48
   1  -7   1  941.41   65.29
  -2   7  -1  577.14   43.10
  -2   7  -1  563.74   40.00
   2  -7   1  586.84   42.20
   2  -7   1  550.84   39.30
  -3   7  -1  151.78   13.30
  -3   7  -1  121.89   15.50
   3  -7   1  165.28   15.80
   3  -7   1  160.48   12.80
  -4   7  -1   52.79    9.00
  -4   7  -1   37.80    9.90
   4  -7   1   50.59    9.90
   4  -7   1   56.89    6.80
  -5   7  -1   92.39   11.10
   5  -7   1   98.89   13.60
   6  -7   1   58.59   12.70
   6   6  -1   35.30    8.30
   5   6  -1   41.60    8.00
   4   6  -1   41.30    6.90
   4   6  -1   30.00    6.80
   3   6  -1   80.99    8.80
   3   6  -1   83.19    8.20
  -3  -6   1   73.19    5.70
  -3  -6   1   67.89    6.00
   2   6  -1  306.87   23.00
  -2  -6   1  322.27   23.20
   1   6  -1 1300.77  152.28
  -1  -6   1  911.81  174.98
   0   6  -1  650.73   45.60
  -1   6  -1 1053.39  141.09
   1  -6   1 1310.97  152.68
  -2   6  -1  319.07   26.50
  -2   6  -1  359.76   24.20
   2  -6   1  311.67   25.80
   2  -6   1  320.77   23.50
  -3   6  -1   79.19    8.40
  -3   6  -1   72.39   16.40
   3  -6   1   88.59   10.60
   3  -6   1   86.49    8.20
  -4   6  -1   22.00    5.20
   4  -6   1   36.00    8.70
   4  -6   1   38.20    5.90
  -5   6  -1   72.99   10.20
   5  -6   1   50.79    8.30
  -6   6  -1   44.00    8.80
   6  -6   1   47.00    9.60
   6  -6   1   51.99   11.60
   6   5  -1   84.79   13.20
   5   5  -1   72.09   11.60
   5   5  -1   47.30    8.90
   4   5  -1   23.00    5.50
   4   5  -1   14.20    4.50
   3   5  -1  811.22   59.79
   3   5  -1  919.31   60.79
   2   5  -1  362.76   27.90
   2   5  -1  409.06   29.10
  -2  -5   1  412.86   27.80
   1   5  -1    9.20    2.40
  -1  -5   1   16.30    3.10
   0   5  -1 1901.61  186.98
   0  -5   1 1764.82  183.68
  -1   5  -1   14.50    3.60
  -1   5  -1   14.00    2.60
   1  -5   1    8.80    2.80
   1  -5   1    9.30    1.90
  -2   5  -1  410.26   31.80
  -2   5  -1  444.56   29.40
   2  -5   1  401.26   28.90
   2  -5   1  397.56   31.20
  -3   5  -1  865.21   65.59
   3  -5   1  940.91   65.49
   3  -5   1  919.21   62.19
  -4   5  -1   15.40    4.30
   4  -5   1   21.80    4.80
   4  -5   1   15.70    5.60
  -5   5  -1   81.59    9.80
   5  -5   1   79.09    9.30
   5  -5   1   61.09   12.10
  -6   5  -1  105.29   12.60
   6  -5   1   95.69   15.00
   5   4  -1   54.59    9.10
   4   4  -1  272.07   22.50
   3   4  -1 1601.94  172.98
   3   4  -1 1597.54  160.88
   2   4  -1  960.30  121.79
  -2  -4   1 1193.98  125.89
   1   4  -1 1877.51  179.38
  -1  -4   1 1762.12  172.38
   0   4  -1   33.00    4.90
   0  -4   1   20.20    2.70
  -1   4  -1 1997.20  181.08
   1  -4   1 1838.22  177.78
   2  -4   1 1012.30   70.29
  -3   4  -1 1437.96  100.19
  -4   4  -1  343.37   24.40
   4  -4   1  250.37   25.70
   4  -4   1  320.27   23.60
  -5   4  -1   51.89    8.50
   5  -4   1   51.59    8.10
   5  -4   1   64.79   11.90
  -6   4  -1  191.98   19.10
   6  -4   1  207.78   20.60
   6  -4   1  203.58   18.70
   5   3  -1  119.79   13.20
   4   3  -1   20.50    4.90
   3   3  -1 1877.31  179.68
   3   3  -1 1714.63  165.58
   2   3  -1  309.27   20.50
   2   3  -1  237.78   19.80
   1   3  -1 1734.23  161.58
  -1  -3   1 1853.61  162.68
   0   3  -1   11.10    2.10
   0  -3   1   13.40    2.10
  -1   3  -1 1705.43  158.58
   1  -3   1 1992.30  179.58
  -2   3  -1  244.28   19.30
  -2   3  -1  208.48   20.70
   2  -3   1  314.37   19.60
   2  -3   1  318.47   21.80
  -3   3  -1 1765.22  167.28
   3  -3   1 1813.92  168.38
  -4   3  -1   37.30    6.30
   4  -3   1   34.00    8.00
   4  -3   1   28.00    5.30
  -5   3  -1  132.19   13.20
   5  -3   1  127.89   12.70
   5  -3   1  119.49   20.30
   5  -3   1  114.79   12.10
  -6   3  -1  239.38   21.60
   6  -3   1  227.88   21.50
   6  -3   1  229.08   19.70
   5   2  -1   38.90    8.90
  -5  -2   1   46.40    8.30
   4   2  -1  123.69   12.50
  -4  -2   1  151.38   14.90
   3   2  -1 1371.36  136.89
   3   2  -1 1297.47  131.89
   2   2  -1 1637.04  144.39
   2   2  -1 1732.13  151.68
   1   2  -1 2801.62  223.08
  -1  -2   1 2978.60  222.88
   0   2  -1 1962.20  157.38
   0  -2   1 1953.00  157.18
  -1   2  -1 2844.32  219.08
   1  -2   1 2931.01  219.68
  -2   2  -1 1392.46  129.19
   2  -2   1 1615.54  134.19
   3  -2   1 1289.67   89.49
  -4   2  -1  153.68   13.30
   4  -2   1  137.79   12.70
   4  -2   1  138.79   15.20
  -5   2  -1   50.09    8.40
   5  -2   1   49.10    7.40
   5  -2   1   42.50    7.30
   5  -2   1   53.69   10.70
  -6   2  -1  104.09   13.20
   6  -2   1  127.49   11.60
   6  -2   1  108.89   12.80
  -6  -1   1    1.70    4.10
   5   1  -1  544.05   41.70
   5   1  -1  523.55   37.60
   5   1  -1  584.44   45.70
   5   1  -1  532.95   37.90
  -5  -1   1  686.33   43.40
   4   1  -1    5.50    1.80
   4   1  -1    5.20    1.60
   4   1  -1    5.30    3.00
  -4  -1   1   12.40    3.90
   3   1  -1 1087.89   74.29
   2   1  -1   90.69    6.40
   2   1  -1   86.49    7.80
   2   1  -1   93.19    6.50
   1   1  -1  573.34   55.39
   0   1  -1   22.20    1.90
  -1   1  -1  615.64   54.69
   1  -1   1  572.54   53.29
   2  -1   1   82.99    8.20
   2  -1   1   82.69    7.10
   3  -1   1 1225.68   81.49
   3  -1   1 1114.59   78.99
  -4   1  -1   20.90    4.60
   4  -1   1    7.40    2.70
   4  -1   1    3.90    3.80
   4  -1   1    3.30    2.30
  -5   1  -1  650.03   44.70
   5  -1   1  595.84   47.50
   5  -1   1  567.44   41.90
   5  -1   1  585.74   43.70
  -6   1  -1    1.60    3.90
   6  -1   1    3.70    3.30
   6  -1   1    6.60    3.00
   6   0  -1    2.70    1.80
   6   0  -1    0.30    2.80
  -6   0   1    4.60    4.10
   5   0  -1 1353.36   92.79
   5   0  -1 1381.26   95.79
   5   0  -1 1464.25  100.59
   5   0  -1 1417.06   95.99
  -5   0   1 1347.37   96.29
   4   0  -1  833.42   56.59
   4   0  -1  812.02   57.89
   4   0  -1  878.81   61.49
   4   0  -1  821.22   55.99
  -4   0   1  790.92   58.09
   3   0  -1  128.09   11.10
   2   0  -1 1105.79  108.09
  -2   0   1 1169.58  101.89
   1   0  -1 1775.72  132.79
  -1   0   1 1605.54  134.89
   1   0   1 1782.42  126.19
  -2   0  -1 1147.19   93.99
   2   0   1 1214.78  101.59
  -3   0  -1  137.99   11.80
   3   0   1  149.09   13.60
   3   0   1  128.19   11.60
   3   0   1  137.89   10.60
  -4   0  -1  896.41   61.09
   4   0   1  871.21   63.49
   4   0   1  842.22   60.59
  -5   0  -1 1327.97   94.99
   5   0   1 1339.77   94.59
   5   0   1 1444.46   98.69
   5   0   1 1344.57   91.79
   5   0   1 1399.76   92.89
  -6   0  -1    2.60    3.60
   6   0   1    3.60    2.10
   6   0   1    3.70    2.30
   6  -1  -1    5.20    3.10
   6  -1  -1    4.30    2.40
  -6   1   1    2.60    4.00
   5  -1  -1  663.83   44.10
   5  -1  -1  624.34   45.70
   5  -1  -1  638.34   45.00
   5  -1  -1  628.04   49.99
  -5   1   1  559.24   45.90
   4  -1  -1   14.90    5.30
   4  -1  -1   19.00    4.40
   4  -1  -1   13.00    3.70
  -4   1   1    5.00    3.20
   3  -1  -1 1173.28   82.09
   2  -1  -1  130.79    9.20
   2  -1  -1  114.79   10.40
  -2   1   1   89.59    8.80
   1  -1  -1  487.55   55.89
  -1   1   1  613.14   59.19
   0   1   1   23.10    1.90
  -1  -1  -1  601.04   54.29
   1   1   1  579.94   54.99
  -2  -1  -1   98.69    9.30
   2   1   1  115.29    9.50
   2   1   1  125.79    8.30
   3   1   1 1211.18  115.19
   3   1   1 1163.78  111.59
  -4  -1  -1    4.60    2.80
   4   1   1   14.90    4.10
   4   1   1   16.50    2.50
  -5  -1  -1  583.14   45.90
   5   1   1  628.84   45.90
   5   1   1  623.94   42.60
   5   1   1  655.33   49.30
   5   1   1  619.34   42.20
   6   1   1    0.10    5.20
   6  -2  -1  100.09   12.20
  -6   2   1  130.69   14.10
   5  -2  -1   49.00   11.10
   5  -2  -1   56.89    8.80
   5  -2  -1   51.79    8.50
  -5   2   1   50.89    8.90
   4  -2  -1  140.59   12.60
   4  -2  -1  140.49   15.30
  -4   2   1  138.89   13.00
   3  -2  -1 1487.75  152.38
  -3   2   1 1543.75  148.89
   2  -2  -1 1486.15  147.49
  -2   2   1 1812.02  152.98
   1  -2  -1 3055.79  231.48
  -1   2   1 2860.71  228.98
   0  -2  -1 2104.29  165.48
   0   2   1 1961.10  163.38
   1   2   1 2872.41  220.98
   2   2   1 1493.45  134.29
   3   2   1 1421.16   96.39
   4   2   1  155.18   14.20
   5   2   1   53.49   11.30
   5   2   1   67.09   14.30
   6   2   1  101.29   16.50
   6  -3  -1  219.28   20.60
   6  -3  -1  203.58   18.80
  -6   3   1  245.38   21.40
   5  -3  -1  137.19   16.70
   5  -3  -1  134.39   13.00
   5  -3  -1  125.69   14.00
  -5   3   1  119.09   13.20
   4  -3  -1   39.70    6.30
   4  -3  -1   33.70    8.20
  -4   3   1   29.00    5.60
   3  -3  -1 1619.34  174.38
  -3   3   1 2039.60  183.18
   2  -3  -1  215.08   17.70
   2  -3  -1  212.58   15.80
  -1   3   1 1824.62  165.08
   0  -3  -1   13.00    2.00
   0   3   1   11.60    2.00
  -1  -3  -1 1798.42  159.78
   1   3   1 1756.22  160.18
   2   3   1  183.08   14.80
   2   3   1  212.48   15.50
   3   3   1 1742.63  169.48
   3   3   1 1733.83  158.78
   4   3   1   26.30    5.70
   5   3   1  150.48   15.30
   6   3   1  233.28   24.20
   6  -4  -1  212.58   20.70
   6  -4  -1  197.18   18.80
  -6   4   1  204.08   19.90
   5  -4  -1   53.89   10.10
   5  -4  -1   51.79    8.40
   5  -4  -1   63.19   12.40
  -5   4   1   58.19    9.30
   4  -4  -1  339.97   28.30
   4  -4  -1  319.77   24.40
  -4   4   1  299.07   24.80
   3  -4  -1 1511.55  104.79
  -2   4   1  970.20   67.99
   1  -4  -1 1976.40  185.48
  -1   4   1 1893.21  182.88
   0  -4  -1   20.80    2.70
   0   4   1   21.10    3.20
  -1  -4  -1 1931.81  180.48
   1   4   1 1843.12  179.18
   2   4   1 1254.37  138.19
   3   4   1 1555.04  105.69
   4   4   1  350.66   27.70
   5   4   1   44.00    8.50
   6   4   1  220.88   23.20
   6  -5  -1   95.79   14.90
  -6   5   1  110.19   16.30
   5  -5  -1   66.49   12.90
   5  -5  -1   97.19   14.10
   5  -5  -1   81.19   11.70
  -5   5   1   78.89   11.30
   4  -5  -1   19.20    4.50
   4  -5  -1   13.00    5.40
  -4   5   1   25.30    5.40
   3  -5  -1  898.81   62.89
  -3   5   1  943.51   63.29
  -3   5   1  900.81   66.19
   2  -5  -1  405.76   28.20
   2  -5  -1  431.66   30.70
  -2   5   1  386.16   28.40
  -2   5   1  369.56   30.50
   1  -5  -1   12.40    3.20
   1  -5  -1   16.10    2.60
  -1   5   1    7.50    2.90
  -1   5   1    7.90    2.20
   0   5   1 1923.61  192.78
  -1  -5  -1    9.90    2.90
  -1  -5  -1    7.60    2.10
   1   5   1   13.00    2.40
  -2  -5  -1  381.36   28.50
   2   5   1  426.16   28.60
   3   5   1  925.51   61.89
   3   5   1  840.82   60.59
   4   5   1   15.20    4.60
   4   5   1    8.30    3.60
   5   5   1   60.49    9.60
   5   5   1   82.49   11.90
   6   5   1   79.69   12.10
   6  -6  -1   54.99   11.80
  -6   6   1   48.00   10.70
   5  -6  -1   56.79    8.80
   5  -6  -1   67.99   12.40
  -5   6   1   70.19   10.40
   4  -6  -1   15.70    5.90
   4  -6  -1   21.10    4.90
  -4   6   1   35.50    6.30
   3  -6  -1   65.69    7.70
   3  -6  -1   83.99   12.20
  -3   6   1   90.49   14.40
  -3   6   1   99.09    9.00
   2  -6  -1  325.07   22.30
   2  -6  -1  341.07   25.30
  -2   6   1  288.97   22.60
  -2   6   1  265.87   24.60
   1  -6  -1 1051.79  141.19
  -1   6   1 1176.98  146.19
   0  -6  -1  579.14   40.20
  -1  -6  -1 1053.39   72.59
  -2  -6  -1  289.07   24.20
   2   6   1  331.77   22.80
  -3  -6  -1   78.39    6.90
   3   6   1   79.29    8.00
   3   6   1   82.19    9.20
   4   6   1   19.20    4.80
   4   6   1   22.00    5.90
   5   6   1   57.69    9.50
   6   6   1   37.70    8.10
   6  -7  -1  101.39   16.30
  -6   7   1   69.69   11.70
   5  -7  -1   88.09   10.50
   5  -7  -1   88.99   15.30
  -5   7   1   98.99   11.50
   4  -7  -1   40.90    9.90
   4  -7  -1   49.00    7.40
  -4   7   1   69.79    9.40
   3  -7  -1  154.68   13.00
   3  -7  -1  140.99   15.40
  -3   7   1  154.08   13.60
  -3   7   1  162.08   16.70
   2  -7  -1  591.34   41.40
   2  -7  -1  586.94   38.60
  -2   7   1  507.25   41.40
  -2   7   1  512.55   38.90
   1  -7  -1 1094.39   70.29
  -1   7   1  927.91   70.49
   0  -7  -1 1494.15  186.08
   0   7   1 1641.04  190.98
  -1  -7  -1 1004.20   70.09
  -2  -7  -1  526.65   40.40
   2   7   1  599.64   39.70
  -3  -7  -1  134.99   11.70
   3   7   1  157.38   12.50
   3   7   1  139.69   13.70
   4   7   1   37.60    7.80
   4   7   1   60.59    7.20
   5   7   1   84.19   10.20
   6   7   1   67.49   10.60
   5  -8  -1  190.58   21.40
   5  -8  -1  180.08   16.60
  -5   8   1  175.88   17.50
   4  -8  -1    1.50    2.60
   4  -8  -1    8.50    5.00
  -4   8   1    1.60    3.00
   3  -8  -1   30.40    5.30
   3  -8  -1   24.80    6.90
  -3   8   1   37.10    6.30
  -3   8   1   29.30    8.10
   2  -8  -1   36.20    5.20
   2  -8  -1   40.50    7.80
  -2   8   1   36.80    8.00
  -2   8   1   35.60    6.00
   1  -8  -1  486.15   40.80
  -1   8   1  586.14   42.60
  -1   8   1  648.04   40.60
   0  -8  -1  332.87   24.20
   0  -8  -1  305.07   26.50
   0   8   1  333.27   23.80
   0   8   1  319.37   25.20
  -1  -8  -1  684.43   46.80
  -1  -8  -1  643.44   48.60
  -2  -8  -1   32.20    5.90
  -2  -8  -1   23.60    5.30
   2   8   1   35.40    5.40
  -3  -8  -1   23.80    4.80
   3   8   1   28.30    6.10
   3   8   1   32.20    5.30
   4   8   1    2.50    2.90
   4   8   1    3.30    3.60
   5   8   1  168.48   15.50
   5  -9  -1   60.39   13.60
  -5   9   1   58.59    9.70
   4  -9  -1   68.29    8.40
   4  -9  -1   82.79   15.20
  -4   9   1   83.69    9.70
  -4   9   1   52.09   11.90
   3  -9  -1   14.00    5.60
   3  -9  -1   24.80    4.70
  -3   9   1   27.00    5.60
  -3   9   1   15.60    6.40
   2  -9  -1  845.42   58.09
  -2   9   1  764.62   58.89
  -2   9   1  776.92   55.89
   1  -9  -1  610.24   45.70
  -1   9   1  598.84   47.00
  -1   9   1  688.53   45.00
   0  -9  -1 1206.88   82.19
   0  -9  -1 1282.77   85.99
   0   9   1 1159.78   83.49
   0   9   1 1180.08   81.69
  -1  -9  -1  679.43   51.39
  -1  -9  -1  783.92   49.60
   1   9   1  623.84   49.20
  -2  -9  -1  657.73   53.49
  -2  -9  -1  796.72   54.59
   2   9   1  804.62   53.09
  -3  -9  -1   27.50    5.40
   3   9   1   21.40    6.70
   3   9   1   22.60    4.80
   4   9   1   68.79    8.40
   5   9   1   60.39    8.90
   5 -10  -1   96.99   18.20
  -5  10   1   90.89   13.20
   4 -10  -1   86.59    9.40
   4 -10  -1   78.79   17.50
  -4  10   1   73.89   14.30
  -4  10   1   83.49   11.30
   3 -10  -1    4.30    2.80
   3 -10  -1   -1.00    4.00
   3 -10  -1   -2.30    2.60
  -3  10   1    4.20    3.50
  -3  10   1    2.30    4.30
   2 -10  -1   78.29   11.90
  -2  10   1   88.89    9.70
   1 -10  -1  215.38   20.20
   1 -10  -1  185.08   16.10
  -1  10   1  155.28   14.60
  -1  10   1  162.28   17.00
   0 -10  -1  181.88   18.70
   0 -10  -1  176.68   15.30
   0  10   1  198.98   19.60
   0  10   1  166.58   16.50
  -1 -10  -1  180.18   18.20
  -1 -10  -1  200.98   16.20
   1  10   1  168.18   16.20
  -2 -10  -1  101.79   11.10
  -2 -10  -1   78.99    9.80
   2  10   1   67.19    8.70
  -3 -10  -1    2.50    3.00
   3  10   1    3.60    3.00
   3  10   1    2.30    3.20
  -4 -10  -1   77.69    6.60
  -4 -10  -1   67.19    7.00
   4  10   1   84.99    9.40
   5  10   1   95.89   10.90
   4 -11  -1   43.20    7.20
   4 -11  -1   28.20   10.40
  -4  11   1   48.30    8.50
  -4  11   1   47.40   11.90
   3 -11  -1   95.79   16.70
  -3  11   1   83.39   15.00
  -3  11   1  119.49   12.10
   2 -11  -1  209.68   20.20
   2 -11  -1  194.88   22.60
  -2  11   1  218.28   18.80
  -2  11   1  246.48   22.60
   1 -11  -1  133.69   17.30
   1 -11  -1  148.59   14.60
  -1  11   1  141.59   16.00
  -1  11   1  166.58   14.10
   0 -11  -1  446.56   32.70
   0 -11  -1  436.66   36.80
   0  11   1  445.56   32.20
   0  11   1  405.86   34.20
  -1 -11  -1  167.38   18.40
  -1 -11  -1  202.98   16.50
   1  11   1  156.98   16.20
  -2 -11  -1  227.48   20.40
  -2 -11  -1  207.58   19.40
   2  11   1  199.78   18.40
  -3 -11  -1  105.79   11.40
   3  11   1   88.09   10.60
  -4 -11  -1   43.20    4.90
  -4 -11  -1   31.80    5.60
   4  11   1   43.90    7.40
  -4  12   1   77.49   11.40
   3 -12  -1   63.69   15.00
  -3  12   1   67.99   10.10
  -3  12   1   68.69   13.30
   2 -12  -1  231.78   24.40
  -2  12   1  193.78   21.10
  -2  12   1  191.18   17.90
   1 -12  -1  435.96   36.30
   1 -12  -1  408.76   30.70
  -1  12   1  377.16   29.60
  -1  12   1  333.67   32.00
   0 -12  -1   25.20    5.80
   0 -12  -1   12.80    6.60
   0  12   1   18.00    6.20
   0  12   1   21.90    5.20
  -1 -12  -1  455.25   32.60
  -1 -12  -1  372.26   34.70
   1  12   1  416.46   31.20
   1  12   1  391.46   32.80
  -2 -12  -1  180.58   19.40
  -2 -12  -1  234.28   21.50
   2  12   1  221.78   19.40
  -3 -12  -1   60.99    9.90
   3  12   1   50.69    8.80
  -4 -12  -1   57.89    8.30
  -4 -12  -1   68.59    6.80
   4  12   1   52.89    9.20
  -3  13   1  133.49   14.20
  -3  13   1  159.48   30.50
   2 -13  -1  156.18   23.10
  -2  13   1  155.58   15.70
  -2  13   1  166.28   19.40
   1 -13  -1  340.67   33.70
  -1  13   1  336.27   27.00
  -1  13   1  338.97   30.60
   0 -13  -1  522.45   37.50
   0 -13  -1  448.26   41.60
   0  13   1  504.25   36.80
   0  13   1  460.95   39.30
  -1 -13  -1  342.67   32.20
  -1 -13  -1  400.06   29.80
   1  13   1  357.86   27.80
   1  13   1  311.07   29.20
  -2 -13  -1  146.29   16.80
  -2 -13  -1  160.28   18.10
   2  13   1  184.48   17.10
  -3 -13  -1  148.49   15.90
   3  13   1  143.79   15.30
  -2  14   1  103.99   17.20
  -2  14   1  130.09   13.60
   1 -14  -1  147.09   22.20
  -1  14   1  127.19   16.90
  -1  14   1  147.79   14.70
   0 -14  -1   35.80   12.60
   0  14   1   23.40    6.00
   0  14   1   16.00    6.50
  -1 -14  -1  151.68   19.00
   1  14   1  146.89   16.80
   1  14   1  149.29   14.80
  -2 -14  -1  153.78   18.30
   2  14   1  159.38   16.90
  -1  15   1   34.10    7.70
  -1  15   1   35.20   10.00
   0 -15  -1   -2.70    4.80
   0  15   1   -0.70    3.60
   0  15   1   -1.40    3.80
  -1 -15  -1   37.30   10.90
   1  15   1   39.00    7.70
   1  15   1   33.80    8.70
   0  15  -2  245.08   21.50
   0 -15   2  236.58   26.90
  -2 -14   2   27.60    8.20
   1  14  -2   63.69   11.50
   1  14  -2   66.79    9.60
  -1 -14   2   47.40   11.90
   0  14  -2  377.56   44.20
   0  14  -2  442.36   32.30
   0 -14   2  393.86   41.90
  -1  14  -2   67.39   13.60
  -1  14  -2   84.49   11.10
   1 -14   2   70.99   15.50
  -2  14  -2   26.30    6.10
   3  13  -2   24.90    7.00
  -3 -13   2   31.00    6.50
  -3 -13   2   28.20    8.20
   2  13  -2   89.59   13.00
  -2 -13   2   78.59   13.60
  -2 -13   2   79.89   13.20
   1  13  -2  202.68   21.50
   1  13  -2  242.38   19.90
  -1 -13   2  231.28   24.10
  -1 -13   2  257.07   21.80
   0  13  -2   74.59    9.20
   0  13  -2   68.39   12.60
   0 -13   2   80.09   13.30
   0 -13   2   90.39   15.50
  -1  13  -2  203.28   17.30
  -1  13  -2  177.68   20.40
  -2  13  -2   76.49    9.50
  -2  13  -2   78.49   14.50
  -3  13  -2   27.50    6.10
   4  12  -2   49.80    8.60
  -4 -12   2   24.20    4.90
  -4 -12   2   32.20    4.40
   3  12  -2  119.79   13.20
  -3 -12   2  112.79   12.80
   2  12  -2  312.47   27.30
  -2 -12   2  332.37   28.70
  -2 -12   2  338.87   28.70
   1  12  -2  411.06   33.80
  -1 -12   2  465.75   40.30
  -1 -12   2  395.46   35.50
   0  12  -2   -0.90    2.50
   0  12  -2    0.90    3.60
   0 -12   2    6.80    4.10
  -1  12  -2  406.16   30.60
  -1  12  -2  361.66   33.70
   1 -12   2  430.46   31.80
  -2  12  -2  311.97   24.70
  -2  12  -2  302.27   28.80
  -3  12  -2  117.19   11.80
  -3  12  -2   95.29   16.50
  -4  12  -2   27.20    6.20
   4  11  -2  388.46   29.30
  -4 -11   2  351.06   25.30
   3  11  -2   93.89   10.70
  -3 -11   2   80.49   10.20
   2  11  -2  112.19   12.40
  -2 -11   2  107.89   13.10
  -2 -11   2  107.79   13.10
   1  11  -2  750.02   56.89
  -1 -11   2  747.53   58.69
  -1 -11   2  844.52   56.59
   0  11  -2  131.49   15.10
   0  11  -2  159.58   13.20
   0 -11   2  143.29   13.60
  -1  11  -2  675.83   53.39
   1 -11   2  730.93   51.69
  -2  11  -2  108.19   11.30
  -2  11  -2  118.49   15.00
   2 -11   2  112.99   12.80
  -3  11  -2   91.59   15.60
  -3  11  -2   87.69   10.00
  -4  11  -2  330.47   26.10
  -4  11  -2  311.47   31.60
   5  10  -2  110.79   12.50
   4  10  -2  240.38   20.50
   3  10  -2  424.66   34.50
   3  10  -2  460.75   33.50
  -3 -10   2  432.36   33.10
   2  10  -2  153.98   13.70
  -2 -10   2  122.09   13.80
  -2 -10   2  122.09   13.80
   1  10  -2  519.55   41.60
  -1 -10   2  591.84   41.10
   0  10  -2  106.59   12.80
   0  10  -2  132.39   11.30
   0 -10   2  125.29   11.80
  -1  10  -2  477.75   39.20
  -1  10  -2  524.75   36.40
   1 -10   2  500.85   37.40
  -2  10  -2  128.09   12.50
  -2  10  -2  114.09   15.00
   2 -10   2  176.98   15.80
  -3  10  -2  478.35   33.00
  -3  10  -2  408.36   36.80
   3 -10   2  408.16   35.00
  -4  10  -2  219.98   24.40
  -4  10  -2  239.98   19.80
   4 -10   2  225.98   18.60
  -5  10  -2  123.99   12.80
   5 -10   2   99.19   12.10
   5   9  -2   23.40    6.00
   4   9  -2  377.76   29.20
   3   9  -2  807.82   54.59
   3   9  -2  774.02   57.99
  -3  -9   2  734.03   53.99
   2   9  -2   76.99    9.40
  -2  -9   2  105.19   11.20
  -2  -9   2  100.29   10.80
   1   9  -2  238.78   20.40
  -1  -9   2  255.17   20.10
   0   9  -2    2.80    3.00
   0   9  -2   -0.50    1.70
   0  -9   2   -0.60    1.70
  -1   9  -2  219.98   26.60
  -1   9  -2  217.68   17.60
   1  -9   2  233.48   18.90
  -2   9  -2  100.19   12.30
  -2   9  -2   87.99    9.00
   2  -9   2   81.49   10.30
  -3   9  -2  755.82   53.39
  -3   9  -2  762.62   58.29
   3  -9   2  775.72   56.59
   3  -9   2  748.03   52.59
  -4   9  -2  316.37   31.90
  -4   9  -2  360.96   28.00
   4  -9   2  379.56   27.00
  -5   9  -2   22.00    5.80
   5  -9   2   22.60    5.20
   5   8  -2  150.48   14.90
   4   8  -2  417.46   32.20
   4   8  -2  442.16   34.30
   3   8  -2  577.34   41.90
   3   8  -2  600.54   40.50
  -3  -8   2  575.24   40.30
  -3  -8   2  504.05   38.60
   2   8  -2  206.28   15.50
  -2  -8   2  168.58   15.70
  -2  -8   2  166.68   16.20
   1   8  -2  574.44   42.20
  -1  -8   2  600.64   42.30
   0   8  -2   40.40    5.00
   0   8  -2   48.50    7.60
   0  -8   2   40.30    5.90
  -1   8  -2  518.85   40.30
  -1   8  -2  539.15   37.80
   1  -8   2  555.04   39.30
  -2   8  -2  162.98   13.80
  -2   8  -2  151.88   16.60
   2  -8   2  192.38   16.30
  -3   8  -2  550.74   45.90
  -3   8  -2  585.54   42.00
   3  -8   2  602.24   41.30
   3  -8   2  614.24   45.30
  -4   8  -2  408.36   36.80
  -4   8  -2  455.95   32.50
   4  -8   2  437.56   35.90
   4  -8   2  409.06   31.30
  -5   8  -2  149.49   15.60
   5  -8   2  178.38   15.30
   6   7  -2   -1.20    3.90
   5   7  -2   53.09    9.00
   4   7  -2  531.75   40.10
   4   7  -2  518.35   38.70
   3   7  -2  781.42   51.99
   3   7  -2  729.63   52.99
  -3  -7   2  737.03   49.80
  -3  -7   2  709.73   50.29
   2   7  -2  934.11   62.09
  -2  -7   2  780.02   61.99
  -2  -7   2  952.00   61.69
   1   7  -2  741.33   52.29
  -1  -7   2  760.02   52.29
   0   7  -2   11.90    3.60
   0  -7   2    5.90    2.20
  -1   7  -2  678.83   46.60
  -1   7  -2  675.03   48.90
  -2   7  -2  874.61   66.89
  -2   7  -2  923.81   63.99
   2  -7   2 1016.30   66.59
  -3   7  -2  643.44   53.29
  -3   7  -2  719.73   49.99
   3  -7   2  774.82   53.29
  -4   7  -2  644.44   41.30
  -4   7  -2  526.75   44.80
   4  -7   2  531.75   39.70
   4  -7   2  522.75   43.60
  -5   7  -2   45.80    8.10
   5  -7   2   46.70    7.60
  -6   7  -2    3.00    3.80
   6  -7   2    0.80    4.90
   6   6  -2   34.70    8.00
   5   6  -2   32.10    7.20
   4   6  -2  124.09   12.80
   4   6  -2  116.29   13.50
   3   6  -2  540.15   41.00
   3   6  -2  573.34   42.00
  -3  -6   2  601.64   38.40
  -3  -6   2  577.34   38.80
   2   6  -2  705.43   51.49
   2   6  -2  731.53   49.30
  -2  -6   2  696.03   49.20
   1   6  -2  395.76   31.40
  -1  -6   2  499.45   32.20
   0   6  -2  644.24  123.59
   0  -6   2  804.92  138.89
  -1   6  -2  466.25   32.80
  -1   6  -2  441.96   30.50
   1  -6   2  406.66   31.60
  -2   6  -2  670.03   51.49
  -2   6  -2  685.73   48.80
   2  -6   2  724.13   51.09
   2  -6   2  753.92   48.50
  -3   6  -2  594.64   41.80
   3  -6   2  599.74   44.70
   3  -6   2  585.84   41.30
  -4   6  -2  132.59   12.60
   4  -6   2  127.59   15.10
   4  -6   2  138.39   12.20
  -5   6  -2   41.90    7.90
   5  -6   2   51.99    7.90
  -6   6  -2   45.70    9.00
   6  -6   2   48.60   11.20
   6  -6   2   50.99    9.80
   6   5  -2   37.60    8.60
   5   5  -2  222.98   24.20
   5   5  -2  173.18   17.70
   4   5  -2  511.15   37.20
   4   5  -2  466.45   36.50
   3   5  -2  334.27   24.10
   3   5  -2  277.87   23.20
   2   5  -2 2282.17  235.08
  -2  -5   2 2651.33  237.98
   1   5  -2 1389.96  161.28
  -1  -5   2 1696.73  169.58
   0   5  -2  846.32  109.69
   0  -5   2  765.72  105.69
  -1   5  -2 1696.43  172.78
   1  -5   2 1648.94  172.08
  -2   5  -2 2261.17  215.98
   2  -5   2 2330.17  217.98
  -3   5  -2  263.87   20.30
  -3   5  -2  222.08   22.50
   3  -5   2  288.07   20.10
   3  -5   2  285.07   23.00
  -4   5  -2  575.44   40.00
   4  -5   2  537.75   42.70
   4  -5   2  530.55   39.20
  -5   5  -2  198.98   18.30
   5  -5   2  210.48   21.70
   5  -5   2  211.88   17.90
  -6   5  -2   67.59   10.50
   6  -5   2   71.09   12.90
   6  -5   2   46.70   10.70
   5   4  -2  109.69   12.70
   4   4  -2   42.30    7.60
   3   4  -2  535.25   41.70
   3   4  -2  642.44   42.40
   2   4  -2 3013.70  259.47
  -2  -4   2 2774.32  248.78
   1   4  -2 2975.50  254.97
  -1  -4   2 2858.11  247.98
   0   4  -2  301.77   21.60
   0  -4   2  297.57   21.20
  -1   4  -2 2836.82  233.18
   1  -4   2 2541.25  228.58
  -2   4  -2 2769.52  245.58
   2  -4   2 3102.89  251.27
  -3   4  -2  703.63   47.30
  -3   4  -2  693.73   50.39
   3  -4   2  677.83   46.90
   3  -4   2  640.74   49.50
  -4   4  -2   44.60    6.80
   4  -4   2   35.70    8.10
   4  -4   2   48.20    6.80
  -5   4  -2  102.79   11.70
   5  -4   2  111.59   16.70
   5  -4   2  121.59   12.70
   5  -4   2  110.39   11.60
  -6   4  -2  135.09   13.80
   6  -4   2   90.89   14.40
   6  -4   2  106.69   12.40
   5   3  -2  364.26   29.40
   4   3  -2  215.68   18.20
  -4  -3   2  207.38   18.40
   3   3  -2  821.82   58.79
   2   3  -2 2552.14  215.08
   2   3  -2 2588.64  224.28
   1   3  -2   96.79    8.10
   1   3  -2  107.39    8.30
   0   3  -2 3338.37  271.17
   0  -3   2 3612.14  273.87
   1  -3   2  102.99    7.70
   1  -3   2  109.39    9.00
  -2   3  -2 2433.26  207.58
   2  -3   2 2618.64  209.68
   3  -3   2  807.82   59.09
   3  -3   2  845.12   56.69
  -4   3  -2  192.88   17.20
   4  -3   2  216.78   17.10
   4  -3   2  223.68   20.20
  -5   3  -2  395.26   29.90
   5  -3   2  348.67   28.80
   5  -3   2  392.76   29.40
  -6   3  -2  101.69   12.60
   6  -3   2  116.99   13.50
   6  -3   2  103.49   11.30
   5   2  -2  130.39   14.50
  -5  -2   2  186.78   16.20
   4   2  -2  132.99   12.80
   3   2  -2  840.32   58.29
   2   2  -2  806.62   87.59
   2   2  -2  650.73   77.59
   1   2  -2 1023.80   99.29
   0   2  -2 4159.58  304.27
   0  -2   2 4176.28  303.67
  -1   2  -2 1038.20   90.89
   1  -2   2  920.01   88.19
   2  -2   2  695.33   48.80
   3  -2   2  859.11   61.09
  -4   2  -2  146.79   12.70
   4  -2   2  121.49   14.10
   4  -2   2  126.19   11.90
   4  -2   2  136.69   12.20
  -5   2  -2  173.88   15.30
   5  -2   2  156.58   13.80
   5  -2   2  135.79   14.00
   5  -2   2  155.68   17.50
  -6   2  -2  190.68   17.50
   6  -2   2  156.68   14.40
   6  -2   2  157.38   16.30
   5   1  -2  572.14   48.30
  -5  -1   2  584.54   43.80
   4   1  -2  181.28   12.90
   4   1  -2  183.68   15.60
   4   1  -2  176.48   12.50
  -4  -1   2  156.48   15.30
   3   1  -2  241.98   19.50
   3   1  -2  244.98   17.70
  -3  -1   2  283.57   20.10
   2   1  -2 1234.38  113.39
  -2  -1   2 1121.99  107.59
  -2   1  -2 1138.29   95.29
   2  -1   2 1217.18   97.39
  -3   1  -2  294.17   20.50
   3  -1   2  242.48   21.50
   3  -1   2  252.97   19.90
   3  -1   2  275.57   19.90
  -4   1  -2  169.48   15.20
   4  -1   2  193.28   15.50
   4  -1   2  176.78   17.50
   4  -1   2  177.28   14.40
  -5   1  -2  598.04   43.90
   5  -1   2  602.84   47.00
   5  -1   2  586.94   43.30
   5  -1   2  579.14   41.50
  -6   1  -2  263.37   24.10
   6  -1   2  275.67   21.10
   6  -1   2  282.87   22.60
   6   0  -2    2.10    1.90
   6   0  -2    0.00    1.40
  -6   0   2    8.90    4.90
   5   0  -2   40.60    5.30
   5   0  -2   35.30    7.00
   5   0  -2   57.69   11.80
  -5   0   2   45.30    8.00
   4   0  -2  318.87   24.70
   4   0  -2  305.77   23.30
  -4   0   2  339.77   25.40
   3   0  -2  233.28   17.30
   3   0  -2  236.18   18.10
  -3   0   2  233.68   18.40
   2   0  -2  273.27   20.50
   2   0  -2  285.57   20.10
  -2   0   2  298.67   20.90
   1   0  -2 2442.66  185.88
  -1   0   2 2387.96  182.18
  -2   0  -2  279.57   19.50
   2   0   2  269.87   19.40
   2   0   2  256.37   20.20
  -3   0  -2  249.38   18.90
   3   0   2  240.98   20.30
   3   0   2  250.37   18.90
   3   0   2  242.88   17.70
  -4   0  -2  330.87   25.60
   4   0   2  355.96   28.10
   4   0   2  312.57   23.50
   4   0   2  337.97   25.50
  -5   0  -2   49.20    8.50
   5   0   2   41.30    5.50
   5   0   2   38.90    7.40
   5   0   2   39.40    9.50
  -6   0  -2    1.60    3.60
   6   0   2   -1.00    1.70
   6   0   2   -0.20    3.70
   6   0   2    3.00    2.10
   6  -1  -2  244.68   18.90
   6  -1  -2  243.18   19.90
  -6   1   2  259.07   23.00
   5  -1  -2  529.85   41.60
   5  -1  -2  561.34   46.10
   5  -1  -2  567.74   41.00
   5  -1  -2  583.84   40.30
  -5   1   2  587.04   42.80
   4  -1  -2  182.68   15.00
   4  -1  -2  184.68   18.40
   4  -1  -2  165.88   15.10
  -4   1   2  182.58   15.90
   3  -1  -2  296.37   23.50
   3  -1  -2  296.97   20.80
  -3   1   2  234.58   20.60
   2  -1  -2 1215.08  119.69
  -2   1   2 1151.18  114.19
   2   1   2 1121.79   91.09
   2   1   2 1062.89   93.89
  -3  -1  -2  248.38   20.10
   3   1   2  283.27   18.60
   3   1   2  249.58   20.10
  -4  -1  -2  204.98   16.00
   4   1   2  155.58   14.90
   4   1   2  177.68   17.20
   4   1   2  170.68   13.00
  -5  -1  -2  585.44   42.90
   5   1   2  554.64   39.20
   5   1   2  595.24   45.70
   5   1   2  566.04   39.60
   5   1   2  565.44   42.40
   6   1   2  264.97   26.30
   6  -2  -2  172.08   16.10
  -6   2   2  162.58   17.20
   5  -2  -2  174.38   15.70
   5  -2  -2  167.38   15.70
  -5   2   2  167.78   16.40
   4  -2  -2  149.49   15.80
   4  -2  -2  147.89   13.10
   4  -2  -2  128.59   12.10
  -4   2   2  124.99   12.70
   3  -2  -2  923.51   66.09
   3  -2  -2  938.01   63.29
  -3   2   2  912.51   63.69
   2  -2  -2  814.32   95.69
  -2   2   2  804.32   93.39
   1  -2  -2 1094.79  104.19
  -1   2   2  931.01   98.69
   0  -2  -2 4574.44  327.47
   0   2   2 4330.57  325.97
   1   2   2 1080.59  100.19
   2   2   2  785.22   53.69
   3   2   2  935.81   64.59
   4   2   2  135.69    9.90
   4   2   2  123.39   12.50
   5   2   2  142.49   15.70
   5   2   2  197.98   18.90
   6   2   2  200.88   21.90
   6  -3  -2  101.69   11.60
   6  -3  -2  113.39   13.10
  -6   3   2  100.29   14.20
   5  -3  -2  386.06   31.30
   5  -3  -2  400.76   34.90
   5  -3  -2  390.66   30.20
  -5   3   2  387.86   31.00
   4  -3  -2  207.98   18.10
   4  -3  -2  179.48   16.40
   4  -3  -2  208.98   20.20
  -4   3   2  215.48   17.50
   3  -3  -2  863.31   58.59
   3  -3  -2  835.52   63.99
  -3   3   2  855.41   59.09
   2  -3  -2 2451.25  219.28
  -2   3   2 2455.85  216.28
  -1   3   2  101.59    8.10
   0  -3  -2 3587.04  272.37
   0   3   2 3190.18  266.77
  -1  -3  -2   76.39    8.10
  -1  -3  -2  104.19    7.70
  -2  -3  -2 2573.74  214.78
   2   3   2 2609.24  219.68
   3   3   2  962.90   70.89
   4   3   2  183.98   16.40
   5   3   2  372.26   29.90
   6   3   2  105.69   16.50
   6  -4  -2  106.89   15.20
  -6   4   2  112.89   16.80
   5  -4  -2   99.29   16.10
   5  -4  -2  118.29   13.40
   5  -4  -2  107.19   12.40
  -5   4   2   93.59   11.70
   4  -4  -2   44.90    9.20
   4  -4  -2   46.80    6.90
   4  -4  -2   45.40    8.40
  -4   4   2   46.90    7.50
   3  -4  -2  737.43   50.49
   3  -4  -2  728.63   53.49
  -3   4   2  714.63   50.89
   2  -4  -2 2729.93  251.47
  -2   4   2 2878.71  252.17
   1  -4  -2 2372.26  227.98
  -1   4   2 2812.62  236.38
   0  -4  -2  280.97   20.50
   0  -4  -2  300.17   21.80
   0   4   2  291.27   20.80
  -1  -4  -2 3068.99  252.77
   1   4   2 2762.02  247.28
   2   4   2 2749.12  242.48
   3   4   2  690.23   45.20
   3   4   2  576.14   43.90
   4   4   2   48.60    8.10
   5   4   2   86.89   12.10
   6   4   2   87.89   14.60
   6  -5  -2   68.29   12.20
  -6   5   2   58.29   11.90
   5  -5  -2  202.58   18.50
   5  -5  -2  229.08   21.20
   5  -5  -2  209.18   24.10
  -5   5   2  196.18   18.70
   4  -5  -2  577.94   43.40
   4  -5  -2  539.95   40.30
   4  -5  -2  572.24   44.50
  -4   5   2  555.74   42.80
   3  -5  -2  254.47   20.40
   3  -5  -2  233.38   22.40
  -3   5   2  304.67   21.10
   2  -5  -2 2211.48  227.88
  -2   5   2 2508.25  234.18
   1  -5  -2 1703.73  183.28
  -1   5   2 1817.22  185.88
   0  -5  -2  766.72   53.69
  -1  -5  -2 1451.75  159.58
  -2  -5  -2 2039.60  211.38
   2   5   2 2535.95  227.78
   3   5   2  244.08   19.80
   3   5   2  238.68   18.60
   4   5   2  553.84   39.00
   4   5   2  478.05   37.30
   5   5   2  178.48   17.50
   5   5   2  222.78   19.80
   6   5   2   47.00    9.00
   6  -6  -2   35.70    9.50
  -6   6   2   32.90    7.90
   5  -6  -2   37.70    9.40
   5  -6  -2   42.50    7.70
  -5   6   2   58.49    9.50
   4  -6  -2  134.09   12.40
   4  -6  -2  129.89   15.40
   4  -6  -2  138.39   15.70
  -4   6   2  129.79   13.00
   3  -6  -2  564.74   41.30
   3  -6  -2  577.94   44.50
  -3   6   2  588.44   53.59
  -3   6   2  614.14   42.20
   2  -6  -2  708.13   48.00
   2  -6  -2  714.33   50.89
  -2   6   2  682.83   50.79
  -2   6   2  676.23   48.40
   1  -6  -2  450.05   30.70
  -1   6   2  411.16   29.30
  -1   6   2  376.16   30.70
   0  -6  -2  684.93   49.10
  -1  -6  -2  378.36   29.10
  -1  -6  -2  398.46   30.60
   1   6   2  463.95   29.50
  -2  -6  -2  733.23   50.09
   2   6   2  706.93   49.10
  -3  -6  -2  538.45   38.70
   3   6   2  606.94   39.70
   3   6   2  538.85   41.20
   4   6   2  138.09   12.60
   4   6   2  127.39   13.70
   5   6   2   42.70    7.80
   6   6   2   32.90    7.40
   6  -7  -2    9.00    6.10
  -6   7   2    6.50    4.60
   5  -7  -2   38.30    7.30
   5  -7  -2   53.79   11.60
  -5   7   2   52.99    9.00
   4  -7  -2  655.23   48.40
   4  -7  -2  614.04   47.80
   4  -7  -2  618.14   43.50
  -4   7   2  540.95   44.00
   3  -7  -2  728.73   55.39
   3  -7  -2  759.02   52.09
  -3   7   2  756.72   52.79
  -3   7   2  736.53   56.19
   2  -7  -2  980.00   64.39
  -2   7   2  822.02   61.79
  -2   7   2  904.81   64.79
   1  -7  -2  678.13   47.90
  -1   7   2  719.33   46.90
  -1   7   2  619.84   48.30
   0  -7  -2    8.90    3.60
   0  -7  -2    7.50    2.50
   0   7   2   10.90    2.70
   0   7   2    9.60    3.20
  -1  -7  -2  715.83   48.40
  -1  -7  -2  694.43   50.09
   1   7   2  684.53   48.50
  -2  -7  -2  658.03   46.60
  -3  -7  -2  636.44   51.69
   3   7   2  766.92   49.60
   3   7   2  721.63   51.59
   4   7   2  588.74   42.10
   4   7   2  588.74   44.40
   5   7   2   46.30    8.00
   6   7   2   -0.70    3.10
   5  -8  -2  136.99   20.80
   5  -8  -2  150.68   16.60
  -5   8   2  186.28   16.90
   4  -8  -2  444.76   37.20
   4  -8  -2  480.05   38.90
   4  -8  -2  437.96   33.00
  -4   8   2  421.66   33.80
   3  -8  -2  555.04   39.10
   3  -8  -2  548.25   43.90
   3  -8  -2  537.75   42.40
  -3   8   2  572.34   41.80
  -3   8   2  513.45   43.10
   2  -8  -2  170.78   16.30
   2  -8  -2  186.08   14.40
  -2   8   2  169.28   14.90
  -2   8   2  173.48   17.20
   1  -8  -2  523.15   43.10
   1  -8  -2  548.35   41.10
  -1   8   2  631.14   40.40
  -1   8   2  555.94   42.20
   0  -8  -2   43.00    5.40
   0  -8  -2   28.30    6.90
   0   8   2   36.30    6.30
   0   8   2   37.10    5.30
  -1  -8  -2  561.84   42.70
  -1  -8  -2  627.44   40.90
   1   8   2  532.05   40.70
  -2  -8  -2  177.78   15.10
  -2  -8  -2  132.79   13.90
   2   8   2  180.88   13.80
  -3  -8  -2  552.74   40.20
   3   8   2  554.74   41.90
   3   8   2  578.74   39.90
   4   8   2  410.36   33.40
   4   8   2  425.86   31.00
   5   8   2  166.38   15.20
   5  -9  -2   30.20    9.80
  -5   9   2   27.00    7.00
   4  -9  -2  362.86   34.30
   4  -9  -2  340.07   33.00
  -4   9   2  403.96   30.10
   3  -9  -2  740.13   53.89
   3  -9  -2  835.22   60.29
   3  -9  -2  834.22   58.89
  -3   9   2  736.63   54.79
  -3   9   2  738.23   58.69
   2  -9  -2  107.89   15.40
   2  -9  -2   97.29   11.40
  -2   9   2   84.39    9.60
  -2   9   2   87.89   13.40
   1  -9  -2  206.18   18.60
   1  -9  -2  212.98   21.50
  -1   9   2  228.88   20.20
  -1   9   2  243.48   18.20
   0  -9  -2    0.60    2.00
   0  -9  -2    0.20    2.70
   0   9   2   -1.20    2.00
   0   9   2    1.90    2.10
  -1  -9  -2  221.18   20.80
  -1  -9  -2  300.87   23.50
   1   9   2  210.58   18.90
  -2  -9  -2   70.79    9.20
  -2  -9  -2   82.89   10.00
   2   9   2   92.79    9.10
  -3  -9  -2  755.92   53.89
   3   9   2  790.42   53.29
   3   9   2  728.93   55.09
  -4  -9  -2  378.26   25.10
   4   9   2  333.77   27.00
   5   9   2   14.80    4.70
   5 -10  -2  132.29   20.90
  -5  10   2   97.99   15.30
   4 -10  -2  272.97   41.20
   4 -10  -2  250.97   19.90
  -4  10   2  231.08   20.90
  -4  10   2  207.98   24.00
   3 -10  -2  498.05   37.20
   3 -10  -2  482.65   39.80
   3 -10  -2  444.66   32.90
  -3  10   2  413.66   33.70
  -3  10   2  402.66   37.10
   2 -10  -2  127.49   14.50
   2 -10  -2  119.79   18.50
  -2  10   2  152.98   16.40
  -2  10   2  159.48   13.90
   1 -10  -2  523.15   40.90
   1 -10  -2  472.05   36.70
  -1  10   2  441.26   37.90
  -1  10   2  548.55   38.20
   0 -10  -2  121.89   11.40
   0 -10  -2  112.69   14.40
   0  10   2  114.89   12.50
   0  10   2  120.69   11.10
  -1 -10  -2  596.64   39.90
  -1 -10  -2  516.55   42.10
   1  10   2  509.65   39.90
  -2 -10  -2  156.68   14.80
  -2 -10  -2  142.99   13.80
   2  10   2  114.79   12.30
  -3 -10  -2  419.26   32.80
   3  10   2  423.56   33.80
   3  10   2  446.86   33.50
   4  10   2  247.48   20.20
   5  10   2  104.29   11.20
   4 -11  -2  363.06   36.50
  -4  11   2  399.76   31.60
  -4  11   2  401.36   36.60
   3 -11  -2   95.79   16.80
  -3  11   2   71.19   10.30
  -3  11   2   68.99   13.30
   2 -11  -2  118.79   18.50
   2 -11  -2  125.09   13.50
  -2  11   2   97.59   11.40
  -2  11   2  105.89   14.20
   1 -11  -2  750.82   56.79
   1 -11  -2  684.93   51.89
  -1  11   2  742.33   51.39
  -1  11   2  705.23   54.09
   0 -11  -2  169.38   18.10
   0 -11  -2  153.68   13.70
   0  11   2  137.99   14.90
   0  11   2  134.69   13.00
  -1 -11  -2  735.13   57.89
  -1 -11  -2  864.31   55.39
   1  11   2  699.73   55.59
  -2 -11  -2   79.89   10.90
  -2 -11  -2  115.99   13.10
   2  11   2  107.09   11.20
  -3 -11  -2   67.59   10.70
   3  11   2   99.19   10.20
  -4 -11  -2  348.07   25.90
   4  11   2  334.47   26.80
  -4  12   2   58.29   14.20
   3 -12  -2  115.29   19.80
  -3  12   2  110.49   12.60
  -3  12   2  128.29   16.60
   2 -12  -2  339.87   31.40
  -2  12   2  291.37   25.20
  -2  12   2  313.17   29.00
   1 -12  -2  396.76   32.80
   1 -12  -2  422.46   37.70
  -1  12   2  472.15   32.80
  -1  12   2  406.76   35.20
   0 -12  -2   -1.10    3.80
   0 -12  -2    0.80    3.00
   0  12   2    0.00    3.50
   0  12   2    1.30    2.80
  -1 -12  -2  399.26   35.80
  -1 -12  -2  485.55   33.50
   1  12   2  417.56   31.90
   1  12   2  384.86   33.20
  -2 -12  -2  316.57   26.90
  -2 -12  -2  265.17   24.90
   2  12   2  300.37   24.60
  -3 -12  -2  120.39   13.40
   3  12   2  112.99   12.60
  -4 -12  -2   39.20    6.50
   4  12   2   23.10    6.10
  -3  13   2   13.50    8.40
  -3  13   2   31.10    6.80
   2 -13  -2   83.99   16.70
  -2  13   2   66.99   15.00
  -2  13   2   86.59   11.70
   1 -13  -2  223.88   31.80
   1 -13  -2  262.47   27.80
  -1  13   2  193.88   21.70
  -1  13   2  222.08   19.40
   0 -13  -2   77.69    9.90
   0 -13  -2   49.40   12.40
   0  13   2   73.89   12.30
   0  13   2   85.29    9.80
  -1 -13  -2  197.98   22.70
  -1 -13  -2  249.88   21.10
   1  13   2  227.18   19.30
   1  13   2  204.28   20.70
  -2 -13  -2   83.39   14.00
  -2 -13  -2   83.79   15.10
   2  13   2   86.19   11.20
  -3 -13  -2   23.60    7.00
   3  13   2   37.90    7.60
  -2  14   2   30.60    9.10
   1 -14  -2   62.99   14.20
  -1  14   2   70.79   10.20
  -1  14   2   38.70   12.40
   0 -14  -2  425.26   39.20
   0  14   2  378.76   34.80
   0  14   2  453.05   36.10
  -1 -14  -2   77.69   12.20
  -1 -14  -2   66.49   13.60
   1  14   2   64.19    9.90
   1  14   2   62.29   11.30
  -2 -14  -2   41.00    9.10
  -2 -14  -2   43.70   10.10
   2  14   2   35.50    8.20
   0 -15  -2  240.48   26.80
   0  15   2  246.18   21.20
   0  15   2  218.78   23.40
   0  15  -3   29.30    8.80
   0 -15   3   33.90   10.90
   2  14  -3   13.10    5.70
  -2 -14   3   14.90    6.80
   1  14  -3  136.79   13.90
   1  14  -3  143.79   27.40
  -1 -14   3  153.78   21.40
   0  14  -3  330.07   26.10
   0  14  -3  323.67   30.00
   0 -14   3  311.27   34.60
  -1  14  -3  157.18   14.70
  -1  14  -3  151.28   18.60
   1 -14   3  120.99   20.70
  -2  14  -3   21.70    5.80
   3  13  -3   55.29   10.10
  -3 -13   3   51.09    8.30
   2  13  -3  247.48   23.30
  -2 -13   3  265.47   24.90
   1  13  -3   36.20    8.90
   1  13  -3   49.99    7.70
  -1 -13   3   52.09   12.00
  -1 -13   3   55.49   11.20
   0  13  -3   47.80   10.40
   0  13  -3   47.00    7.40
  -1  13  -3   51.49   11.40
  -1  13  -3   49.50    7.80
  -2  13  -3  265.27   27.00
  -2  13  -3  265.47   21.90
  -3  13  -3   46.90    7.70
  -4 -12   3   12.60    2.70
  -4 -12   3   11.40    3.50
   3  12  -3  270.17   23.20
  -3 -12   3  258.37   22.90
  -3 -12   3  261.67   21.40
   2  12  -3  194.08   17.90
  -2 -12   3  165.68   17.90
  -2 -12   3  159.88   17.90
   1  12  -3   16.50    5.80
  -1 -12   3   23.10    6.50
  -1 -12   3   10.90    6.50
   0  12  -3  658.33   53.99
   0  12  -3  739.33   51.09
   0 -12   3  752.72   52.19
  -1  12  -3    9.00    5.50
  -1  12  -3   13.00    4.30
   1 -12   3   19.60    5.50
  -2  12  -3  158.98   14.60
  -2  12  -3  160.08   18.90
  -3  12  -3  234.88   25.60
  -3  12  -3  252.77   20.60
  -4  12  -3   17.50    4.90
   4  11  -3   60.09    9.50
  -4 -11   3   67.09    5.90
  -4 -11   3   64.19    6.50
   3  11  -3   52.09    8.40
  -3 -11   3   35.70    7.20
  -3 -11   3   31.40    6.00
   2  11  -3  341.47   28.20
  -2 -11   3  359.56   29.50
  -2 -11   3  347.87   29.40
   1  11  -3  144.49   15.00
   0  11  -3  418.96   30.90
   0  11  -3  391.86   32.60
   0 -11   3  391.16   30.40
  -1  11  -3  225.58   21.80
  -1  11  -3  223.08   18.30
  -2  11  -3  354.56   28.20
  -2  11  -3  334.77   30.80
   2 -11   3  352.56   28.80
  -3  11  -3   54.29    7.80
  -3  11  -3   30.20    9.10
  -4  11  -3   69.89    9.60
  -4  11  -3   58.19   13.10
   4  10  -3   23.40    5.90
   3  10  -3   77.39    9.40
   3  10  -3   80.59   11.50
  -3 -10   3   72.69    8.90
  -3 -10   3   78.99    8.10
   2  10  -3  311.37   23.50
  -2 -10   3  285.67   24.00
  -2 -10   3  244.08   23.70
   1  10  -3  186.38   19.00
  -1 -10   3  265.57   19.70
   0  10  -3 1394.96   99.49
   0 -10   3 1460.95   97.59
  -1  10  -3  205.28   19.70
  -1  10  -3  232.88   16.90
   1 -10   3  173.88   17.20
  -2  10  -3  236.58   23.10
  -2  10  -3  247.48   19.50
  -3  10  -3   71.49    8.20
  -3  10  -3   55.39   11.50
   3 -10   3   72.59   11.80
  -4  10  -3   22.80    5.40
  -4  10  -3   17.60    7.90
   4 -10   3   26.60    5.00
  -5  10  -3   10.60    4.40
   5 -10   3    8.70    3.50
   5   9  -3  145.89   14.80
   4   9  -3   51.69    8.20
   3   9  -3   26.80    6.50
   3   9  -3   29.50    5.80
  -3  -9   3   30.10    4.70
  -3  -9   3   29.70    5.40
   2   9  -3  536.05   35.70
   2   9  -3  479.95   35.40
  -2  -9   3  455.15   35.70
  -2  -9   3  412.16   35.80
  -1  -9   3 1397.56   95.59
   0   9  -3  229.38   20.50
   0   9  -3  244.38   18.50
   0  -9   3  246.88   19.20
  -1   9  -3 1232.78   87.39
  -1   9  -3 1217.88   83.59
   1  -9   3 1250.47   84.99
  -2   9  -3  437.56   32.20
  -2   9  -3  412.26   35.60
   2  -9   3  481.95   34.80
  -3   9  -3   25.40    5.20
  -3   9  -3   30.40    8.00
   3  -9   3   25.10    6.70
   3  -9   3   31.50    4.90
  -4   9  -3   56.79    8.30
  -4   9  -3   34.00    9.80
   4  -9   3   45.80    6.60
  -5   9  -3  167.78   15.60
   5  -9   3  153.28   14.40
   5   8  -3   41.80    7.90
   4   8  -3   65.19    8.30
   4   8  -3   48.00    9.20
   3   8  -3   48.90   10.60
   3   8  -3   48.90    8.10
  -3  -8   3   36.30    4.50
  -3  -8   3   44.40    8.40
   2   8  -3  622.54   44.60
   2   8  -3  666.53   44.20
  -2  -8   3  530.65   44.80
  -2  -8   3  646.84   44.80
   1   8  -3  135.99   12.80
  -1  -8   3  142.29   12.60
   0   8  -3 3675.03  356.56
   0  -8   3 3811.82  357.36
  -1   8  -3  124.19   12.90
  -1   8  -3  115.49   10.30
   1  -8   3  128.29   11.70
  -2   8  -3  580.34   41.80
  -2   8  -3  592.64   45.50
   2  -8   3  618.24   44.30
  -3   8  -3   46.50    9.80
  -3   8  -3   42.30    6.30
   3  -8   3   50.69    5.60
   3  -8   3   34.80    7.70
  -4   8  -3   49.10   11.40
   4  -8   3   50.39   10.20
   4  -8   3   58.09    6.90
  -5   8  -3   56.09    8.80
   6   7  -3    5.40    4.60
   5   7  -3  252.97   22.30
   4   7  -3   29.70    6.20
   4   7  -3   34.80    7.30
   3   7  -3    9.60    3.40
   3   7  -3    2.30    2.60
  -3  -7   3    1.30    1.40
  -3  -7   3    3.10    1.90
   2   7  -3  345.87   25.30
   2   7  -3  337.37   24.50
  -2  -7   3  292.07   26.70
   1   7  -3 1106.39  150.88
  -1  -7   3  940.51  162.78
   0   7  -3  372.96   28.20
   0  -7   3  372.86   27.10
  -1   7  -3 1053.89  143.69
   1  -7   3 1012.40  169.58
  -2   7  -3  338.17   23.60
  -2   7  -3  322.57   26.80
   2  -7   3  323.77   25.80
   2  -7   3  307.87   22.90
  -3   7  -3    3.00    3.30
  -3   7  -3    7.20    2.70
   3  -7   3    1.30    3.20
   3  -7   3    1.60    1.90
  -4   7  -3   39.30    6.40
  -4   7  -3   43.10    9.90
   4  -7   3   25.50    5.00
   4  -7   3   25.20    7.50
  -5   7  -3  268.77   22.60
   5  -7   3  267.97   21.80
  -6   7  -3   13.40    4.90
   6   6  -3  100.29   21.50
   5   6  -3   61.89   10.40
   4   6  -3  224.48   19.50
   4   6  -3  226.68   19.90
   3   6  -3  118.89   11.30
   3   6  -3  132.39   12.10
  -3  -6   3  122.79    8.60
  -3  -6   3  112.79    8.80
   2   6  -3  189.78   16.30
   2   6  -3  202.48   15.70
   1   6  -3  158.08   12.60
  -1  -6   3  146.89   12.70
   0   6  -3 1335.17  152.28
   0  -6   3 1010.00  137.49
  -1   6  -3  125.99   10.40
  -1   6  -3  123.69   12.20
   1  -6   3  152.78   12.10
  -2   6  -3  195.88   18.20
  -2   6  -3  194.98   15.50
   2  -6   3  216.48   17.90
   2  -6   3  216.28   15.30
  -3   6  -3  116.19   10.90
   3  -6   3  132.39   13.70
   3  -6   3  134.19   10.80
  -4   6  -3  253.47   20.30
  -4   6  -3  235.48   23.60
   4  -6   3  236.88   22.80
   4  -6   3  263.77   19.70
  -5   6  -3   61.59    9.30
   5  -6   3   66.29    9.00
  -6   6  -3  142.19   14.50
   6  -6   3  107.79   14.20
   6   5  -3   24.30    7.10
   5   5  -3   63.69   10.70
   4   5  -3  221.78   19.40
   3   5  -3  234.88   20.00
   3   5  -3  273.97   20.80
   2   5  -3 1728.73  186.88
  -2  -5   3 1602.84  174.28
   1   5  -3  608.44  115.89
  -1  -5   3  937.21  113.39
   0   5  -3   67.59    6.70
   0  -5   3   64.69    6.10
   1  -5   3  622.74   43.60
   2  -5   3 1491.85  101.89
  -3   5  -3  293.77   20.60
  -3   5  -3  284.77   23.90
   3  -5   3  240.68   22.50
   3  -5   3  263.57   20.10
  -4   5  -3  226.98   18.50
   4  -5   3  218.88   18.00
   4  -5   3  242.28   21.60
  -5   5  -3   59.39    9.50
   5  -5   3   75.79   11.30
   5  -5   3   77.39    8.90
   5  -5   3   71.99   12.80
  -6   5  -3   34.10    7.60
   6  -5   3   41.50    8.40
   5   4  -3  151.38   15.50
   4   4  -3  160.88   14.90
   3   4  -3 1015.20   63.29
   3   4  -3  801.92   62.59
   2   4  -3 1443.36  156.98
   1   4  -3  367.86   27.50
  -1  -4   3  424.36   28.40
   0   4  -3  565.44   95.89
   0  -4   3  535.35  105.29
  -1   4  -3  378.96   27.10
   1  -4   3  418.36   28.60
  -2   4  -3 1361.46  140.49
   2  -4   3 1463.05  142.99
  -3   4  -3 1082.39   74.59
   3  -4   3 1012.60   73.59
  -4   4  -3  139.69   13.50
   4  -4   3  181.38   16.90
   4  -4   3  154.48   13.30
  -5   4  -3  121.89   13.30
   5  -4   3  143.69   13.30
   5  -4   3  136.39   13.90
   5  -4   3  150.98   16.80
  -6   4  -3  102.39   12.80
   6  -4   3  112.99   15.40
   6  -4   3  116.49   12.50
   5   3  -3   36.70    7.20
  -5  -3   3   41.40    8.10
   4   3  -3  509.05   37.30
  -4  -3   3  491.65   37.50
   3   3  -3   81.09    8.70
  -3  -3   3   92.89    9.10
   2   3  -3 2063.29  185.78
   2   3  -3 2177.68  196.18
   1   3  -3 1107.39  118.69
  -1  -3   3 1221.28  119.39
   0   3  -3 2257.97  186.78
   0  -3   3 2072.79  182.28
  -1   3  -3 1094.09  110.19
   1  -3   3 1175.08  112.09
  -2   3  -3 2169.08  181.78
   2  -3   3 2145.19  180.78
  -3   3  -3   91.69   10.50
  -3   3  -3   87.89    8.20
   3  -3   3   85.79    9.90
   3  -3   3   78.99    7.70
  -4   3  -3  482.35   36.90
   4  -3   3  528.15   37.80
   4  -3   3  521.75   39.90
   4  -3   3  509.75   36.60
  -5   3  -3   51.69    8.60
   5  -3   3   65.39   14.10
   5  -3   3   51.79    8.10
   5  -3   3   66.99    8.20
  -6   3  -3   11.80    5.30
   6  -3   3   11.20    4.30
   6  -3   3   12.90    5.00
  -6  -2   3  174.58   18.00
   5   2  -3   64.29    9.90
  -5  -2   3   74.69   11.20
   4   2  -3  282.67   24.30
  -4  -2   3  359.36   27.00
   3   2  -3 1226.68  134.19
   3   2  -3 1240.98  133.19
   2   2  -3 1901.21  173.18
   2   2  -3 1962.20  169.18
   1   2  -3 1326.67  116.99
   1   2  -3 1265.07  119.79
   0  -2   3  900.11   85.59
  -1   2  -3 1330.57  112.19
   1  -2   3 1291.97  110.89
  -2   2  -3 1879.31  153.78
   2  -2   3 2009.70  154.58
   3  -2   3 1184.58   82.29
  -4   2  -3  344.37   25.20
   4  -2   3  330.97   27.40
   4  -2   3  304.87   24.60
   4  -2   3  325.87   24.70
  -5   2  -3   83.69    9.90
   5  -2   3   77.59    8.90
   5  -2   3   84.29   13.80
   5  -2   3   70.99   10.00
  -6   2  -3  199.08   17.80
   6  -2   3  149.59   14.50
   6  -2   3  172.98   18.20
  -6  -1   3  110.29   13.60
   5   1  -3    4.20    4.10
  -5  -1   3    0.40    3.40
   4   1  -3 1462.05   99.79
   3   1  -3  375.06   23.20
   3   1  -3  330.17   24.80
  -3  -1   3  281.97   24.70
   2   1  -3  377.66   24.70
  -2  -1   3  307.67   24.40
   1   1  -3 5087.29  362.76
   0   1  -3   81.49    6.10
  -2   1  -3  302.87   25.60
  -2   1  -3  318.97   24.60
   2  -1   3  384.56   24.90
   2  -1   3  367.46   24.60
   2  -1   3  378.26   26.00
  -3   1  -3  269.47   24.20
   3  -1   3  360.06   24.70
   3  -1   3  373.06   24.60
   3  -1   3  347.97   26.40
   4  -1   3 1568.14  108.79
   4  -1   3 1563.14  106.19
  -5   1  -3    1.70    3.30
   5  -1   3    0.90    2.80
   5  -1   3    0.90    2.30
   5  -1   3    2.80    4.50
  -6   1  -3  101.59   13.40
   6  -1   3   86.89   10.30
   6  -1   3   84.29    8.90
   6   0  -3   10.90    2.30
   6   0  -3    9.10    2.60
   5   0  -3  480.35   39.00
   5   0  -3  435.46   31.20
   5   0  -3  450.75   36.10
  -5   0   3  432.06   34.60
   4   0  -3   53.69    6.00
   4   0  -3   50.69    7.40
  -4   0   3   61.09    8.50
  -3   0   3 1026.20   70.49
   2   0  -3    6.00    2.00
   2   0  -3    6.20    1.70
  -2   0   3    7.00    2.10
   1   0  -3  762.02   82.79
  -1   0   3  947.01   84.69
   0   0  -3    0.70    0.30
   0   0  -3    0.60    0.50
   0   0   3    2.60    0.50
   0   0   3    2.60    0.80
   0   0   3    1.30    0.40
  -2   0  -3    6.30    1.80
   2   0   3    7.00    1.90
   2   0   3   10.70    2.70
   2   0   3    6.50    1.60
   3   0   3 1064.29   73.99
  -4   0  -3   61.39    8.40
   4   0   3   61.19    7.40
   4   0   3   59.49    9.90
   4   0   3   58.59    6.00
  -5   0  -3  474.15   34.90
   5   0   3  436.36   31.80
   5   0   3  439.46   34.20
   5   0   3  454.75   37.20
   6   0   3   12.00    3.20
   6   0   3   13.40    3.70
   6   0   3   12.60    6.40
   6  -1  -3   80.49    9.30
   6  -1  -3   94.09    8.70
  -6   1   3   80.39   13.90
   5  -1  -3    1.40    4.10
   5  -1  -3    2.60    3.10
   5  -1  -3   -2.20    2.40
  -5   1   3    1.90    3.40
   4  -1  -3 1660.13  113.69
   4  -1  -3 1576.24  109.49
   3  -1  -3  253.67   21.40
   3  -1  -3  271.77   24.30
  -3   1   3  347.77   22.60
   2  -1  -3  321.47   24.20
   2  -1  -3  329.07   24.10
  -2   1   3  370.76   24.50
   1  -1  -3 5698.83  395.76
  -1   1   3 5132.49  389.86
   0  -1  -3   87.59    6.80
   0  -1  -3   86.39    6.10
   0  -1  -3   80.09    6.10
   0   1   3   89.19    6.10
   0   1   3   82.09    6.80
   2   1   3  320.77   22.80
   2   1   3  320.27   23.00
   3   1   3  255.27   21.50
   3   1   3  281.47   20.80
   3   1   3  270.87   19.10
  -4  -1  -3 1574.44  111.09
   4   1   3 1738.03  113.49
   4   1   3 1599.84  111.09
   5   1   3    2.50    1.90
   5   1   3   -0.10    3.80
   5   1   3    1.60    3.40
   6   1   3   89.19    7.90
   6   1   3   89.39    7.90
   6   1   3  117.79   14.90
   6  -2  -3  189.88   19.40
   6  -2  -3  163.68   15.80
  -6   2   3  149.88   19.10
   5  -2  -3   73.39    9.30
   5  -2  -3   74.59   10.30
   5  -2  -3   78.19   14.50
  -5   2   3   79.59   11.40
   4  -2  -3  347.57   29.70
   4  -2  -3  322.87   25.70
   4  -2  -3  359.36   26.50
  -4   2   3  330.87   26.50
   3  -2  -3 1308.77   91.59
   2  -2  -3 1837.22  181.68
  -2   2   3 2142.39  184.78
   1  -2  -3 1376.66  131.69
  -1   2   3 1371.46  129.89
   0  -2  -3  954.00   95.89
   0   2   3  990.20   96.19
  -1  -2  -3 1249.88  113.69
   1   2   3 1260.17  112.59
  -2  -2  -3 2009.40  160.28
   2   2   3 1925.91  162.58
   3   2   3 1426.56  122.29
   3   2   3 1315.27  127.19
   4   2   3  342.87   24.80
   4   2   3  324.87   26.10
   5   2   3   74.59   10.70
   5   2   3   64.89    5.40
   5   2   3   62.39    5.40
   5   2   3   60.39   11.00
   6   2   3  174.68   19.70
   6  -3  -3   17.10    6.20
   5  -3  -3   38.80    8.20
   5  -3  -3   52.79   11.80
   5  -3  -3   37.00   10.00
  -5   3   3   52.99    8.60
   4  -3  -3  460.45   35.80
   4  -3  -3  516.15   40.20
   4  -3  -3  489.45   37.30
  -4   3   3  521.35   37.00
   3  -3  -3   88.49   10.50
   3  -3  -3   89.99    8.40
   3  -3  -3   83.79    9.30
  -3   3   3   78.29    8.30
   2  -3  -3 2247.28  207.28
  -2   3   3 2142.59  200.68
  -1   3   3 1125.49  121.19
   0  -3  -3 2116.09  193.68
   0   3   3 2423.96  199.08
  -1  -3  -3 1137.09  121.39
   1   3   3 1331.37  125.09
  -2  -3  -3 1972.40  180.88
   2   3   3 2307.37  189.98
  -3  -3  -3   80.39    6.70
   3   3   3   93.49   13.80
   3   3   3   95.49    7.10
   4   3   3  464.75   35.00
   5   3   3   38.70    8.90
   5   3   3   46.10    8.50
   6   3   3   15.60    6.50
   6  -4  -3  100.69   14.40
  -6   4   3   93.99   15.70
   5  -4  -3  121.39   16.30
   5  -4  -3  122.99   14.50
   5  -4  -3  128.89   14.90
  -5   4   3  152.88   14.50
   4  -4  -3  134.79   12.40
   4  -4  -3  131.39   15.50
   4  -4  -3  128.79   13.80
   3  -4  -3 1112.89   81.59
   3  -4  -3 1200.98   80.99
   2  -4  -3 1308.97  155.38
  -2   4   3 1597.64  162.48
   1  -4  -3  434.66   30.70
   1  -4  -3  416.76   29.40
  -1   4   3  420.76   29.60
   0  -4  -3  575.84   40.60
  -1  -4  -3  384.46   27.10
  -1  -4  -3  342.27   25.90
   1   4   3  409.26   27.10
   2   4   3 1592.94  161.08
   3   4   3 1060.19   73.29
   4   4   3  130.69   13.20
   5   4   3  115.19   13.10
   6   4   3   88.69   14.60
   6  -5  -3   32.10    8.40
  -6   5   3   33.80    8.20
   5  -5  -3   62.39    9.10
   5  -5  -3   64.79   11.50
  -5   5   3   57.59    9.50
   4  -5  -3  188.08   19.80
   4  -5  -3  195.68   16.50
   4  -5  -3  175.18   18.60
  -4   5   3  212.78   17.40
   3  -5  -3  286.57   21.60
   3  -5  -3  285.87   24.60
   3  -5  -3  305.47   24.50
  -3   5   3  263.87   21.90
   2  -5  -3 1736.83  187.68
  -2   5   3 1562.64  177.98
   1  -5  -3  767.72   49.60
  -1   5   3  683.13   48.10
  -1   5   3  664.83   49.50
   0  -5  -3   70.09    7.70
   0  -5  -3   73.69    6.50
   0   5   3   76.29    6.40
   0   5   3   65.39    6.70
  -1  -5  -3  676.13   47.40
  -2  -5  -3 1630.94  166.98
   2   5   3 1381.56  160.78
  -3  -5  -3  251.97   19.10
   3   5   3  290.17   22.10
   3   5   3  284.47   20.60
   4   5   3  190.88   17.00
   4   5   3  176.18   15.70
   5   5   3   48.60    8.30
   5   5   3   58.29    9.60
   6   5   3   21.90    6.30
   6   5   3   29.80    8.50
   6  -6  -3  136.59   17.10
  -6   6   3  126.69   15.00
   5  -6  -3   59.59   11.60
   5  -6  -3   63.09    9.30
  -5   6   3   62.39   10.10
   4  -6  -3  254.07   24.30
   4  -6  -3  257.37   21.10
   4  -6  -3  255.47   25.00
  -4   6   3  282.27   22.20
   3  -6  -3  124.29   13.70
   3  -6  -3  121.09   13.60
   3  -6  -3  115.79   10.80
  -3   6   3  121.29   11.40
   2  -6  -3  186.98   15.20
   2  -6  -3  193.68   18.00
   2  -6  -3  188.38   17.60
  -2   6   3  209.68   15.90
  -2   6   3  200.48   17.90
   1  -6  -3  132.69   11.20
   1  -6  -3  129.59   13.40
   1  -6  -3  128.89   12.30
  -1   6   3  165.48   11.90
  -1   6   3  152.78   13.20
   0  -6  -3 1370.16  165.78
   0   6   3 1313.17  161.68
  -1  -6  -3  155.88   13.30
  -1  -6  -3  154.58   11.80
   1   6   3  136.39   11.60
  -2  -6  -3  214.28   16.90
   2   6   3  206.68   15.60
  -3  -6  -3  117.89    9.70
   3   6   3  108.09   11.50
   3   6   3  115.39   10.00
   4   6   3  242.88   19.70
   4   6   3  251.57   21.60
   5   6   3   57.69    8.90
   6   6   3  127.99   14.10
   6  -7  -3   14.80    7.10
  -6   7   3   13.40    5.70
   5  -7  -3  247.88   21.90
   5  -7  -3  255.57   25.90
  -5   7   3  287.57   23.80
   4  -7  -3   39.60    9.10
   4  -7  -3   38.00    6.50
   4  -7  -3   38.90    9.20
  -4   7   3   27.30    6.40
   3  -7  -3    2.30    3.80
   3  -7  -3    6.90    4.40
   3  -7  -3    4.50    2.40
  -3   7   3    2.00    3.70
  -3   7   3    6.20    3.10
   2  -7  -3  337.87   28.20
   2  -7  -3  346.67   24.80
   2  -7  -3  365.26   27.40
  -2   7   3  314.17   25.10
  -2   7   3  316.77   27.50
   1  -7  -3 1027.10   71.19
   1  -7  -3  966.00   68.89
  -1   7   3  997.80   69.79
   0  -7  -3  348.57   28.10
   0  -7  -3  363.16   25.90
   0   7   3  350.66   25.50
   0   7   3  358.16   26.70
   1   7   3 1084.89  149.88
  -2  -7  -3  305.07   25.50
   2   7   3  360.86   24.50
  -3  -7  -3   -0.30    1.70
   3   7   3    6.40    2.50
   3   7   3    4.90    3.40
   4   7   3   43.20    6.40
   4   7   3   47.90    8.70
   5   7   3  238.38   20.00
   6   7   3   16.10    5.30
   5  -8  -3   55.09   12.70
  -5   8   3   73.39   11.00
   4  -8  -3   56.19    8.10
   4  -8  -3   53.29   11.30
   4  -8  -3   50.39   12.10
  -4   8   3   60.99    9.20
   3  -8  -3   44.50    6.60
   3  -8  -3   41.50    8.80
   3  -8  -3   45.30    9.90
  -3   8   3   41.40    9.30
  -3   8   3   67.19    8.70
   2  -8  -3  618.74   44.60
   2  -8  -3  580.34   41.90
   2  -8  -3  606.44   46.40
  -2   8   3  595.54   45.40
  -2   8   3  583.44   42.70
   1  -8  -3  127.09   12.40
   1  -8  -3  128.19   14.50
  -1   8   3  125.79   13.20
  -1   8   3  143.59   11.80
   0  -8  -3 4308.57  397.86
   0   8   3 3981.90  383.46
  -1  -8  -3  154.08   12.00
  -1  -8  -3  150.18   14.10
   1   8   3  115.09   11.70
  -2  -8  -3  615.74   43.80
   2   8   3  584.84   41.90
  -3  -8  -3   46.20    6.70
   3   8   3   42.70    5.60
   3   8   3   44.60    7.60
  -4  -8  -3   53.29    4.70
   4   8   3   54.89    7.00
   4   8   3   60.69   10.10
   5   8   3   47.60    7.50
   5  -9  -3  179.48   21.80
  -5   9   3  173.18   17.60
   4  -9  -3   39.50   10.80
   4  -9  -3   50.59    7.70
  -4   9   3   44.80    8.20
   3  -9  -3   27.60    8.50
   3  -9  -3   32.20    8.30
   3  -9  -3   30.40    5.30
  -3   9   3   26.60    8.10
  -3   9   3   21.10    5.50
   2  -9  -3  451.25   38.20
   2  -9  -3  431.66   35.60
  -2   9   3  475.25   37.40
  -2   9   3  494.15   36.20
   1  -9  -3 1276.07   89.49
   1  -9  -3 1445.56   93.59
  -1   9   3 1206.48   90.59
   0  -9  -3  217.18   18.10
   0  -9  -3  246.38   21.70
   0   9   3  225.18   19.40
   0   9   3  235.58   18.10
  -1  -9  -3 1416.96   92.79
  -1  -9  -3 1299.77   95.19
  -2  -9  -3  473.05   32.10
  -2  -9  -3  349.96   30.40
   2   9   3  394.56   29.50
  -3  -9  -3   20.30    5.10
   3   9   3   27.90    5.00
   3   9   3   31.10    6.80
  -4  -9  -3   42.90    4.80
   5   9   3  163.48   14.70
   5 -10  -3    3.10    6.90
  -5  10   3    4.50    4.10
   4 -10  -3   17.90    4.70
  -4  10   3   28.80    6.70
   3 -10  -3   57.79   11.10
   3 -10  -3   71.49   14.00
   3 -10  -3   82.99    8.80
  -3  10   3   77.89   10.50
  -3  10   3   73.69   13.30
   2 -10  -3  279.67   25.10
   2 -10  -3  298.77   28.30
  -2  10   3  297.47   23.90
  -2  10   3  314.17   27.10
   1 -10  -3  213.28   17.50
   1 -10  -3  239.78   21.30
  -1  10   3  155.28   17.60
  -1  10   3  180.68   16.20
   0 -10  -3 1368.16   92.39
   0 -10  -3 1387.36   96.69
   0  10   3 1361.96   91.99
   0  10   3 1296.37   93.79
  -1 -10  -3  187.28   16.50
  -1 -10  -3  188.18   19.10
   1  10   3  218.08   17.70
  -2 -10  -3  323.77   24.40
  -2 -10  -3  234.08   22.00
   2  10   3  273.97   21.80
  -3 -10  -3   71.29   10.10
   3  10   3   73.79    8.50
  -4 -10  -3   19.90    4.10
   4  10   3   21.90    4.90
   5  10   3   11.50    4.30
   4 -11  -3   55.89   13.70
  -4  11   3   64.39   10.20
   3 -11  -3   38.20   11.00
  -3  11   3   42.20   10.80
  -3  11   3   63.19    9.40
   2 -11  -3  357.76   33.00
   2 -11  -3  385.86   29.90
  -2  11   3  369.46   28.30
  -2  11   3  307.17   30.40
   1 -11  -3  219.58   20.50
  -1  11   3  151.98   14.10
  -1  11   3  118.09   15.20
   0 -11  -3  385.06   29.30
   0 -11  -3  395.96   33.70
   0  11   3  349.07   30.60
   0  11   3  411.36   29.20
  -1 -11  -3  162.48   14.20
  -1 -11  -3  125.89   15.70
  -2 -11  -3  339.37   27.30
  -2 -11  -3  274.77   25.10
   2  11   3  321.07   25.20
  -3 -11  -3   59.59    9.60
   3  11   3   41.00    7.40
  -4 -11  -3   47.10    7.10
   4  11   3   53.09    8.00
  -4  12   3   18.20    5.60
   3 -12  -3  278.77   27.90
  -3  12   3  233.88   24.70
  -3  12   3  215.28   20.50
   2 -12  -3  162.18   21.80
   2 -12  -3  174.88   21.10
  -2  12   3  156.48   18.80
  -2  12   3  182.28   16.60
   1 -12  -3   13.60    7.90
   1 -12  -3   16.60    5.30
  -1  12   3   24.10    7.30
  -1  12   3   11.80    4.60
   0 -12  -3  787.02   56.69
   0 -12  -3  736.03   50.89
   0  12   3  613.44   52.09
   0  12   3  701.73   50.39
  -1 -12  -3   30.20    6.50
  -1 -12  -3   28.00    8.40
   1  12   3   10.80    4.90
   1  12   3   15.10    4.60
  -2 -12  -3  197.08   18.70
  -2 -12  -3  140.29   15.90
   2  12   3  175.68   16.20
  -3 -12  -3  217.08   20.80
   3  12   3  237.68   20.10
  -4 -12  -3   17.40    4.60
   4  12   3   10.90    4.60
  -3  13   3   37.30   10.50
   2 -13  -3  295.17   29.60
  -2  13   3  253.87   23.00
   1 -13  -3   51.09    8.90
  -1  13   3   35.70    9.30
  -1  13   3   37.80    7.70
   0 -13  -3   64.19    9.20
   0 -13  -3   45.10   11.60
   0  13   3   37.50    7.30
   0  13   3   36.30    8.80
  -1 -13  -3   28.00    9.30
  -1 -13  -3   46.10   10.30
   1  13   3   51.89    9.50
   1  13   3   57.79    8.40
  -2 -13  -3  237.28   23.30
  -2 -13  -3  204.28   21.30
   2  13   3  268.67   22.00
  -3 -13  -3   48.40    9.50
   3  13   3   40.00    7.80
  -2  14   3   17.80    6.10
  -2  14   3   19.10    7.80
   1 -14  -3  158.28   23.50
   0 -14  -3  285.77   30.60
   0  14   3  339.47   28.10
   0  14   3  299.67   28.10
  -1 -14  -3  165.08   16.10
  -1 -14  -3  126.89   19.60
   1  14   3  126.59   15.60
   1  14   3  144.59   14.50
  -2 -14  -3   24.50    7.60
  -2 -14  -3   16.30    6.00
   2  14   3   15.90    5.80
   0 -15  -3   16.50    7.80
   0  15   3   25.90    8.10
   0  15   3   24.80    6.60
   0  15  -4  145.09   14.60
   0 -15   4  154.78   22.70
   2  14  -4   16.00    6.30
  -2 -14   4    9.80    6.40
   1  14  -4  414.66   35.70
   1  14  -4  416.56   32.10
  -1 -14   4  426.46   37.70
   0  14  -4    7.50    5.70
   0  14  -4    9.80    4.50
   0 -14   4   27.60   10.00
  -1  14  -4  364.56   28.50
  -1  14  -4  367.16   33.90
  -2  14  -4   15.50    4.70
   3  13  -4  157.68   17.30
  -3 -13   4  156.88   14.70
   2  13  -4  132.09   16.10
  -2 -13   4  174.18   18.10
   1  13  -4   10.90    4.20
   1  13  -4    7.20    4.70
  -1 -13   4    6.30    6.10
   0  13  -4   25.10    5.50
   0  13  -4   26.80    8.10
  -1  13  -4    9.60    4.10
  -1  13  -4   14.00    7.20
  -2  13  -4  151.38   14.30
  -2  13  -4  160.28   19.50
  -3  13  -4  144.09   13.70
   4  12  -4   56.49    9.60
  -4 -12   4   51.69    6.20
  -4 -12   4   42.80    4.90
   3  12  -4    5.50    4.30
  -3 -12   4    2.70    2.90
  -3 -12   4    5.80    3.60
   2  12  -4  239.88   21.40
   2  12  -4  247.28   22.20
  -2 -12   4  251.37   23.10
  -2 -12   4  227.28   22.50
   1  12  -4  196.88   20.80
  -1 -12   4  260.97   21.20
   0  12  -4  407.96   29.60
   0  12  -4  356.86   32.60
   0 -12   4  406.46   30.70
  -1  12  -4  235.08   18.30
  -1  12  -4  204.08   21.70
   1 -12   4  207.38   19.20
  -2  12  -4  223.38   18.00
  -2  12  -4  192.58   22.00
  -3  12  -4    4.50    4.80
  -3  12  -4    1.20    2.70
  -4  12  -4   58.79    8.70
   4  11  -4  124.79   13.50
  -4 -11   4  112.09   10.10
  -4 -11   4  132.19    9.70
   3  11  -4  692.63   50.49
  -3 -11   4  674.53   50.09
  -3 -11   4  693.43   48.60
   2  11  -4   31.10    7.60
   2  11  -4   27.80    6.90
  -2 -11   4   20.20    6.90
  -2 -11   4   15.90    5.90
   1  11  -4  258.07   24.00
  -1 -11   4  306.77   24.00
   0  11  -4  586.74   49.50
   0  11  -4  712.73   48.60
   0 -11   4  684.03   47.90
  -1  11  -4  256.77   20.80
  -1  11  -4  258.27   24.50
   1 -11   4  280.57   22.30
  -2  11  -4   13.10    6.00
  -2  11  -4   17.80    4.50
   2 -11   4   22.00    6.20
  -3  11  -4  676.73   48.20
  -4  11  -4  125.19   12.40
  -4  11  -4  105.19   20.30
   5  10  -4   39.90    8.00
   4  10  -4  203.38   18.30
   3  10  -4   65.29   10.40
   3  10  -4   77.59    9.50
  -3 -10   4   80.09    7.90
  -3 -10   4   76.59    8.90
   2  10  -4  328.57   27.70
   2  10  -4  351.76   28.00
  -2 -10   4  376.46   29.20
  -2 -10   4  364.66   29.50
   1  10  -4  301.97   26.00
  -1 -10   4  336.27   25.60
   0  10  -4  111.99    9.90
   0  10  -4   99.69   12.10
   0 -10   4  100.89   10.40
  -1  10  -4  290.17   25.50
  -1  10  -4  286.87   22.00
   1 -10   4  287.67   23.30
  -2  10  -4  333.57   28.90
  -2  10  -4  331.67   24.50
   2 -10   4  300.97   26.90
  -3  10  -4   75.39    8.40
  -3  10  -4   60.69   12.50
   3 -10   4  118.39   20.10
  -4  10  -4  170.58   20.80
  -4  10  -4  184.68   16.00
   4 -10   4  175.68   14.90
  -5  10  -4   37.80    7.20
   5 -10   4   38.30    6.40
   5   9  -4   78.99   11.50
   4   9  -4   31.40    6.50
   3   9  -4  913.81   64.89
   3   9  -4  910.71   66.39
  -3  -9   4  917.51   64.29
  -3  -9   4  961.20   63.19
   2   9  -4  356.06   27.00
   2   9  -4  355.16   27.20
  -2  -9   4  327.47   28.10
   1   9  -4  907.51   67.19
  -1  -9   4 1009.10   67.19
   0   9  -4   24.80    4.30
   0   9  -4   28.00    6.30
   0  -9   4   20.80    4.50
  -1   9  -4  760.02   55.89
  -1   9  -4  808.82   59.39
   1  -9   4  877.91   57.79
  -2   9  -4  333.57   29.50
  -2   9  -4  343.67   25.80
   2  -9   4  370.46   28.40
  -3   9  -4  870.31   68.29
  -3   9  -4  975.60   63.59
   3  -9   4  925.61   66.79
   3  -9   4  890.11   62.59
  -4   9  -4   36.30    6.30
  -4   9  -4   26.40    8.70
   4  -9   4   30.80    5.30
  -5   9  -4   86.89   10.10
   5  -9   4   78.79   11.20
   5   8  -4    7.70    4.60
   4   8  -4  640.34   45.30
   4   8  -4  589.94   46.30
   3   8  -4  160.78   16.00
   3   8  -4  192.58   15.60
  -3  -8   4  183.28   15.60
  -3  -8   4  166.18   13.20
   2   8  -4  265.57   21.90
   2   8  -4  281.57   21.60
   1   8  -4  208.58   17.80
  -1  -8   4  217.88   17.70
   0   8  -4    9.10    3.70
   0  -8   4    7.40    3.00
  -1   8  -4  181.78   17.00
  -1   8  -4  172.28   14.30
   1  -8   4  204.58   16.10
  -2   8  -4  196.08   14.90
  -2   8  -4  172.68   17.80
  -3   8  -4  165.88   18.40
  -3   8  -4  179.58   14.70
   3  -8   4  182.28   17.60
  -4   8  -4  596.64   51.29
  -4   8  -4  719.53   46.90
   4  -8   4  599.84   49.70
   4  -8   4  664.33   45.70
  -5   8  -4   12.20    4.40
   5  -8   4    8.00    3.70
   6   7  -4   18.10    6.70
   5   7  -4  175.78   17.20
   4   7  -4   90.19   10.50
   4   7  -4   97.29   11.20
   3   7  -4 1296.47   88.79
   3   7  -4 1299.07   89.79
   2   7  -4   93.49    9.00
   2   7  -4   91.89    9.50
  -2  -7   4   86.39   10.00
   1   7  -4  776.02   60.59
  -1  -7   4  991.60   61.49
   0   7  -4   55.29    6.80
   0  -7   4   49.99    5.90
  -1   7  -4  808.62   55.59
   1  -7   4  742.43   53.99
  -2   7  -4   89.29   10.70
  -2   7  -4   86.99    8.00
   2  -7   4   93.79   10.20
   2  -7   4   85.59    7.50
  -3   7  -4 1164.88   87.79
   3  -7   4 1297.37   87.09
  -4   7  -4  101.89   10.30
  -4   7  -4   83.29   14.50
   4  -7   4  113.39   10.00
   4  -7   4   94.59   12.50
  -5   7  -4  174.48   17.10
   5  -7   4  211.98   20.10
   5  -7   4  201.18   16.80
  -6   7  -4   14.30    5.40
   6   6  -4    7.90    5.30
   5   6  -4   29.40    7.40
   4   6  -4  516.65   38.80
   4   6  -4  515.65   39.20
   3   6  -4  189.88   16.20
   3   6  -4  149.88   15.00
  -3  -6   4  195.78   12.80
  -3  -6   4  180.28   13.00
   2   6  -4 1500.45  184.88
  -2  -6   4 1655.03  184.38
   1   6  -4  831.52  148.59
  -1  -6   4  911.41  124.49
   0   6  -4  647.24   45.70
  -1   6  -4  766.52   51.29
   1  -6   4  673.33   49.90
  -2   6  -4 1471.65  163.88
   2  -6   4 1250.97  152.28
  -3   6  -4  215.18   15.80
   3  -6   4  177.78   17.80
   3  -6   4  192.78   15.10
  -4   6  -4  559.24   45.50
  -4   6  -4  597.24   41.40
   4  -6   4  582.34   40.60
   4  -6   4  541.65   44.20
  -5   6  -4   27.10    6.00
   5  -6   4   25.70   11.50
   5  -6   4   20.10    5.00
  -6   6  -4   12.40    5.10
   5   5  -4  201.78   19.30
   4   5  -4  147.99   14.10
   4   5  -4  128.59   13.60
   3   5  -4  913.41   67.79
   3   5  -4 1049.99   68.39
   2   5  -4 1037.50  136.39
  -1  -5   4  592.64   41.60
   0   5  -4   69.29    6.70
   0  -5   4   58.69    5.90
  -1   5  -4  563.84   41.50
   1  -5   4  597.14   40.90
  -2   5  -4 1004.30   74.99
   2  -5   4 1146.49   74.79
  -3   5  -4 1032.40   75.29
   3  -5   4 1075.09   74.59
  -4   5  -4  156.68   13.50
   4  -5   4  140.09   12.90
   4  -5   4  163.28   16.30
  -5   5  -4  223.78   19.50
   5  -5   4  212.98   22.40
   5  -5   4  225.88   19.00
   5  -5   4  247.98   21.20
  -6   5  -4   82.09   12.00
   6  -5   4   97.29   11.90
   6  -5   4   95.09   11.20
   5   4  -4   28.10    6.60
   4   4  -4  195.98   17.10
   4   4  -4  176.28   21.80
   3   4  -4  121.39   12.30
   3   4  -4  155.88   12.80
   2   4  -4 5150.08  395.06
   2   4  -4 4460.95  371.96
   1   4  -4 3150.18  275.27
  -1  -4   4 3269.77  272.37
   0   4  -4    4.30    1.90
   0  -4   4    4.90    1.60
  -1   4  -4 3042.70  252.47
   1  -4   4 2963.60  249.97
  -2   4  -4 4387.26  353.06
   2  -4   4 4770.92  356.06
  -3   4  -4  186.28   14.30
  -3   4  -4  187.28   17.20
   3  -4   4  181.98   14.00
   3  -4   4  161.18   16.10
  -4   4  -4  181.28   16.50
   4  -4   4  201.88   19.30
   4  -4   4  213.88   16.50
   4  -4   4  210.08   18.10
  -5   4  -4   30.10    6.50
   5  -4   4   44.30    9.40
   5  -4   4   42.10    6.90
   5  -4   4   40.60    7.60
  -6   4  -4   33.20    7.50
   6  -4   4   43.50    8.00
   6  -4   4   42.50    7.70
   5   3  -4   88.19   10.80
  -5  -3   4  102.39   13.40
   4   3  -4   47.10    7.90
  -4  -3   4   64.09    9.30
   3   3  -4   96.09    8.80
  -3  -3   4   63.19    8.10
   2   3  -4  370.86   24.50
   2   3  -4  306.47   24.40
  -2  -3   4  325.07   22.60
   1   3  -4  542.55  101.59
   0   3  -4  492.65   67.69
   0  -3   4  562.24   69.09
   1  -3   4  532.55   37.00
  -2   3  -4  335.77   27.00
  -2   3  -4  336.47   24.90
   2  -3   4  371.76   26.90
   2  -3   4  386.26   24.90
  -3   3  -4   64.39    9.30
  -3   3  -4   69.79    7.60
   3  -3   4   96.99   10.10
   3  -3   4  104.29    8.00
  -4   3  -4   71.99    7.60
   4  -3   4   45.40    8.50
   4  -3   4   47.90    6.80
   4  -3   4   38.50   11.00
  -5   3  -4   80.79   10.20
   5  -3   4   98.49   15.20
   5  -3   4  109.09   10.80
   5  -3   4   92.09   10.00
  -6   3  -4   83.49   12.40
   6  -3   4  105.89   11.60
   6  -3   4   98.29   10.80
  -6  -2   4   14.20    6.00
   5   2  -4  502.05   37.60
  -5  -2   4  477.85   38.00
   4   2  -4  190.78   17.00
  -4  -2   4  204.18   17.60
   3   2  -4  139.39   14.10
  -3  -2   4  171.48   13.80
   2   2  -4   80.99    5.80
   2   2  -4   75.09    7.20
   0   2  -4 2822.62  230.48
   0  -2   4 3272.67  233.28
  -2   2  -4  121.99    9.70
   2  -2   4   78.29    8.00
   2  -2   4   84.39    7.20
   2  -2   4   86.29    8.60
  -3   2  -4  164.28   12.80
   3  -2   4  155.18   12.40
   3  -2   4  125.89   13.70
   3  -2   4  171.18   13.30
  -4   2  -4  199.98   16.70
   4  -2   4  198.08   16.50
   4  -2   4  201.18   16.40
   4  -2   4  197.08   18.70
  -5   2  -4  490.15   38.10
   5  -2   4  512.55   37.80
   5  -2   4  529.85   41.30
   5  -2   4  507.05   38.50
  -6   2  -4   24.80    6.70
   6  -2   4   23.30    5.10
   6  -2   4   15.70    5.30
  -6  -1   4  201.68   20.10
   5   1  -4  433.86   33.50
  -5  -1   4  431.26   34.00
   4   1  -4   62.39    8.40
   4   1  -4   54.49    5.30
   3   1  -4  277.67   19.90
   3   1  -4  270.77   21.50
  -3  -1   4  306.77   22.20
   2   1  -4  738.13   50.49
   1   1  -4 1992.70  168.18
  -1  -1   4 2181.18  170.08
  -1   1  -4 1989.80  144.69
  -2   1  -4  973.60   64.59
   2  -1   4  819.52   64.29
  -3   1  -4  325.07   21.60
   3  -1   4  268.67   21.10
   3  -1   4  281.47   21.00
   3  -1   4  269.47   22.60
  -4   1  -4   54.49    7.80
   4  -1   4   60.69    6.80
   4  -1   4   63.19    7.50
   4  -1   4   69.89   10.40
  -5   1  -4  471.75   34.60
   5  -1   4  435.96   32.40
   5  -1   4  451.75   36.90
   5  -1   4  442.36   33.90
  -6   1  -4  216.98   19.40
   6  -1   4  177.88   19.80
   6  -1   4  190.18   16.20
   6  -1   4  208.98   22.30
   6   0  -4   54.09    5.20
   6   0  -4   61.19    5.90
  -6   0   4   49.30   11.00
   5   0  -4  700.03   57.79
   5   0  -4  736.43   57.69
   5   0  -4  705.53   49.40
  -5   0   4  748.13   53.29
   4   0  -4  185.38   14.10
   4   0  -4  160.28   15.00
  -4   0   4  182.28   16.20
   3   0  -4   14.20    3.40
   3   0  -4   11.90    2.80
  -3   0   4   15.50    3.60
   2   0  -4   58.79    5.50
   2   0  -4   61.09    5.80
  -2   0   4   59.39    6.00
   1   0  -4 1211.28  117.49
  -1   0   4 1309.17  116.39
   0   0  -4 2555.64  194.88
   0   0   4 2640.44  193.88
  -1   0  -4 1093.19   83.19
   1   0   4 1162.48   82.59
  -2   0  -4   63.19    5.70
   2   0   4   61.99    6.20
   2   0   4   55.09    5.20
   2   0   4   61.39    5.60
  -3   0  -4   20.80    4.00
   3   0   4   16.60    4.20
   3   0   4   25.40    4.30
   3   0   4   17.20    3.10
  -4   0  -4  206.18   16.80
   4   0   4  193.48   16.50
   4   0   4  197.68   18.20
   4   0   4  189.88   15.00
  -5   0  -4  752.12   52.69
   5   0   4  716.13   52.29
   5   0   4  694.13   54.69
   5   0   4  730.33   50.09
   6   0   4   64.29   12.30
   6   0   4   60.29    6.90
   6  -1  -4  206.58   16.00
   6  -1  -4  199.68   16.80
  -6   1   4  159.48   26.90
   5  -1  -4  438.96   33.10
   5  -1  -4  452.75   48.20
  -5   1   4  460.05   35.30
   4  -1  -4   38.00    6.50
   4  -1  -4   49.70   10.20
   4  -1  -4   47.90    7.00
  -4   1   4   72.29    8.20
   3  -1  -4  296.07   22.30
   3  -1  -4  306.37   22.30
  -3   1   4  285.97   22.60
   2  -1  -4 1013.70  112.49
  -2   1   4  829.72   99.59
   1  -1  -4 1934.01  166.38
  -1   1   4 1826.42  161.38
  -1  -1  -4 1916.71  152.98
   1   1   4 2174.98  155.38
   2   1   4 1008.40   83.69
   3   1   4  314.37   23.20
   3   1   4  315.27   24.10
   3   1   4  299.87   21.90
   4   1   4   54.79    7.80
   4   1   4   51.29    5.50
   4   1   4   42.30   13.00
   5   1   4  435.16   33.60
   5   1   4  431.06   31.00
   5   1   4  441.46   35.90
   6   1   4  220.48   21.90
   6   1   4  190.48   15.50
   6   1   4  205.78   16.00
   6  -2  -4   14.10    5.00
   6  -2  -4   20.20    7.30
   5  -2  -4  461.35   41.30
   5  -2  -4  476.15   36.90
  -5   2   4  538.55   38.40
   4  -2  -4  172.48   16.10
   4  -2  -4  199.48   20.10
   4  -2  -4  223.78   17.40
  -4   2   4  199.08   17.50
   3  -2  -4  160.08   13.60
   3  -2  -4  150.08   12.70
   3  -2  -4  159.78   17.40
  -3   2   4  148.69   13.20
   2  -2  -4  124.09   11.10
   2  -2  -4  113.29    9.80
   2  -2  -4  116.69    9.10
  -2   2   4   84.19    8.80
   0  -2  -4 3200.78  240.38
   0   2   4 2829.82  234.78
  -2  -2  -4   82.59    7.80
   2   2   4  122.59    8.80
   2   2   4  121.39    9.30
   3   2   4  166.78   12.90
   3   2   4  168.78   14.20
   4   2   4  197.28   18.20
   4   2   4  199.18   14.90
   4   2   4  187.58   16.90
   5   2   4  458.85   36.90
   5   2   4  451.75   31.50
   5   2   4  448.76   35.10
   6   2   4   13.90    6.20
   6  -3  -4   80.69   12.20
  -6   3   4  107.39   15.90
   5  -3  -4   82.29   10.10
   5  -3  -4   88.09   15.60
   5  -3  -4   86.89   11.10
  -5   3   4  101.99   11.50
   4  -3  -4   53.39    7.80
   4  -3  -4   59.79   11.00
   4  -3  -4   55.89    8.80
   3  -3  -4   72.59    8.30
   3  -3  -4   72.39    8.00
   3  -3  -4   54.79    9.50
   2  -3  -4  325.27   26.00
   2  -3  -4  344.47   26.90
   2  -3  -4  333.57   24.80
  -2   3   4  382.66   25.40
   1  -3  -4  509.45   36.60
   1  -3  -4  529.05   37.00
   0  -3  -4  549.35   38.60
   1   3   4  544.85   37.90
  -2  -3  -4  328.47   22.60
   2   3   4  353.46   23.00
   2   3   4  281.47   22.30
  -3  -3  -4   92.19    6.60
   3   3   4   64.89    6.70
   4   3   4   60.09    8.70
   5   3   4   83.49   12.00
   5   3   4   92.39   13.60
   6   3   4   78.49   13.60
   6  -4  -4   32.00    8.20
  -6   4   4   42.20    8.90
   5  -4  -4   31.70    9.00
   5  -4  -4   26.80    6.20
   5  -4  -4   33.00    7.90
  -5   4   4   31.40    7.10
   4  -4  -4  191.58   16.50
   4  -4  -4  189.88   20.00
   4  -4  -4  181.08   18.00
  -4   4   4  223.38   17.80
   3  -4  -4  179.68   14.40
   3  -4  -4  181.98   17.10
   3  -4  -4  160.88   15.70
  -3   4   4  172.08   14.80
   2  -4  -4 4824.02  390.86
  -2   4   4 4520.85  381.26
   1  -4  -4 2808.92  260.37
  -1   4   4 3105.29  265.57
   0  -4  -4    6.60    1.70
   0  -4  -4    6.30    2.30
   0   4   4    3.50    1.20
   0   4   4    3.90    1.50
  -1  -4  -4 2857.71  259.17
   1   4   4 3300.47  266.37
  -2  -4  -4 4596.04  356.96
   2   4   4 4370.66  355.96
  -3  -4  -4  185.58   12.80
   3   4   4  171.88   13.20
   3   4   4  158.08   13.80
   3   4   4  178.48   15.20
   4   4   4  193.48   17.50
   5   4   4   41.90    8.50
   6   4   4   30.40    8.40
   6  -5  -4   78.79   13.50
  -6   5   4   84.19   13.10
   5  -5  -4  212.78   18.40
   5  -5  -4  176.88   19.90
  -5   5   4  219.58   19.30
   4  -5  -4  147.09   13.80
   4  -5  -4  159.98   17.50
   4  -5  -4  160.28   16.40
  -4   5   4  151.88   14.60
   3  -5  -4 1113.29   75.49
   3  -5  -4 1086.39   78.69
   3  -5  -4 1140.19   78.29
  -3   5   4 1080.49   76.09
   2  -5  -4  978.50   70.19
   2  -5  -4 1080.19   72.79
   2  -5  -4 1058.19   72.89
   1  -5  -4  527.25   38.20
   1  -5  -4  542.45   40.40
   1  -5  -4  539.65   39.40
  -1   5   4  567.84   40.00
  -1   5   4  588.84   38.50
   0  -5  -4   63.49    7.10
   0  -5  -4   61.49    5.70
   0   5   4   52.39    5.40
   0   5   4   62.59    6.90
  -1  -5  -4  566.34   40.40
  -2  -5  -4 1261.77  145.29
   2   5   4 1145.49  139.59
   3   5   4 1071.79   74.49
   4   5   4  155.38   15.00
   4   5   4  156.28   13.90
   5   5   4  178.18   17.70
   6   5   4   80.59   13.00
   6   5   4   59.89   10.40
   6  -6  -4   23.10    8.00
  -6   6   4   15.30    6.20
   5  -6  -4   26.20    8.10
   5  -6  -4   15.30    4.80
  -5   6   4   30.50    7.00
   4  -6  -4  594.74   42.70
   4  -6  -4  607.14   49.99
   4  -6  -4  614.74   46.40
  -4   6   4  550.14   43.30
   3  -6  -4  179.18   15.10
   3  -6  -4  174.98   17.70
   3  -6  -4  199.78   18.50
  -3   6   4  183.38   15.80
   2  -6  -4 1435.46   96.19
   2  -6  -4 1368.06   95.69
  -2   6   4 1328.67   95.59
   1  -6  -4  750.12   49.99
   1  -6  -4  735.23   51.19
   1  -6  -4  733.53   52.69
  -1   6   4  669.83   51.49
  -1   6   4  745.43   50.09
   0  -6  -4  593.94   41.80
   0  -6  -4  618.74   44.10
  -1  -6  -4  690.03   49.20
  -2  -6  -4 1321.17  161.28
   2   6   4 1420.26  166.78
  -3  -6  -4  163.78   15.20
   3   6   4  196.28   16.80
   3   6   4  208.18   14.90
   4   6   4  551.54   42.50
   4   6   4  577.44   40.60
   5   6   4   17.20    4.90
   6   6   4    9.30    4.90
   6  -7  -4   21.80    8.30
  -6   7   4   20.20    6.60
   5  -7  -4  203.88   22.00
   5  -7  -4  163.98   20.20
  -5   7   4  195.78   18.50
   4  -7  -4  100.59   15.20
   4  -7  -4  111.89   15.60
   4  -7  -4   90.19   10.10
  -4   7   4   93.89   10.80
   3  -7  -4 1279.77   89.69
   3  -7  -4 1344.37   93.99
   3  -7  -4 1358.36   93.49
  -3   7   4 1285.17   93.79
  -3   7   4 1327.67   90.89
   2  -7  -4   90.69    8.50
   2  -7  -4   81.99   12.20
   2  -7  -4   91.89   10.60
  -2   7   4   85.99    8.90
  -2   7   4   92.99   11.10
   1  -7  -4  869.51   56.59
   1  -7  -4  845.32   58.49
  -1   7   4  809.82   55.19
  -1   7   4  683.43   56.39
   0  -7  -4   45.30    5.40
   0  -7  -4   51.79    8.30
   0   7   4   47.00    6.00
   0   7   4   45.80    5.30
  -1  -7  -4  738.93   51.99
  -1  -7  -4  708.03   49.60
  -2  -7  -4  116.89   10.60
   2   7   4   89.29    8.40
  -3  -7  -4 1176.68   82.39
   3   7   4 1249.77   84.39
  -4  -7  -4  105.99    7.70
   4   7   4   96.19    9.60
   4   7   4   93.29   11.40
   5   7   4  179.38   15.90
   6   7   4    8.30    4.30
   5  -8  -4   16.20    7.70
  -5   8   4   20.70    6.30
   4  -8  -4  678.23   52.29
   4  -8  -4  641.94   51.19
  -4   8   4  633.24   47.90
   3  -8  -4  192.58   15.30
   3  -8  -4  170.28   17.70
   3  -8  -4  186.48   19.50
  -3   8   4  152.18   15.40
  -3   8   4  181.08   18.90
   2  -8  -4  189.78   18.60
   2  -8  -4  172.58   14.60
   2  -8  -4  178.18   16.90
   1  -8  -4  218.88   17.80
   1  -8  -4  200.68   19.60
  -1   8   4  185.98   18.10
  -1   8   4  228.08   17.10
   0  -8  -4    5.30    2.50
   0  -8  -4    5.10    3.90
   0   8   4    6.80    2.50
   0   8   4    7.30    3.20
  -1  -8  -4  225.58   16.50
  -1  -8  -4  192.38   18.40
   1   8   4  200.18   16.60
  -2  -8  -4  186.68   15.30
   2   8   4  172.38   14.30
  -3  -8  -4  164.68   15.10
   3   8   4  187.48   14.40
  -4  -8  -4  689.03   45.10
   4   8   4  608.44   49.60
   4   8   4  672.63   46.60
   5   8   4   12.10    4.10
   5  -9  -4   67.79   14.30
   4  -9  -4   35.50    6.60
   4  -9  -4   29.40    9.60
  -4   9   4   31.80    7.00
   3  -9  -4  946.31   64.69
   3  -9  -4  963.50   69.29
   3  -9  -4  982.00   70.59
  -3   9   4  881.51   68.99
  -3   9   4  880.61   65.49
   2  -9  -4  386.16   31.60
   2  -9  -4  345.87   28.60
  -2   9   4  328.37   29.50
  -2   9   4  354.96   27.30
   1  -9  -4  805.32   63.19
   1  -9  -4  834.62   60.39
  -1   9   4  829.72   61.69
  -1   9   4  938.11   59.89
   0  -9  -4   25.40    7.00
   0  -9  -4   20.40    5.20
   0   9   4   24.00    4.60
   0   9   4   19.80    5.10
  -1  -9  -4  868.31   64.59
  -1  -9  -4  959.10   61.99
   1   9   4  844.52   62.09
  -2  -9  -4  357.26   25.80
  -2  -9  -4  260.97   23.50
   2   9   4  309.97   23.30
  -3  -9  -4  876.01   63.89
   3   9   4  938.81   62.79
   4   9   4   44.50    6.60
   5   9   4   81.29    9.20
   5 -10  -4   44.10   12.20
  -5  10   4   43.90    9.10
   4 -10  -4  172.78   19.90
  -4  10   4  188.58   17.90
   3 -10  -4   95.89   16.20
   3 -10  -4   49.80   12.20
   3 -10  -4   95.89   12.30
  -3  10   4   62.29   12.40
  -3  10   4   78.29   10.60
   2 -10  -4  375.06   32.00
   2 -10  -4  374.16   28.90
  -2  10   4  330.47   26.90
  -2  10   4  301.37   29.10
   1 -10  -4  282.57   23.10
   1 -10  -4  275.17   26.10
  -1  10   4  259.47   24.10
  -1  10   4  300.77   22.40
   0 -10  -4  107.09   10.30
   0 -10  -4   81.59   13.60
   0  10   4  107.99   10.10
   0  10   4   89.39   11.00
  -1 -10  -4  313.17   27.00
  -1 -10  -4  350.56   24.30
   1  10   4  264.87   24.00
  -2 -10  -4  323.87   28.00
   2  10   4  350.96   26.30
  -3 -10  -4   75.19   10.50
   3  10   4   71.49    8.40
  -4 -10  -4  154.88   14.10
   4  10   4  190.88   15.20
   5  10   4   39.00    6.60
   4 -11  -4  136.59   21.10
  -4  11   4  122.09   14.00
   3 -11  -4  671.33   54.09
  -3  11   4  604.04   47.00
  -3  11   4  654.33   51.69
   2 -11  -4   19.00    6.40
   2 -11  -4   24.60    8.80
  -2  11   4   28.90    6.50
  -2  11   4   24.90    7.40
   1 -11  -4  250.47   22.40
   1 -11  -4  266.27   26.60
  -1  11   4  262.97   24.30
  -1  11   4  300.97   22.40
   0 -11  -4  677.93   50.49
   0 -11  -4  617.94   45.30
   0  11   4  590.94   47.00
   0  11   4  650.43   45.30
  -1 -11  -4  260.47   25.20
  -1 -11  -4  333.07   23.00
   1  11   4  259.47   21.70
   1  11   4  247.48   22.70
  -2 -11  -4   27.30    8.70
  -2 -11  -4   21.50    5.50
   2  11   4   15.10    4.80
  -3 -11  -4  620.24   46.50
  -4 -11  -4  103.09   11.00
   4  11   4  121.59   11.70
  -4  12   4   53.79    9.70
   3 -12  -4    1.40    5.40
  -3  12   4    2.50    3.60
  -3  12   4   10.50    6.60
   2 -12  -4  247.58   22.90
   2 -12  -4  196.08   25.10
  -2  12   4  258.47   24.70
  -2  12   4  251.87   21.40
   1 -12  -4  222.68   22.90
   1 -12  -4  200.68   20.60
  -1  12   4  190.48   19.80
  -1  12   4  180.38   17.00
   0 -12  -4  426.86   31.30
   0 -12  -4  401.56   35.80
   0  12   4  367.26   32.70
   0  12   4  418.76   31.10
  -1 -12  -4  196.38   21.50
  -1 -12  -4  209.48   18.60
   1  12   4  200.98   19.40
   1  12   4  241.68   18.70
  -2 -12  -4  248.58   22.20
  -2 -12  -4  182.98   19.30
   2  12   4  238.98   19.80
  -3 -12  -4   10.30    5.30
   3  12   4    5.60    3.60
  -4 -12  -4   63.09    9.10
   4  12   4   65.89    9.50
  -3  13   4  117.99   19.60
  -3  13   4  155.88   15.50
   2 -13  -4  142.59   22.50
  -2  13   4  137.39   29.30
  -2  13   4  148.59   15.30
   1 -13  -4   11.00    4.80
  -1  13   4    6.50    4.30
  -1  13   4    4.30    4.90
   0 -13  -4   20.10    8.40
   0 -13  -4   27.60    6.30
   0  13   4   23.60    7.20
   0  13   4   21.30    5.70
  -1 -13  -4    4.10    5.10
  -1 -13  -4   15.30    5.20
   1  13   4   23.40    5.70
   1  13   4    8.20    4.60
  -2 -13  -4  100.49   13.60
  -2 -13  -4  136.29   16.10
   2  13   4  160.48   14.80
  -3 -13  -4  142.59   15.70
   3  13   4  136.49   14.30
  -2  14   4   19.60    8.00
  -2  14   4   30.50    7.50
   1 -14  -4  451.65   39.60
  -1  14   4  391.46   35.80
  -1  14   4  394.06   32.20
   0 -14  -4   20.30    7.50
   0 -14  -4   18.40    8.10
   0  14   4   11.20    5.00
   0  14   4   15.70    6.20
  -1 -14  -4  444.86   33.70
  -1 -14  -4  413.96   37.40
   1  14   4  417.36   32.20
   1  14   4  368.76   33.50
  -2 -14  -4   17.60    5.90
  -2 -14  -4   23.70    7.80
   2  14   4   22.10    6.50
   0  15   4  140.29   19.30
   0  15   4  169.58   17.80
   0  15  -5    1.10    3.60
   0 -15   5    0.80    5.10
   2  14  -5   71.49   12.30
  -2 -14   5   61.99   12.70
  -2 -14   5   73.99   11.60
   1  14  -5   12.20    4.80
   1  14  -5   19.60    7.10
  -1 -14   5   16.70    7.90
   0  14  -5  154.08   14.30
   0  14  -5  148.19   18.20
  -1  14  -5   13.20    7.00
  -1  14  -5   15.10    4.60
  -2  14  -5   55.89    8.20
   3  13  -5  105.09   13.50
  -3 -13   5   98.79   17.40
  -3 -13   5  104.19   10.90
   2  13  -5  391.56   34.70
  -2 -13   5  454.15   34.30
  -2 -13   5  424.36   35.80
   1  13  -5  186.18   19.50
   0  13  -5   69.69   13.40
   0  13  -5  116.39   10.70
  -1  13  -5  165.08   14.40
  -1  13  -5  117.39   25.60
  -2  13  -5  377.16   35.80
  -2  13  -5  407.76   30.20
  -3  13  -5   86.79    9.60
   4  12  -5   34.00    7.80
  -4 -12   5   27.30    4.90
   3  12  -5   87.29   11.50
  -3 -12   5   86.39   12.30
  -3 -12   5   88.49    9.50
   2  12  -5  132.59   13.70
   2  12  -5  146.89   15.10
  -2 -12   5  115.99   13.10
  -2 -12   5  112.69   14.60
  -2 -12   5  114.79   16.20
   1  12  -5   18.30    6.60
  -1 -12   5   21.50    6.10
   0  12  -5   33.00    6.00
   0  12  -5   29.90    7.80
   0 -12   5   37.10    6.90
  -1  12  -5   23.10    7.90
  -1  12  -5   15.40    4.40
  -2  12  -5  116.69   11.50
  -2  12  -5  122.69   20.20
  -3  12  -5   80.59    8.90
  -3  12  -5   63.09   13.60
  -4  12  -5   31.40    6.20
   4  11  -5   47.80    9.10
  -4 -11   5   43.30    5.20
  -4 -11   5   59.69    5.70
   3  11  -5  265.47   23.10
  -3 -11   5  252.57   22.50
  -3 -11   5  286.47   21.20
   2  11  -5  350.96   28.60
   2  11  -5  360.26   29.00
  -2 -11   5  342.67   32.80
  -2 -11   5  387.76   30.30
  -2 -11   5  334.97   27.80
   1  11  -5  841.32   66.29
  -1 -11   5 1006.00   66.29
   0  11  -5  460.45   39.40
   0  11  -5  528.45   36.60
   0 -11   5  520.45   38.20
  -1  11  -5  835.42   57.89
  -1  11  -5  872.91   62.79
   1 -11   5  798.52   59.19
  -2  11  -5  326.57   30.80
  -2  11  -5  349.77   26.10
   2 -11   5  355.36   28.50
  -3  11  -5  267.67   22.40
  -3  11  -5  254.97   34.50
  -4  11  -5   57.89    8.40
   5  10  -5  107.29   12.70
   4  10  -5  101.29   11.70
   3  10  -5   79.39    9.90
   3  10  -5   87.79   10.50
  -3 -10   5   82.19    8.20
  -3 -10   5   78.19    9.30
   2  10  -5  242.18   20.70
   2  10  -5  236.48   20.70
  -2 -10   5  252.77   20.40
  -2 -10   5  240.68   22.10
  -1 -10   5   30.30    6.50
   0  10  -5 1197.98   90.89
   0 -10   5 1391.16   89.29
  -1  10  -5   32.80    5.20
  -1  10  -5   30.50    7.30
   1 -10   5   16.10    4.70
  -2  10  -5  232.18   22.40
  -2  10  -5  222.98   17.80
   2 -10   5  218.28   20.00
  -3  10  -5   85.09   14.20
  -3  10  -5   77.69    8.40
  -4  10  -5  110.89   11.00
  -4  10  -5  116.89   18.40
   4 -10   5  102.19   10.10
  -5  10  -5  103.09   11.20
   5 -10   5  101.29   10.20
   4   9  -5   21.00    5.70
   3   9  -5    1.90    3.20
   3   9  -5    9.90    4.10
  -3  -9   5    8.60    3.20
  -3  -9   5    5.20    2.30
   2   9  -5  360.96   27.40
   2   9  -5  361.36   27.20
  -2  -9   5  354.16   26.60
  -2  -9   5  315.97   28.20
   1   9  -5 1122.99   84.79
  -1  -9   5 1138.59   78.59
   0   9  -5  427.16   30.90
   0  -9   5  441.96   32.00
  -1   9  -5  967.10   66.09
  -1   9  -5  970.70   69.89
   1  -9   5  969.90   67.59
  -2   9  -5  323.47   29.00
  -2   9  -5  341.17   25.00
   2  -9   5  350.36   27.50
  -3   9  -5   10.30    3.30
  -3   9  -5    7.80    5.40
   3  -9   5    5.80    4.60
  -4   9  -5   17.80    4.70
  -4   9  -5   21.60    8.00
   4  -9   5   19.60    4.20
  -5   9  -5  102.09   11.70
   5  -9   5  127.69   11.40
   5   8  -5   58.49    9.90
   4   8  -5   99.59   11.20
   4   8  -5   96.59   13.20
   3   8  -5   51.69    8.30
   3   8  -5   36.80    6.60
  -3  -8   5   46.20    6.30
  -3  -8   5   50.69    5.00
   2   8  -5  255.57   19.40
   2   8  -5  252.37   19.00
  -2  -8   5  200.78   19.70
  -2  -8   5  214.68   18.00
   1   8  -5  441.46   34.90
  -1  -8   5  507.75   35.20
  -1   8  -5  463.05   33.30
  -1   8  -5  409.66   29.60
   1  -8   5  393.96   30.90
  -2   8  -5  213.08   17.10
  -2   8  -5  209.18   20.60
   2  -8   5  264.27   20.10
  -3   8  -5   48.00    6.30
  -3   8  -5   49.70   10.20
   3  -8   5   41.00    5.10
   3  -8   5   44.40    8.50
  -4   8  -5   95.49    9.90
  -4   8  -5  103.29   16.30
   4  -8   5  102.79   13.50
   4  -8   5   92.69    9.10
  -5   8  -5   61.19    8.90
   5  -8   5   50.49    7.40
   6   7  -5   39.40    9.20
   5   7  -5  152.28   16.00
   4   7  -5  112.29   12.40
   4   7  -5   98.69   11.30
   3   7  -5   94.99   10.40
  -3  -7   5   91.29    7.20
  -3  -7   5   81.09    7.70
   2   7  -5  506.15   35.10
   2   7  -5  504.75   35.60
  -2  -7   5  432.76   36.10
  -2  -7   5  489.75   34.30
   1   7  -5 1605.34  191.58
  -1  -7   5 1460.05  180.28
   0   7  -5  586.34   42.50
  -1   7  -5 1373.46  174.38
   1  -7   5 1520.55  177.58
  -2   7  -5  453.35   37.40
  -2   7  -5  461.05   33.80
   2  -7   5  552.14   36.90
  -3   7  -5   67.79   12.00
  -3   7  -5   93.89    8.60
   3  -7   5   89.19    7.90
   3  -7   5   97.09   11.40
  -4   7  -5  103.69   10.30
  -4   7  -5   92.19   15.10
   4  -7   5   92.59   12.70
   4  -7   5  108.69    9.80
  -5   7  -5  189.18   16.70
   5  -7   5  182.08   15.80
   5  -7   5  173.78   18.80
  -6   7  -5   39.10    7.80
   6   6  -5  215.48   21.30
   5   6  -5  100.59   12.40
   4   6  -5   45.90    8.30
   4   6  -5   41.20    7.90
   3   6  -5  113.39   12.10
   3   6  -5  142.19   13.00
  -3  -6   5  141.99    9.90
  -3  -6   5  129.99   10.00
   2   6  -5  513.65   37.30
   2   6  -5  489.05   36.80
  -2  -6   5  548.05   35.90
   1   6  -5  214.08   18.40
  -1  -6   5  278.07   19.50
   0   6  -5 1188.98  148.69
   0  -6   5 1154.38  143.99
  -1   6  -5  247.28   18.60
  -1   6  -5  212.38   16.30
   1  -6   5  196.58   16.90
  -2   6  -5  519.65   38.50
   2  -6   5  507.95   34.60
   2  -6   5  490.85   37.20
  -3   6  -5  138.79   11.70
  -3   6  -5  126.99   14.90
   3  -6   5  141.99   14.20
   3  -6   5  144.29   11.30
  -4   6  -5   49.20   10.60
  -4   6  -5   42.50    6.60
   4  -6   5   41.00    6.10
   4  -6   5   51.39    9.90
  -5   6  -5  130.59   12.60
   5  -6   5  108.39   11.60
   5  -6   5  127.99   14.70
  -6   6  -5  250.27   22.50
   6  -6   5  266.27   22.00
   6   5  -5   27.70    7.80
   5   5  -5  132.79   14.50
   4   5  -5  317.87   24.20
   4   5  -5  267.17   23.80
   3   5  -5  116.69   11.70
   3   5  -5  124.99   11.80
   2   5  -5  916.21   64.29
   2   5  -5  957.80   64.49
   1   5  -5 1593.64  174.68
  -1  -5   5 1618.94  170.28
   0   5  -5 2285.37  217.88
   0  -5   5 2200.58  211.68
  -1   5  -5 1556.14  166.38
   1  -5   5 1679.43  168.28
  -2   5  -5  909.51   66.19
   2  -5   5  966.80   65.59
  -3   5  -5  111.89   13.20
  -3   5  -5  117.39   10.30
   3  -5   5  126.29   10.10
   3  -5   5  126.99   12.80
  -4   5  -5  317.77   24.30
  -4   5  -5  254.57   27.10
   4  -5   5  324.77   27.20
   4  -5   5  329.07   23.90
   4  -5   5  354.06   26.80
  -5   5  -5  174.68   15.50
   5  -5   5  169.88   14.80
   5  -5   5  156.78   17.70
   5  -5   5  147.09   15.90
  -6   5  -5   23.80    6.60
   6  -5   5   28.70    6.30
   6  -5   5   30.40    7.20
   5   4  -5   42.30    7.80
   4   4  -5  219.28   17.90
   4   4  -5  183.78   17.80
   3   4  -5  224.98   19.80
   3   4  -5  266.27   20.00
   2   4  -5   47.00    5.50
   2   4  -5   38.60    5.30
   1   4  -5 1124.69  133.99
  -1  -4   5 1350.26  139.19
   0   4  -5  850.31  106.59
   0  -4   5 1003.60  111.29
  -1   4  -5 1225.68  124.69
   1  -4   5 1007.10  115.29
  -2   4  -5   30.10    6.00
  -2   4  -5   35.40    4.00
   2  -4   5   45.90    4.10
   2  -4   5   45.90    6.60
  -3   4  -5  300.27   24.80
  -3   4  -5  300.77   21.50
   3  -4   5  280.27   23.70
   3  -4   5  283.07   21.10
  -4   4  -5  211.68   18.40
   4  -4   5  241.28   21.30
   4  -4   5  244.28   20.10
   4  -4   5  233.98   18.40
  -5   4  -5   43.00    7.80
   5  -4   5   68.19    9.90
   5  -4   5   61.89   11.20
   5  -4   5   63.59    8.60
  -6   4  -5  214.68   19.10
   6  -4   5  194.18   18.20
   6  -4   5  192.78   18.00
   5   3  -5    7.10    3.80
  -5  -3   5   13.90    4.90
   4   3  -5  764.92   56.49
  -4  -3   5  829.22   57.29
   3   3  -5  292.17   22.90
  -3  -3   5  306.27   23.40
   2   3  -5 2202.08  202.78
   2   3  -5 2057.39  190.78
   1   3  -5  355.96   24.50
   1   3  -5  291.57   24.50
  -1  -3   5  390.46   24.20
  -1  -3   5  357.56   25.30
   0   3  -5    5.80    1.70
   0  -3   5    6.70    1.60
   0  -3   5    5.10    1.70
  -1   3  -5  396.16   26.70
   1  -3   5  352.46   25.90
   1  -3   5  349.87   26.40
  -2   3  -5 1939.71  165.08
   2  -3   5 1981.30  164.08
  -3   3  -5  301.67   21.30
  -3   3  -5  277.17   23.80
   3  -3   5  278.27   22.40
   3  -3   5  295.07   21.00
   3  -3   5  278.07   23.20
  -4   3  -5  826.72   54.29
   4  -3   5  736.23   54.89
   4  -3   5  710.23   56.19
   4  -3   5  804.32   54.89
  -5   3  -5   16.10    4.70
   5  -3   5    3.90    3.10
   5  -3   5    7.50    3.60
   5  -3   5    5.70    4.60
  -6   3  -5  189.98   18.20
   6  -3   5  193.38   17.20
   6  -3   5  186.78   17.50
  -6  -2   5    8.80    5.20
   5   2  -5  160.78   16.40
  -5  -2   5  194.88   17.80
   4   2  -5  479.95   37.10
  -4  -2   5  532.45   38.00
   3   2  -5 2137.69  206.18
   2   2  -5 1169.28  124.19
  -2  -2   5 1242.68  126.19
  -2   2  -5 1206.28  102.49
   2  -2   5 1272.37  101.59
  -3   2  -5 1982.80  155.78
   3  -2   5 2361.06  159.18
  -4   2  -5  503.65   35.80
   4  -2   5  499.95   35.70
   4  -2   5  467.45   37.70
   4  -2   5  489.15   35.50
  -5   2  -5  183.68   15.80
   5  -2   5  155.58   14.70
   5  -2   5  156.58   14.20
   5  -2   5  159.68   17.40
  -6   2  -5   12.20    5.20
   6  -2   5   15.00    5.10
   6  -2   5   17.50    4.60
  -6  -1   5   14.50    5.80
   5   1  -5  192.18   17.60
  -5  -1   5  193.38   18.30
   4   1  -5 1706.63  115.99
   3   1  -5   25.30    3.20
   3   1  -5   25.50    4.50
  -3  -1   5   32.50    5.30
   2   1  -5  453.15   29.20
   2   1  -5  447.36   28.30
  -2  -1   5  379.16   28.20
  -2  -1   5  360.66   29.00
   1   1  -5 2804.82  229.88
  -1  -1   5 3046.80  230.58
   0   1  -5 4397.56  314.17
  -2   1  -5  389.76   27.60
  -2   1  -5  353.26   28.80
   2  -1   5  419.66   28.90
   2  -1   5  430.76   28.20
  -3   1  -5   43.00    5.40
   3  -1   5   26.70    4.50
   3  -1   5   24.50    4.20
   3  -1   5   31.90    5.80
   4  -1   5 1723.63  116.49
  -5   1  -5  202.58   18.90
   5  -1   5  231.48   17.70
   5  -1   5  204.48   20.80
   5  -1   5  224.98   18.80
   6  -1   5    8.70    4.40
   6  -1   5   13.00    5.80
   6   0  -5   11.00    2.30
   6   0  -5    9.50    2.60
  -6   0   5   15.50    6.10
   5   0  -5  184.98   16.90
  -5   0   5  182.78   17.50
   4   0  -5  224.88   18.00
   4   0  -5  242.68   19.20
   3   0  -5  473.35   35.60
   3   0  -5  511.35   35.10
  -3   0   5  517.15   36.40
   2   0  -5 2302.67  211.98
  -2   0   5 2375.76  202.68
   1   0  -5 1137.59  117.89
  -1   0   5 1278.57  117.19
   0   0  -5    3.60    0.90
   0   0  -5    3.50    1.10
   0   0  -5    1.80    0.60
   0   0   5    3.10    0.70
   0   0   5    2.90    0.80
  -1   0  -5 1315.37   98.89
   1   0   5 1208.48   95.79
  -3   0  -5  524.45   35.70
   3   0   5  473.65   36.50
   3   0   5  499.35   35.60
   3   0   5  508.45   34.90
  -4   0  -5  259.97   19.90
   4   0   5  240.48   21.10
   4   0   5  230.68   19.50
   4   0   5  241.18   18.30
   5   0   5  198.48   19.50
   5   0   5  190.68   15.60
   5   0   5  196.18   17.40
   6   0   5   14.50    6.30
   6   0   5   10.40    3.50
   6  -1  -5    9.10    3.10
   6  -1  -5    4.20    3.20
  -6   1   5   12.20    5.70
   5  -1  -5  206.18   22.60
   5  -1  -5  198.28   17.30
   5  -1  -5  189.88   18.00
  -5   1   5  250.17   20.20
   4  -1  -5 1671.43  113.29
   3  -1  -5   36.10    5.30
   3  -1  -5   38.90    5.30
  -3   1   5   23.90    4.90
   2  -1  -5  365.16   28.50
  -2   1   5  439.06   28.80
   1  -1  -5 3013.80  252.27
  -1   1   5 3168.88  250.27
   0  -1  -5 5306.67  381.06
   0   1   5 5154.48  377.76
  -1  -1  -5 2886.11  215.68
   1   1   5 2948.10  215.38
   2   1   5  383.46   26.10
   2   1   5  373.66   26.40
   2   1   5  351.36   26.20
   3   1   5   33.40    4.60
   3   1   5   32.00    5.60
   3   1   5   43.90    6.00
   5   1   5  198.38   20.00
   5   1   5  202.88   18.40
   5   1   5  212.18   16.40
   6   1   5   11.20    5.50
   6   1   5    6.30    2.90
   6  -2  -5    9.20    4.50
  -6   2   5   14.50    5.60
   5  -2  -5  171.98   15.50
   5  -2  -5  186.48   20.40
   5  -2  -5  153.38   15.20
  -5   2   5  156.18   16.10
   4  -2  -5  482.85   35.50
   4  -2  -5  488.95   39.70
   4  -2  -5  504.95   36.10
  -4   2   5  456.75   37.60
   3  -2  -5 1993.00  217.18
  -3   2   5 2390.26  217.18
   2  -2  -5 1087.69   75.59
  -1   2   5 9999.00  710.53
  -2  -2  -5 1207.98  108.69
   2   2   5 1210.68  110.19
   3   2   5 2013.10  160.28
   3   2   5 2081.09  179.28
   4   2   5  521.95   37.80
   4   2   5  475.25   36.50
   4   2   5  481.65   34.70
   5   2   5  165.28   17.10
   5   2   5  155.78   13.00
   5   2   5  176.38   16.20
   6   2   5   15.90    6.50
   6  -3  -5  173.48   17.70
  -6   3   5  198.58   19.50
   5  -3  -5   17.10    4.70
   5  -3  -5   27.20    8.50
   5  -3  -5    8.10    4.50
  -5   3   5    3.90    3.80
   4  -3  -5  786.82   59.19
   4  -3  -5  786.72   54.89
   4  -3  -5  758.62   55.99
  -4   3   5  780.72   55.79
   3  -3  -5  289.97   22.20
   3  -3  -5  294.17   25.20
   3  -3  -5  306.67   23.60
  -3   3   5  289.17   22.70
   2  -3  -5 1947.61  201.28
  -2   3   5 2078.39  198.58
   1  -3  -5  382.96   27.00
   1  -3  -5  352.56   25.80
   1  -3  -5  392.76   27.50
  -1   3   5  360.76   26.00
  -1   3   5  361.86   27.30
   0  -3  -5    9.20    1.80
   0   3   5    6.70    1.60
   0   3   5    5.10    1.30
   0   3   5    4.00    1.80
  -1  -3  -5  339.17   26.80
   1   3   5  410.56   27.20
  -2  -3  -5 2033.90  178.78
   2   3   5 2068.29  180.68
  -3  -3  -5  290.47   20.60
   3   3   5  291.77   21.30
   4   3   5  770.62   55.39
   4   3   5  775.42   52.69
   5   3   5   21.90    6.00
   5   3   5   19.20    6.10
   6   3   5  170.88   19.40
   6  -4  -5  192.98   19.00
  -6   4   5  160.58   18.00
   5  -4  -5   51.69    9.80
   5  -4  -5   46.90    8.00
   5  -4  -5   50.59   11.80
  -5   4   5   61.69    9.80
   4  -4  -5  193.08   21.10
   4  -4  -5  209.28   19.70
   4  -4  -5  203.68   17.90
  -4   4   5  266.77   19.70
   3  -4  -5  292.17   21.80
   3  -4  -5  307.17   23.80
   3  -4  -5  289.97   24.70
  -3   4   5  256.37   22.00
   2  -4  -5   31.10    6.10
   2  -4  -5   32.60    6.10
   2  -4  -5   36.50    5.00
  -2   4   5   40.90    5.50
   1  -4  -5 1105.99  134.89
  -1   4   5 1149.08  135.59
   0  -4  -5 1051.29  124.39
   0   4   5  983.80  120.29
  -1  -4  -5  987.00  119.79
   1   4   5 1140.59  125.99
  -2  -4  -5   35.00    5.20
   2   4   5   39.80    5.40
   2   4   5   38.90    3.90
  -3  -4  -5  270.77   20.10
   3   4   5  314.27   22.80
   3   4   5  257.47   20.80
   3   4   5  305.07   20.90
   4   4   5  212.28   18.50
   4   4   5  203.68   15.30
   5   4   5   45.00    8.90
   5   4   5   34.30    7.70
   6   4   5  210.58   32.70
   6  -5  -5   25.00    8.20
  -6   5   5   31.60    8.20
   5  -5  -5  156.68   16.80
   5  -5  -5  133.19   14.10
  -5   5   5  150.98   15.30
   4  -5  -5  306.77   23.80
   4  -5  -5  287.27   25.80
   4  -5  -5  281.87   27.20
  -4   5   5  315.17   24.70
   3  -5  -5  130.49   11.40
   3  -5  -5  116.49   13.30
   3  -5  -5  107.29   13.30
  -3   5   5  133.69   11.90
   2  -5  -5  940.41   64.99
   2  -5  -5  902.51   64.99
  -2   5   5  942.31   65.29
  -2   5   5  883.21   62.99
   1  -5  -5 1661.63  191.48
  -1   5   5 1990.20  200.38
   0  -5  -5 2301.27  222.18
   0   5   5 2109.69  216.08
  -1  -5  -5 1601.94  177.18
   1   5   5 1763.22  181.18
   2   5   5  941.61   64.59
  -3  -5  -5  125.99    9.90
   3   5   5  121.79   10.00
   3   5   5  113.09   11.60
   3   5   5  108.19    9.90
   4   5   5  281.97   23.10
   4   5   5  264.77   21.20
   5   5   5  140.59   13.50
   5   5   5  129.99   14.90
   6   5   5   29.40    7.00
   6   5   5   25.20    9.40
   6  -6  -5  261.37   25.80
  -6   6   5  257.87   24.40
   5  -6  -5  111.09   12.30
   5  -6  -5  128.99   15.70
  -5   6   5  125.69   14.00
   4  -6  -5   52.29    7.80
   4  -6  -5   43.40    9.50
  -4   6   5   48.40    8.20
   3  -6  -5  136.39   12.10
   3  -6  -5  137.09   14.70
   3  -6  -5  133.49   14.70
  -3   6   5  131.79   12.60
   2  -6  -5  541.05   37.30
   2  -6  -5  549.54   40.20
   2  -6  -5  559.94   40.00
  -2   6   5  485.65   37.20
  -2   6   5  482.45   39.30
   1  -6  -5  264.17   19.00
   1  -6  -5  223.88   17.30
   1  -6  -5  248.28   20.10
  -1   6   5  212.88   17.30
  -1   6   5  207.98   18.70
   0  -6  -5 1307.47  164.88
   0   6   5 1364.86  165.58
  -1  -6  -5  195.98   15.80
  -1  -6  -5  212.98   18.00
   1   6   5  239.08   16.30
  -2  -6  -5  511.75   39.00
   2   6   5  566.44   37.30
  -3  -6  -5  119.69   11.10
   3   6   5  148.69   10.90
   3   6   5  120.89   12.50
  -4  -6  -5   45.80    4.30
   4   6   5   39.80    8.00
   4   6   5   45.20    6.50
   5   6   5  104.59   11.00
   6   6   5  230.48   20.70
   6   6   5  239.48   23.60
   6  -7  -5   45.40   10.90
  -6   7   5   38.80   10.20
   5  -7  -5  190.98   21.30
  -5   7   5  187.68   18.50
   4  -7  -5   94.39   10.50
   4  -7  -5  107.49   15.60
   4  -7  -5  101.49   15.40
  -4   7   5   97.39   11.40
   3  -7  -5   82.29    8.90
   3  -7  -5   90.69   11.80
   3  -7  -5   83.99   13.50
  -3   7   5   86.39    9.70
   2  -7  -5  472.05   34.00
   2  -7  -5  488.15   37.70
   2  -7  -5  463.85   36.20
  -2   7   5  488.65   34.70
  -2   7   5  458.75   36.80
   1  -7  -5 1395.16   97.39
   0  -7  -5  606.24   43.10
   0  -7  -5  540.05   40.00
   0   7   5  567.14   41.00
   0   7   5  591.44   40.10
  -1  -7  -5 1655.93  195.68
   1   7   5 1484.55  187.58
  -2  -7  -5  482.65   35.70
   2   7   5  481.15   33.70
  -3  -7  -5   98.49    9.50
   3   7   5   87.79    8.10
  -4  -7  -5  106.59    8.40
   4   7   5  100.79   12.00
   4   7   5  102.19    9.70
   5   7   5  199.48   18.30
   6   7   5   32.80    6.80
   5  -8  -5   49.40   11.90
  -5   8   5   58.69   10.40
   4  -8  -5   77.09    9.80
   4  -8  -5   91.89   15.90
   4  -8  -5  117.39   17.30
  -4   8   5  105.09   11.60
   3  -8  -5   50.39    7.40
   3  -8  -5   48.40    9.60
   3  -8  -5   46.60   10.10
  -3   8   5   58.29    8.80
  -3   8   5   37.50    9.20
   2  -8  -5  181.58   16.20
   2  -8  -5  195.58   19.90
   2  -8  -5  205.08   18.70
  -2   8   5  222.58   17.40
  -2   8   5  223.78   19.80
   1  -8  -5  433.56   32.90
   1  -8  -5  472.85   35.30
  -1   8   5  391.06   33.00
  -1   8   5  441.66   31.60
  -1  -8  -5  429.06   31.50
  -1  -8  -5  435.46   34.30
   1   8   5  458.95   32.20
  -2  -8  -5  254.97   18.80
  -2  -8  -5  174.18   16.00
   2   8   5  199.58   15.80
  -3  -8  -5   45.60    7.20
   3   8   5   54.19    6.00
   4   8   5   81.09    8.40
   4   8   5   99.09   15.00
   5   8   5   55.49    7.70
   5  -9  -5  105.49   18.00
  -5   9   5  127.39   14.30
   4  -9  -5   17.80    8.10
   4  -9  -5   17.60    4.80
  -4   9   5   12.70    5.00
   3  -9  -5   11.60    5.90
   3  -9  -5    8.10    3.40
   3  -9  -5    6.20    5.30
  -3   9   5    6.10    5.00
  -3   9   5    9.30    4.20
   2  -9  -5  343.57   28.30
   2  -9  -5  329.47   30.20
  -2   9   5  329.97   29.20
  -2   9   5  365.56   27.10
   1  -9  -5  961.80   67.79
   1  -9  -5  977.70   70.89
  -1   9   5  956.40   68.99
   0  -9  -5  416.66   31.30
   0  -9  -5  403.86   33.20
   0   9   5  376.26   30.80
   0   9   5  422.06   31.10
  -1  -9  -5 1031.60   72.99
  -1  -9  -5 1052.59   69.69
   1   9   5  963.90   70.09
  -2  -9  -5  356.96   26.10
  -2  -9  -5  254.87   23.10
   2   9   5  318.47   23.20
  -3  -9  -5    4.60    3.30
   3   9   5    7.50    2.90
  -4  -9  -5   18.30    3.80
   4   9   5   21.20    4.50
   5   9   5  116.99   11.30
   5 -10  -5   81.29   16.70
  -5  10   5  117.19   13.90
   4 -10  -5  127.59   22.20
  -4  10   5   98.89   12.40
   3 -10  -5  109.09   17.50
   3 -10  -5   89.59   13.80
   3 -10  -5   88.69    9.80
  -3  10   5   83.59   14.80
  -3  10   5   80.49   11.40
   2 -10  -5  236.48   24.50
   2 -10  -5  237.38   21.80
  -2  10   5  250.37   20.70
  -2  10   5  242.98   23.10
   1 -10  -5   25.30    7.80
   1 -10  -5   25.60    5.70
  -1  10   5   11.40    5.70
  -1  10   5   14.10    4.10
   0 -10  -5 1360.46   89.09
   0 -10  -5 1320.67   93.29
   0  10   5 1312.87   88.79
   0  10   5 1206.98   90.19
  -1 -10  -5   17.80    4.30
  -1 -10  -5    7.90    5.30
   1  10   5   25.50    5.40
  -2 -10  -5  163.38   17.40
  -2 -10  -5  239.88   20.20
   2  10   5  233.98   17.70
  -3 -10  -5   78.09   10.90
   3  10   5   78.29    8.60
  -4 -10  -5   90.99    9.70
   4  10   5  107.29   10.30
   5  10   5   94.89   10.10
   4 -11  -5   43.80   12.10
  -3  11   5  238.98   21.30
  -3  11   5  241.18   24.90
   2 -11  -5  358.26   29.80
   2 -11  -5  330.37   32.50
  -2  11   5  385.46   28.80
  -2  11   5  337.97   31.00
   1 -11  -5  864.21   60.29
   1 -11  -5  912.91   65.39
  -1  11   5  765.72   61.49
  -1  11   5  829.52   59.29
   0 -11  -5  501.15   37.90
   0 -11  -5  524.45   42.60
   0  11   5  531.45   38.00
  -1 -11  -5  790.62   64.29
  -1 -11  -5  931.71   61.39
   1  11   5  878.11   60.89
   1  11   5  853.11   61.99
  -2 -11  -5  346.77   28.20
  -2 -11  -5  262.47   24.80
   2  11   5  342.27   25.20
  -3 -11  -5  248.48   22.60
   3  11   5  264.47   21.20
  -4 -11  -5   28.20    6.00
   4  11   5   57.79    7.80
  -4  12   5   20.40    6.30
   3 -12  -5   98.49   18.20
  -3  12   5   77.29   11.90
  -3  12   5   88.39   15.70
   2 -12  -5  111.79   14.10
  -2  12   5  134.29   13.90
  -2  12   5  132.99   16.30
   1 -12  -5   27.80   10.10
   1 -12  -5   13.80    8.00
  -1  12   5   29.00    6.30
  -1  12   5   24.50    7.40
   0 -12  -5   39.60    7.00
   0 -12  -5   30.10    8.80
   0  12   5   35.70    6.70
   0  12   5   29.80    7.50
  -1 -12  -5   37.80    6.80
  -1 -12  -5   29.80    8.60
   1  12   5   21.20    5.40
   1  12   5   23.00    6.20
  -2 -12  -5   89.29   11.50
  -2 -12  -5  139.49   15.00
   2  12   5  109.89   11.90
  -3 -12  -5   78.89   13.10
   3  12   5   76.69    9.50
  -4 -12  -5   29.50    6.20
   4  12   5   21.10    5.40
  -3  13   5   97.09   17.10
  -3  13   5  107.69   12.80
   2 -13  -5  429.16   38.90
  -2  13   5  372.26   37.60
  -2  13   5  412.56   32.60
   1 -13  -5  205.68   23.10
   1 -13  -5  169.68   17.00
  -1  13   5  190.08   17.10
  -1  13   5  156.18   18.50
   0 -13  -5  108.39   18.00
   0 -13  -5  113.49   18.10
   0  13   5  106.09   13.60
   0  13   5  125.39   12.70
  -1 -13  -5  197.78   17.50
  -1 -13  -5  176.28   20.70
   1  13   5  171.68   17.80
  -2 -13  -5  379.76   32.10
  -2 -13  -5  307.77   28.80
   2  13   5  387.56   29.40
  -3 -13  -5   80.99   13.10
   3  13   5   85.19   10.50
  -2  14   5   58.39   12.60
  -2  14   5   64.19   10.70
   1 -14  -5   13.50    8.40
  -1  14   5   13.30    5.60
  -1  14   5   17.80    6.90
   0 -14  -5  162.08   23.30
   0 -14  -5  182.28   16.50
   0  14   5  144.69   17.50
   0  14   5  157.98   15.90
  -1 -14  -5   27.20    6.80
  -1 -14  -5   11.50    7.00
   1  14   5   13.80    5.70
   1  14   5    9.70    4.40
  -2 -14  -5   61.09   12.10
  -2 -14  -5   48.10    9.60
   2  14   5   63.39   10.40
  -2 -14   6  147.79   15.50
  -2 -14   6  134.29   16.90
   1  14  -6   71.39   12.90
   1  14  -6   62.09    9.30
  -1 -14   6   95.99   16.10
   0  14  -6   86.69   15.50
   0  14  -6  109.19   11.10
  -1  14  -6   67.09    8.80
  -1  14  -6   42.80   11.40
  -2  14  -6  137.89   13.20
   3  13  -6   47.70   10.10
  -3 -13   6   56.29   10.50
  -3 -13   6   66.59    8.80
  -2 -13   6   85.39   14.10
  -2 -13   6   80.99   11.70
   1  13  -6   62.79   11.80
   0  13  -6  218.88   22.60
   0  13  -6  219.28   18.20
  -1  13  -6   93.69   10.10
  -1  13  -6  102.09   16.40
  -2  13  -6   84.89    9.00
  -2  13  -6   63.89   14.10
  -3  13  -6   53.29    7.60
   4  12  -6  106.09   12.80
  -4 -12   6   94.89    9.30
   3  12  -6  145.19   15.50
  -3 -12   6  138.39   14.70
  -3 -12   6  136.79   12.90
   2  12  -6  239.08   21.60
   2  12  -6  219.28   20.10
  -2 -12   6  211.08   27.80
  -2 -12   6  233.78   20.20
  -2 -12   6  210.48   21.60
   1  12  -6  220.98   21.50
  -1 -12   6  227.78   20.70
   0  12  -6   12.30    3.90
   0  12  -6   11.30    5.50
   0 -12   6    9.20    4.30
  -1  12  -6  206.18   17.90
  -1  12  -6  187.78   20.50
  -2  12  -6  181.78   15.70
  -3  12  -6  132.79   12.50
  -3  12  -6  141.29   18.70
  -4  12  -6  112.49   11.40
   4  11  -6  119.09   16.40
  -4 -11   6  150.28   11.10
  -4 -11   6  133.09   11.20
   3  11  -6  128.49   13.80
  -3 -11   6  134.79   13.50
  -3 -11   6  121.69   11.50
   2  11  -6  309.67   25.70
   2  11  -6  296.87   26.10
  -2 -11   6  323.07   25.40
  -2 -11   6  324.17   27.70
   1  11  -6  238.58   21.40
  -1 -11   6  215.68   25.40
   0  11  -6  213.88   21.10
   0  11  -6  239.58   18.10
   0 -11   6  213.88   20.20
  -1  11  -6  180.78   16.50
  -1  11  -6  200.68   20.80
   1 -11   6  247.08   18.80
  -2  11  -6  297.97   28.00
  -2  11  -6  294.57   22.60
  -3  11  -6  119.59   11.30
  -3  11  -6  125.29   16.60
  -4  11  -6  135.29   12.80
   5  10  -6   87.49   12.70
   4  10  -6  315.07   26.00
   3  10  -6  141.39   14.10
   3  10  -6  122.49   14.10
  -3 -10   6  140.09   13.30
  -3 -10   6  148.29   12.00
   2  10  -6  677.13   49.90
   2  10  -6  711.33   50.39
  -2 -10   6  645.14   51.39
  -2 -10   6  713.63   49.50
   1  10  -6    0.50    3.00
  -1 -10   6    8.50    4.00
   0  10  -6   44.20    6.10
   0  10  -6   39.20    8.30
   0 -10   6   44.90    7.30
  -1  10  -6   12.20    5.40
  -1  10  -6   10.00    3.20
   1 -10   6    4.00    3.10
  -2  10  -6  638.44   46.00
  -2  10  -6  622.54   50.99
   2 -10   6  714.33   49.10
  -3  10  -6  141.09   12.50
  -3  10  -6  149.59   17.90
  -4  10  -6  269.77   28.70
   4 -10   6  299.67   22.00
  -5  10  -6   80.59    9.80
   5 -10   6   87.69   10.20
   5   9  -6   82.29   12.00
   4   9  -6  267.57   22.60
   3   9  -6   66.59   10.20
   3   9  -6   78.79    9.20
  -3  -9   6   61.99    6.80
  -3  -9   6   77.19    8.20
   2   9  -6   85.79    9.40
   2   9  -6   89.79    9.60
  -2  -9   6   53.09   10.00
   1   9  -6   67.69    8.80
  -1  -9   6   59.09    7.90
   0   9  -6  104.79   12.00
   0   9  -6  102.29    9.20
   0  -9   6  108.59   10.50
  -1   9  -6   76.09   11.60
  -1   9  -6   53.69    6.50
   1  -9   6   74.09    8.10
  -2   9  -6   50.39   10.00
  -2   9  -6   44.70    5.90
   2  -9   6   81.49    9.10
  -3   9  -6   55.89   11.40
  -3   9  -6   70.99    7.40
   3  -9   6   76.09   11.30
  -4   9  -6  259.37   19.80
  -4   9  -6  201.58   24.50
   4  -9   6  249.08   18.70
  -5   9  -6   87.09   10.10
   5  -9   6   87.09    9.20
   5   8  -6   20.40    6.40
   4   8  -6  401.56   33.30
   4   8  -6  438.86   32.80
   3   8  -6  494.55   34.10
   3   8  -6  487.95   33.20
  -3  -8   6  380.06   31.10
  -3  -8   6  411.06   30.30
   2   8  -6  204.08   18.50
   2   8  -6  188.28   17.00
  -2  -8   6  209.88   16.40
  -2  -8   6  206.78   18.70
   1   8  -6  151.08   14.30
  -1  -8   6  163.88   14.20
   0   8  -6   55.29    8.70
   0  -8   6   62.89    7.10
  -1   8  -6  123.39   11.20
  -1   8  -6  155.18   14.70
   1  -8   6  158.48   13.10
  -2   8  -6  221.58   16.30
  -2   8  -6  212.58   20.10
   2  -8   6  200.78   18.50
  -3   8  -6  338.17   34.80
  -3   8  -6  426.96   31.20
   3  -8   6  473.95   30.80
   3  -8   6  490.15   35.20
  -4   8  -6  433.76   39.10
  -4   8  -6  477.65   34.00
   4  -8   6  466.35   44.10
   4  -8   6  460.75   32.90
  -5   8  -6   43.20    7.10
   5  -8   6   20.50    4.80
   5   7  -6   65.89   10.70
   4   7  -6   84.99   10.70
   4   7  -6  108.89   11.70
   3   7  -6  349.96   26.60
   3   7  -6  375.16   27.50
  -3  -7   6  317.87   24.70
  -3  -7   6  347.67   24.20
   2   7  -6  367.96   27.20
   2   7  -6  350.66   27.30
  -2  -7   6  355.66   28.70
  -2  -7   6  372.26   26.20
   1   7  -6  390.06   27.70
   1   7  -6  389.06   28.40
  -1  -7   6  353.46   28.20
   0   7  -6  210.18   18.20
   0  -7   6  223.58   17.10
  -1   7  -6  274.97   22.10
  -1   7  -6  318.17   25.40
   1  -7   6  361.56   24.30
  -2   7  -6  367.96   29.90
  -2   7  -6  395.66   26.10
   2  -7   6  327.97   28.00
  -3   7  -6  338.87   24.70
  -3   7  -6  267.07   27.90
   3  -7   6  364.46   24.20
   3  -7   6  367.96   28.20
  -4   7  -6   76.49    8.70
  -4   7  -6   70.99   13.40
   4  -7   6   85.29   13.00
   4  -7   6  102.29    8.80
   4  -7   6   96.19   16.10
  -5   7  -6   78.79    9.50
   5  -7   6   75.49    8.70
   5  -7   6   85.89   13.30
   6   6  -6   64.69   11.60
   5   6  -6   86.99   12.80
   4   6  -6  801.22   57.69
   4   6  -6  732.33   55.09
   3   6  -6  425.06   30.50
   3   6  -6  364.16   29.70
  -3  -6   6  401.36   27.70
   2   6  -6  560.44   39.90
   2   6  -6  541.95   39.90
  -2  -6   6  572.84   38.60
   1   6  -6  755.02   55.19
  -1  -6   6  803.92   55.69
  -1  -6   6  861.41   56.49
   0   6  -6  313.87   24.40
   0  -6   6  325.47   23.40
  -1   6  -6  810.02   54.59
   1  -6   6  723.13   52.89
  -2   6  -6  579.44   38.90
  -2   6  -6  545.95   42.40
   2  -6   6  571.34   41.40
  -3   6  -6  412.76   30.00
  -3   6  -6  387.36   33.70
   3  -6   6  440.46   29.60
   3  -6   6  436.96   33.10
  -4   6  -6  809.42   63.39
  -4   6  -6  879.71   58.99
   4  -6   6  898.91   62.09
   4  -6   6  837.42   62.09
   4  -6   6  799.92   57.89
  -5   6  -6  116.99   12.00
   5  -6   6  117.59   13.80
   5  -6   6  107.29   11.10
  -6   6  -6   77.79   11.40
   6  -6   6   86.99   10.20
   6   5  -6   93.79   14.40
   5   5  -6   23.60    6.70
   4   5  -6   79.99    9.60
   4   5  -6   79.19   10.10
   3   5  -6  835.72   56.49
   3   5  -6  715.73   56.19
  -3  -5   6  835.02   53.19
   2   5  -6  346.67   27.50
   2   5  -6  379.26   27.80
  -2  -5   6  399.86   26.30
   1   5  -6 3080.89  292.17
  -1  -5   6 3536.45  295.27
   0   5  -6   99.19    8.90
   0  -5   6   87.99    8.10
  -1   5  -6 3396.56  290.87
   1  -5   6 3309.17  285.57
  -2   5  -6  343.17   29.20
  -2   5  -6  368.06   26.20
   2  -5   6  396.66   28.80
   2  -5   6  399.06   26.00
  -3   5  -6  777.32   60.59
  -3   5  -6  853.61   57.09
   3  -5   6  831.12   56.59
   3  -5   6  847.82   59.79
   3  -5   6  855.61   59.89
  -4   5  -6  111.69   13.60
  -4   5  -6  115.59   10.50
   4  -5   6   94.79   11.50
   4  -5   6   97.79   12.40
  -5   5  -6   35.40    6.70
   5  -5   6   32.80    7.30
   5  -5   6   29.60    5.80
   5  -5   6   33.10    8.40
  -6   5  -6  152.38   15.10
   6  -5   6  133.79   14.90
   6  -5   6  140.59   14.20
   6   4  -6   14.40    6.00
   5   4  -6   78.09   11.40
   5   4  -6   88.39   11.10
   4   4  -6   44.90    7.60
   4   4  -6   41.10    8.00
   3   4  -6  285.87   22.00
   3   4  -6  252.57   22.10
  -3  -4   6  299.87   22.40
   2   4  -6 2036.60  187.18
   2   4  -6 1688.03  188.18
   1   4  -6  436.06   28.70
   1   4  -6  401.66   28.90
  -1  -4   6  403.66   29.50
  -1  -4   6  388.36   28.30
   0   4  -6  130.19   11.50
   0  -4   6  161.08   11.30
   0  -4   6  135.09   11.60
  -1   4  -6  379.56   29.70
   1  -4   6  418.66   29.20
   1  -4   6  428.26   30.00
  -2   4  -6 2103.49  181.58
   2  -4   6 1865.31  174.68
  -3   4  -6  306.37   25.20
  -3   4  -6  316.37   22.10
   3  -4   6  300.97   24.20
   3  -4   6  277.87   21.50
   3  -4   6  302.37   24.40
   4  -4   6   52.89    6.90
   4  -4   6   48.10    8.00
   4  -4   6   49.40    8.90
  -5   4  -6  120.99   11.60
   5  -4   6  109.89   11.90
   5  -4   6  100.69   13.40
   5  -4   6  100.19   10.80
  -6   4  -6   26.90    6.70
   6  -4   6   23.50    6.20
   6  -4   6   24.00    6.10
  -6  -3   6  180.68   18.80
   5   3  -6  110.39   12.50
  -5  -3   6  121.49   13.50
   4   3  -6   73.09    8.80
  -4  -3   6   62.69    9.50
   3   3  -6  698.13   51.29
  -3  -3   6  768.42   51.99
   2   3  -6  304.07   23.00
   2   3  -6  277.27   23.40
  -2  -3   6  347.47   23.60
  -2  -3   6  329.87   22.30
   1   3  -6 1979.30  184.58
   0   3  -6 7047.70  515.25
  -1   3  -6 1603.84  153.78
   1  -3   6 1920.51  156.18
  -2   3  -6  337.97   22.30
  -2   3  -6  317.67   24.60
   2  -3   6  311.67   24.00
   2  -3   6  311.67   23.90
   2  -3   6  311.77   22.00
  -3   3  -6  706.33   53.69
   3  -3   6  737.73   52.99
   3  -3   6  767.32   50.69
   3  -3   6  743.63   52.19
  -4   3  -6   65.49    8.10
   4  -3   6   85.79    9.10
   4  -3   6   87.79   10.40
   4  -3   6   78.09    9.10
  -5   3  -6  108.89   11.50
   5  -3   6  106.99   13.50
   5  -3   6  111.59   11.50
   5  -3   6  104.89   11.00
  -6   3  -6  194.48   17.90
   6  -3   6  171.78   16.80
   6  -3   6  177.18   16.40
  -6  -2   6  170.08   18.30
   5   2  -6   11.20    4.50
  -5  -2   6    8.80    4.30
   4   2  -6  195.48   15.80
  -4  -2   6  147.69   15.20
   3   2  -6  297.27   23.10
   3   2  -6  294.87   20.80
  -3  -2   6  333.47   23.90
   2   2  -6 1490.15  153.18
  -2  -2   6 1613.44  155.48
   1   2  -6 3862.11  303.57
  -1  -2   6 4088.19  309.37
   0   2  -6 1004.90  100.19
   0   2  -6  969.90   93.99
  -1   2  -6 4035.50  296.17
  -1   2  -6 4013.20  289.37
  -2   2  -6 1503.85  120.49
  -3   2  -6  341.97   22.10
  -3   2  -6  308.47   24.40
   3  -2   6  278.77   23.30
   3  -2   6  285.17   22.30
   3  -2   6  273.07   21.50
  -4   2  -6  177.48   16.10
   4  -2   6  209.78   16.50
   4  -2   6  209.28   18.50
  -5   2  -6   12.90    4.50
   5  -2   6   12.20    4.00
   5  -2   6   14.10    4.20
   5  -2   6    8.30    4.60
   6  -2   6  170.78   15.00
   6  -2   6  154.08   15.50
  -6  -1   6   99.19   14.40
   5   1  -6   24.70    5.80
   5   1  -6   23.80    3.00
   5   1  -6   21.30    2.90
  -5  -1   6   21.40    6.30
   4   1  -6  551.34   37.60
  -4  -1   6  540.25   40.60
   3   1  -6  386.46   27.60
  -3  -1   6  406.76   29.60
   2   1  -6 1300.27  150.38
  -2  -1   6 1900.41  159.98
   1   1  -6 2896.41  220.08
  -1  -1   6 2407.46  211.88
   0   1  -6  197.28   15.10
   0  -1   6  223.28   15.30
  -1   1  -6 2441.46  179.18
  -3   1  -6  428.86   28.70
   3  -1   6  375.36   28.30
   3  -1   6  390.76   29.80
   3  -1   6  390.56   28.40
  -4   1  -6  548.75   40.10
   4  -1   6  544.65   41.80
   4  -1   6  563.14   39.40
   4  -1   6  567.64   40.00
  -5   1  -6   22.70    5.70
   5  -1   6   22.30    4.80
   5  -1   6   27.30    7.00
   5  -1   6   26.20    5.80
   6  -1   6   94.99    9.60
   6  -1   6   80.89   11.50
   6  -1   6   79.79   13.80
   6   0  -6    3.40    1.90
   6   0  -6    2.70    1.60
  -6   0   6    5.80    4.60
   5   0  -6  542.75   41.60
   5   0  -6  549.85   39.60
  -5   0   6  597.74   43.20
   4   0  -6  916.71   63.89
   4   0  -6  873.31   61.49
  -4   0   6  846.72   62.09
   3   0  -6   56.29    5.90
   3   0  -6   48.00    7.40
  -3   0   6   55.49    7.50
   2   0  -6  175.78   12.90
   2   0  -6  151.88   12.50
  -2   0   6  162.28   13.00
  -2   0   6  157.88   12.70
   1   0  -6 1452.45  145.29
  -1   0   6 1596.24  143.69
   0   0  -6 4573.84  345.67
   0   0   6 4830.22  343.77
  -1   0  -6 1603.94  126.39
   1   0   6 1566.54  122.79
  -2   0  -6  160.98   12.60
   2   0   6  144.99   12.20
   2   0   6  170.48   12.50
   2   0   6  173.78   12.90
   3   0   6   58.69    6.20
   3   0   6   48.90    6.50
   3   0   6   54.19    5.60
   4   0   6  848.52   60.69
   4   0   6  887.61   59.69
   5   0   6  592.54   40.20
   5   0   6  556.24   43.70
   5   0   6  533.25   41.50
   6   0   6    1.20    3.80
   6   0   6    2.50    2.50
   6  -1  -6  101.99    9.60
   6  -1  -6   94.09   10.00
  -6   1   6   95.69   14.20
   5  -1  -6   23.00    5.20
   5  -1  -6   21.50    7.90
   5  -1  -6   28.30    5.90
  -5   1   6   22.10    6.20
   4  -1  -6  569.54   40.70
   4  -1  -6  539.85   40.30
  -4   1   6  580.94   41.80
   3  -1  -6  398.06   28.90
  -3   1   6  390.46   29.40
   2  -1  -6 1743.63  182.98
  -2   1   6 1860.31  176.98
   1  -1  -6 2549.54  234.88
  -1   1   6 3041.10  237.68
   0  -1  -6  189.88   14.60
   0  -1  -6  241.28   16.20
   0   1   6  213.58   16.10
  -1  -1  -6 2768.42  207.58
   1   1   6 2654.33  204.58
  -2  -1  -6 1823.72  135.09
   2   1   6 1768.92  135.59
   3   1   6  419.56   29.90
   3   1   6  422.26   29.20
   3   1   6  385.96   30.10
   4   1   6  565.24   37.90
   4   1   6  517.45   38.90
   4   1   6  511.65   39.90
   5   1   6   21.30    4.30
   5   1   6   31.20    7.60
   5   1   6   20.70    5.80
   6   1   6  116.29   14.60
   6   1   6  106.99   10.40
   6  -2  -6  185.28   17.00
  -6   2   6  176.38   18.70
   5  -2  -6   12.50    4.50
   5  -2  -6   10.10    5.90
   5  -2  -6    9.10    4.20
  -5   2   6   12.80    5.20
   4  -2  -6  144.09   13.60
   4  -2  -6  160.88   14.50
   4  -2  -6  167.58   18.00
   3  -2  -6  282.47   22.00
   3  -2  -6  301.57   25.30
   3  -2  -6  289.97   22.90
  -3   2   6  301.17   22.80
   2  -2  -6 1734.43  177.68
  -2   2   6 1522.35  163.68
   1  -2  -6 4491.35  348.77
  -1   2   6 4135.39  338.27
   0  -2  -6 1099.39  114.79
   0   2   6 1063.39  111.19
  -1  -2  -6 4121.49  308.27
   1   2   6 4006.90  306.27
   2   2   6 1490.05  129.99
   3   2   6  313.97   22.90
   3   2   6  273.47   21.90
   3   2   6  305.07   22.80
   4   2   6  170.88   15.40
   4   2   6  169.38   14.00
   4   2   6  168.28   15.80
   5   2   6   12.20    3.20
   5   2   6    7.60    4.30
   5   2   6   16.90    5.80
   6   2   6  174.58   21.60
   6   2   6  175.98   13.40
   6  -3  -6  156.08   16.00
  -6   3   6  149.19   17.00
   5  -3  -6  126.99   16.60
   5  -3  -6  107.99   11.90
   5  -3  -6  119.69   13.10
  -5   3   6   95.39   13.50
   4  -3  -6   59.99    7.50
   4  -3  -6   69.39   12.50
   4  -3  -6   46.90    8.50
  -4   3   6   88.79    9.50
   3  -3  -6  786.92   53.19
   3  -3  -6  732.93   51.59
   3  -3  -6  725.43   54.89
  -3   3   6  721.03   52.19
   2  -3  -6  317.77   25.30
   2  -3  -6  323.07   23.20
   2  -3  -6  311.07   24.50
   1  -3  -6 1658.63  182.98
  -1   3   6 2174.58  191.68
   0  -3  -6 6651.03  519.75
   0   3   6 7371.56  524.25
   1   3   6 1518.95  147.09
  -2  -3  -6  277.57   21.70
   2   3   6  281.47   20.70
   2   3   6  348.27   22.60
   3   3   6  756.82   52.29
   4   3   6   66.39    9.40
   4   3   6   62.29    9.20
   4   3   6   56.49    6.30
   5   3   6  114.79   13.00
   5   3   6  106.99    9.00
   5   3   6   97.59   12.30
   6   3   6  181.78   22.00
   6  -4  -6   26.70    7.50
  -6   4   6   17.30    6.20
   5  -4  -6  109.19   18.00
   5  -4  -6  114.69   13.60
   5  -4  -6  111.79   12.10
  -5   4   6  114.89   13.20
   4  -4  -6   14.50    6.00
   4  -4  -6   26.00    5.50
   4  -4  -6   19.70    5.90
  -4   4   6   46.50    7.50
   3  -4  -6  285.37   22.30
   3  -4  -6  298.27   25.40
   3  -4  -6  303.87   24.20
  -3   4   6  284.67   22.80
   2  -4  -6 1708.13  194.78
  -2   4   6 1869.71  193.18
   1  -4  -6  371.96   28.90
   1  -4  -6  372.96   29.60
   1  -4  -6  338.87   27.70
  -1   4   6  442.46   30.20
  -1   4   6  430.86   29.40
  -1   4   6  434.66   28.20
   0  -4  -6  115.59   11.10
   0  -4  -6  123.09    9.60
   0   4   6  116.09   11.10
   0   4   6  133.69    9.70
   0   4   6  120.19    9.90
  -1  -4  -6  447.56   31.60
   1   4   6  414.26   31.30
  -2  -4  -6 1769.52  179.38
   2   4   6 2080.79  187.98
   3   4   6  226.28   19.20
   3   4   6  301.97   21.30
   3   4   6  256.67   19.10
   4   4   6   18.70    5.00
   4   4   6   19.80    3.50
   5   4   6  106.59   12.90
   5   4   6  120.09   13.20
   6   4   6   37.00    8.70
   6  -5  -6  133.99   16.20
  -6   5   6  122.19   15.30
   5  -5  -6   41.60    9.20
   5  -5  -6   28.50    6.40
  -5   5   6   29.30    7.10
   4  -5  -6  121.59   13.30
   4  -5  -6  123.39   14.50
   4  -5  -6  103.69   10.60
  -4   5   6   71.29   11.00
   3  -5  -6  812.02   60.59
   3  -5  -6  835.72   57.39
   3  -5  -6  845.22   60.09
  -3   5   6  803.72   57.99
   2  -5  -6  372.56   28.90
   2  -5  -6  365.06   29.00
   2  -5  -6  367.46   26.70
  -2   5   6  360.16   27.10
   1  -5  -6 3136.49  302.77
  -1   5   6 3506.35  307.47
   0  -5  -6   86.59    9.40
   0  -5  -6   86.09    7.60
   0   5   6   87.39    9.40
   0   5   6   91.19    7.70
   0   5   6   92.19    8.20
  -1  -5  -6 3364.96  303.87
   1   5   6 3547.15  306.27
  -2  -5  -6  348.77   27.60
   2   5   6  392.16   25.80
   2   5   6  376.96   27.80
  -3  -5  -6  735.23   54.99
   3   5   6  841.22   54.99
   3   5   6  804.22   57.19
   3   5   6  848.22   55.79
  -4  -5  -6   86.49    8.20
   4   5   6  110.29   10.10
   4   5   6  126.79   12.20
   4   5   6  110.29    9.00
   5   5   6   23.90    6.80
   5   5   6   28.20    6.00
   5   5   6   28.30    7.10
   6   5   6  103.49   12.40
   6   5   6  122.59   14.60
   6  -6  -6   73.79   13.60
  -6   6   6   88.09   13.70
   5  -6  -6   99.59   15.30
  -5   6   6  105.79   12.80
   4  -6  -6  800.92   57.79
   4  -6  -6  836.92   61.49
   4  -6  -6  802.22   66.19
  -4   6   6  830.62   59.09
   3  -6  -6  418.86   32.80
   3  -6  -6  400.56   32.70
   3  -6  -6  392.76   29.40
  -3   6   6  380.56   30.30
   2  -6  -6  509.95   37.90
   2  -6  -6  543.35   41.10
   2  -6  -6  549.85   40.50
  -2   6   6  574.34   38.80
  -2   6   6  507.85   40.40
   1  -6  -6  750.52   54.39
   1  -6  -6  705.53   51.49
   1  -6  -6  779.52   52.99
  -1   6   6  736.43   53.29
  -1   6   6  779.22   51.79
   0  -6  -6  293.17   22.20
   0  -6  -6  316.27   24.80
   0   6   6  308.17   23.00
   0   6   6  309.97   22.20
  -1  -6  -6  759.62   54.09
  -2  -6  -6  548.35   40.20
   2   6   6  562.74   38.30
   2   6   6  551.54   39.90
  -3  -6  -6  370.36   28.70
   3   6   6  414.96   27.80
  -4  -6  -6  798.22   53.59
   4   6   6  785.82   54.79
   4   6   6  794.02   59.69
   5   6   6  100.59   10.60
   6   6   6   58.59    9.30
   6   6   6   62.49   11.00
   5  -7  -6   64.69   13.50
  -5   7   6   83.89   12.40
   4  -7  -6   83.79   14.30
   4  -7  -6   78.49   13.30
  -4   7   6   92.89   10.70
   3  -7  -6  311.27   24.90
   3  -7  -6  338.27   28.90
   3  -7  -6  325.27   28.20
  -3   7   6  337.07   25.90
   2  -7  -6  375.26   26.50
   2  -7  -6  344.57   29.40
   2  -7  -6  389.46   29.00
  -2   7   6  322.57   28.60
  -2   7   6  336.87   26.70
   1  -7  -6  330.17   30.00
   1  -7  -6  346.77   28.50
  -1   7   6  421.86   28.00
  -1   7   6  411.96   29.80
   0  -7  -6  203.18   18.70
   0  -7  -6  200.18   16.20
   0   7   6  227.68   16.30
   0   7   6  204.78   17.00
  -1  -7  -6  378.26   27.80
  -1  -7  -6  346.97   24.70
   1   7   6  324.67   25.00
  -2  -7  -6  342.57   28.10
   2   7   6  382.36   26.10
  -3  -7  -6  349.37   26.10
   3   7   6  337.87   24.40
   4   7   6   67.29   10.70
   4   7   6   81.79    7.90
   5   7   6   67.49    8.10
   5  -8  -6   44.50   11.30
   4  -8  -6  472.45   36.00
   4  -8  -6  511.25   41.40
   4  -8  -6  529.95   44.40
  -4   8   6  442.56   37.00
   3  -8  -6  400.86   33.10
   3  -8  -6  403.86   34.10
   3  -8  -6  352.66   29.30
  -3   8   6  433.86   31.00
   2  -8  -6  209.78   19.10
   2  -8  -6  229.98   17.20
   2  -8  -6  210.08   20.70
  -2   8   6  178.48   19.00
   1  -8  -6  143.39   15.60
   1  -8  -6  143.09   16.10
  -1   8   6  158.18   15.20
  -1   8   6  169.88   13.50
   0  -8  -6   54.59    6.50
   0  -8  -6   54.09    9.80
   0   8   6   57.49    6.60
   0   8   6   64.29    7.50
  -1  -8  -6  155.98   15.00
  -1  -8  -6  149.79   12.20
   1   8   6  141.09   12.60
  -2  -8  -6  197.98   18.00
   2   8   6  206.98   15.90
  -3  -8  -6  454.85   31.50
   3   8   6  380.66   29.10
  -4  -8  -6  437.36   32.30
   4   8   6  477.15   32.70
   5  -9  -6  101.99   17.40
  -5   9   6   79.09   12.70
   4  -9  -6  241.38   25.30
   4  -9  -6  254.07   20.50
  -4   9   6  225.88   21.40
   3  -9  -6   80.39   13.80
   3  -9  -6   65.89    8.20
   3  -9  -6   65.29   11.60
  -3   9   6   65.59    9.80
   2  -9  -6   44.30    6.90
   2  -9  -6   43.10   10.00
   2  -9  -6   44.00    8.60
  -2   9   6   82.29    8.80
  -2   9   6   85.29   12.30
   1  -9  -6   54.99   10.80
   1  -9  -6   58.79    9.00
  -1   9   6   69.29   10.40
  -1   9   6   82.99    8.50
   0  -9  -6  105.09   12.90
   0  -9  -6   97.89   10.00
   0   9   6  108.49   10.00
   0   9   6  109.59   11.30
  -1  -9  -6   82.49    7.80
  -1  -9  -6   75.29   11.50
   1   9   6   60.19    7.80
  -2  -9  -6   61.49    7.00
  -2  -9  -6   74.19   10.30
   2   9   6   46.20    6.30
  -3  -9  -6   62.79    9.60
   3   9   6   77.29    7.70
  -4  -9  -6  204.78   17.40
   4   9   6  238.68   17.70
   5   9   6   95.09    9.70
  -5  10   6   88.79   13.70
   4 -10  -6  276.17   28.60
  -4  10   6  274.57   24.40
   3 -10  -6  157.88   17.00
   3 -10  -6  163.38   19.00
   3 -10  -6  152.68   13.90
  -3  10   6  132.79   17.20
  -3  10   6  131.29   14.40
   2 -10  -6  663.03   53.49
   2 -10  -6  654.33   50.29
  -2  10   6  631.34   51.49
  -2  10   6  741.83   49.50
   1 -10  -6    7.60    5.10
   1 -10  -6    6.70    3.60
  -1  10   6    2.10    2.80
   0 -10  -6   40.30    9.30
   0 -10  -6   37.90    6.40
   0  10   6   49.99    8.20
   0  10   6   35.00    6.10
  -1 -10  -6    3.60    4.80
   1  10   6    5.40    3.20
   1  10   6    9.60    3.60
  -2 -10  -6  512.65   43.40
  -2 -10  -6  680.53   46.90
   2  10   6  651.73   43.70
  -3 -10  -6  129.29   13.70
   3  10   6  141.49   12.50
  -4 -10  -6  253.87   20.90
   4  10   6  272.07   20.80
   5  10   6   85.29    9.30
   4 -11  -6  136.19   21.20
  -4  11   6  142.59   15.50
   3 -11  -6   95.19   23.90
  -3  11   6  111.19   12.50
  -3  11   6  101.69   16.60
   2 -11  -6  345.97   27.80
   2 -11  -6  318.87   30.70
  -2  11   6  328.37   26.20
  -2  11   6  283.27   28.20
   1 -11  -6  209.08   19.10
   1 -11  -6  207.48   22.60
  -1  11   6  234.58   18.80
  -1  11   6  214.58   20.80
   0 -11  -6  211.78   18.10
   0 -11  -6  231.28   22.60
   0  11   6  211.58   19.70
   0  11   6  218.88   18.30
  -1 -11  -6  281.27   19.80
  -1 -11  -6  224.88   22.50
   1  11   6  199.98   19.50
   1  11   6  218.08   18.90
  -2 -11  -6  261.67   24.30
  -2 -11  -6  219.68   21.60
   2  11   6  330.27   22.70
  -3 -11  -6  109.09   13.10
   3  11   6  131.19   12.20
  -4 -11  -6  116.39   11.90
  -4  12   6  116.69   13.90
   3 -12  -6  160.58   22.90
  -3  12   6  136.69   16.40
  -3  12   6  116.99   18.60
   2 -12  -6  213.38   20.60
   2 -12  -6  223.88   27.70
  -2  12   6  200.28   21.90
  -2  12   6  218.58   19.50
   1 -12  -6  195.08   22.60
   1 -12  -6  235.08   19.90
  -1  12   6  175.98   20.00
  -1  12   6  213.68   18.50
   0 -12  -6   12.70    6.50
   0 -12  -6    8.70    3.90
   0  12   6   12.70    4.40
   0  12   6    5.40    4.20
  -1 -12  -6  224.78   23.10
  -1 -12  -6  246.28   19.80
   1  12   6  218.68   20.20
   1  12   6  218.48   19.20
  -2 -12  -6  178.68   17.50
  -2 -12  -6  211.88   20.50
   2  12   6  200.68   19.20
  -3 -12  -6  128.09   14.70
   3  12   6  135.39   14.80
  -4 -12  -6   89.49   10.80
   4  12   6  102.79   10.90
  -3  13   6   46.50    9.20
  -3  13   6   50.69   12.10
   2 -13  -6   78.99   15.90
  -2  13   6   68.69   13.70
   1 -13  -6   76.99   14.90
   1 -13  -6   79.89   10.40
  -1  13   6   70.59   10.50
  -1  13   6   55.79   11.60
   0 -13  -6  271.17   22.30
   0 -13  -6  232.28   24.80
   0  13   6  225.98   19.80
   0  13   6  182.78   20.60
  -1 -13  -6   58.59   12.20
  -1 -13  -6   62.59   10.10
   1  13   6   85.99    9.90
   1  13   6   83.09   10.80
  -2 -13  -6   82.29   13.70
  -2 -13  -6   53.39    9.80
   2  13   6   91.69   10.60
  -3 -13  -6   53.19   10.30
   3  13   6   55.59    8.70
  -2  14   6  180.88   17.40
  -2  14   6  141.59   18.80
   1 -14  -6   71.79   15.40
  -1  14   6   63.89   12.30
  -1  14   6   66.59   10.40
   0 -14  -6  112.49   12.40
   0 -14  -6  112.59   18.70
   0  14   6  101.39   13.50
   0  14   6   97.89   12.00
  -1 -14  -6   64.39   16.10
  -1 -14  -6   73.99   11.10
   1  14   6   86.19   11.50
   1  14   6   59.19   10.80
  -2 -14  -6  151.18   23.30
  -2 -14  -6  150.48   17.90
   2  14   6  139.89   15.30
   2  14  -7  203.98   22.20
  -2 -14   7  225.78   23.20
  -2 -14   7  237.48   21.00
   1  14  -7  196.18   17.50
   1  14  -7  203.28   18.90
   1  14  -7  201.48   21.40
   0  14  -7   32.60    6.20
   0  14  -7   31.60    9.50
  -1  14  -7  186.98   16.40
  -2  14  -7  216.28   18.10
   3  13  -7  243.08   22.00
  -3 -13   7  196.88   20.10
  -3 -13   7  208.88   18.10
   2  13  -7   43.10    9.80
  -2 -13   7   56.19   11.30
  -2 -13   7   56.49    9.40
   1  13  -7  266.87   22.90
  -1 -13   7  261.07   24.10
   0  13  -7    3.20    2.90
  -1  13  -7  247.28   25.00
  -1  13  -7  227.98   19.00
  -2  13  -7   55.79   13.10
  -2  13  -7   59.99    8.10
  -3  13  -7  180.98   15.50
   3  12  -7   49.90   12.30
  -3 -12   7   54.89    7.70
  -3 -12   7   57.09    9.70
   2  12  -7  237.48   22.90
   2  12  -7  262.77   22.10
  -2 -12   7  251.67   21.60
   1  12  -7  188.08   19.30
  -1 -12   7  198.98   19.10
  -1 -12   7  178.98   18.30
   0  12  -7   37.10    9.30
   0  12  -7   41.70    6.50
   0 -12   7   40.00    9.20
  -1  12  -7  177.68   15.10
  -1  12  -7  185.78   20.00
  -2  12  -7  180.98   21.30
  -2  12  -7  208.58   16.50
  -3  12  -7   57.29   10.40
  -3  12  -7   45.70   11.80
   4  11  -7   22.10    6.80
  -4 -11   7   17.60    3.20
  -4 -11   7   12.90    3.30
   3  11  -7   79.39   11.60
  -3 -11   7   73.89   10.70
  -3 -11   7   82.39    8.50
   2  11  -7   57.39    9.00
   2  11  -7   77.69   11.20
  -2 -11   7   59.19   10.80
  -2 -11   7   44.60    7.90
   1  11  -7  142.39   15.90
  -1 -11   7  150.88   15.50
  -1 -11   7  176.28   16.10
   0  11  -7  846.02   56.39
   0  11  -7  770.52   60.19
   0 -11   7  809.12   57.79
  -1  11  -7  165.98   17.90
  -1  11  -7  150.98   13.10
   1 -11   7  152.58   14.80
  -2  11  -7   39.30    9.80
  -2  11  -7   48.80    6.50
  -3  11  -7   64.99   13.30
  -3  11  -7   77.39    8.10
  -4  11  -7   16.40    4.20
   4  10  -7   64.69   10.10
   3  10  -7  109.09   12.20
   3  10  -7  116.29   12.10
  -3 -10   7   89.49    9.20
  -3 -10   7  105.99   11.10
   2  10  -7   47.50    8.10
   2  10  -7   55.99    8.70
  -2 -10   7   36.70    6.70
  -2 -10   7   38.90    8.50
   1  10  -7 1259.77   91.39
  -1 -10   7 1358.66   91.09
  -1 -10   7 1308.17   91.09
   0  10  -7  202.98   20.50
   0  10  -7  246.48   17.70
   0 -10   7  218.48   18.60
  -1  10  -7 1256.87   88.69
  -1  10  -7 1192.78   83.69
   1 -10   7 1270.47   85.69
  -2  10  -7   39.20    9.50
  -2  10  -7   34.10    5.30
   2 -10   7   45.60    8.20
  -3  10  -7   97.39   16.00
  -3  10  -7   93.59    9.20
  -4  10  -7   92.09    9.30
  -4  10  -7   69.69   14.50
   5   9  -7   32.60    8.00
   4   9  -7  135.19   14.10
   3   9  -7  295.87   24.90
   3   9  -7  300.77   24.30
  -3  -9   7  289.67   23.30
  -3  -9   7  307.87   22.10
  -2  -9   7   28.50    5.50
  -2  -9   7   35.40    7.80
   1   9  -7  515.35   37.90
   1   9  -7  491.45   39.10
  -1  -9   7  516.25   38.90
  -1  -9   7  575.14   39.30
  -1   9  -7  539.65   39.20
  -1   9  -7  475.55   34.50
   1  -9   7  474.85   36.10
  -2   9  -7   27.00    7.20
  -2   9  -7   30.40    4.60
  -3   9  -7  267.17   25.90
  -3   9  -7  268.17   20.40
   3  -9   7  273.07   23.80
  -4   9  -7  119.29   11.20
  -4   9  -7   95.69   23.60
   4  -9   7  115.99   10.20
  -5   9  -7   52.59    7.90
   5  -9   7   44.20    6.60
   4   8  -7   21.90    6.30
   4   8  -7   23.40    5.90
   3   8  -7  218.18   18.10
   3   8  -7  196.98   18.20
  -3  -8   7  208.28   15.70
   2   8  -7  125.69   11.80
   2   8  -7  104.29   11.30
  -2  -8   7  125.59   10.80
  -2  -8   7  122.49   13.20
   1   8  -7 1043.50   71.59
   1   8  -7 1082.09   70.59
  -1  -8   7 1014.20   71.39
  -1  -8   7  961.90   70.99
   0   8  -7  688.53   51.29
   0  -8   7  724.63   49.70
  -1   8  -7  833.32   63.89
  -1   8  -7  946.41   70.09
   1  -8   7 1088.09   66.39
  -2   8  -7  101.29   13.40
  -2   8  -7  130.09   10.20
   2  -8   7  129.39   12.70
  -3   8  -7  211.18   16.30
  -3   8  -7  211.08   21.20
   3  -8   7  205.38   15.50
   3  -8   7  205.78   20.90
  -4   8  -7   19.60    4.50
  -4   8  -7   14.20    6.80
   4  -8   7   21.30    7.00
   4  -8   7   19.00    3.80
  -5   8  -7  196.28   17.10
  -5   8  -7  205.98   23.20
   5  -8   7  186.08   15.90
   5   7  -7   85.59   12.60
   4   7  -7   96.89   11.20
   4   7  -7   75.69   10.20
   3   7  -7   13.40    4.10
   3   7  -7   23.80    5.70
  -3  -7   7   13.00    2.80
   2   7  -7  381.46   31.30
   2   7  -7  413.96   31.50
  -2  -7   7  457.85   33.60
  -2  -7   7  457.85   30.60
   1   7  -7  674.33   47.10
   1   7  -7  651.63   47.70
  -1  -7   7  726.93   48.40
  -1  -7   7  645.64   47.40
   0   7  -7 2138.39  233.18
   0  -7   7 2142.19  227.98
  -1   7  -7  581.84   41.80
  -1   7  -7  654.73   45.70
   1  -7   7  619.64   43.60
  -2   7  -7  464.85   35.30
  -2   7  -7  475.35   30.80
   2  -7   7  381.36   32.80
  -3   7  -7    8.10    5.10
  -3   7  -7   23.90    4.10
   3  -7   7   24.90    6.30
   3  -7   7   22.10    3.40
  -4   7  -7   65.59   12.60
  -4   7  -7   74.49    8.30
   4  -7   7   81.49    8.00
   4  -7   7   90.59   15.10
   4  -7   7   87.19   11.20
  -5   7  -7   95.99   10.70
   5  -7   7   99.69   10.00
   6   6  -7   25.80    7.70
   5   6  -7  436.86   35.30
   4   6  -7  311.27   25.80
   3   6  -7    1.20    2.30
  -3  -6   7   10.40    2.40
   2   6  -7  548.15   38.40
   2   6  -7  518.85   38.20
  -2  -6   7  533.65   36.90
   1   6  -7 3540.15  338.57
  -1  -6   7 3935.01  336.67
   0   6  -7    6.60    3.00
   0  -6   7    8.90    3.00
   0  -6   7   23.90    3.90
  -1   6  -7 3388.96  318.37
   1  -6   7 3891.91  322.57
  -2   6  -7  484.65   38.30
   2  -6   7  503.75   34.20
   2  -6   7  522.65   37.30
  -3   6  -7    6.00    2.30
  -3   6  -7    8.30    4.30
   3  -6   7    4.00    3.20
   3  -6   7    1.10    3.00
   3  -6   7    1.00    1.50
  -4   6  -7  332.97   24.50
  -4   6  -7  288.87   28.50
   4  -6   7  316.37   24.50
   4  -6   7  326.77   27.60
   4  -6   7  334.97   27.30
  -5   6  -7  493.25   37.20
   5  -6   7  488.95   39.50
   5  -6   7  518.95   36.60
  -6   6  -7   31.30    6.90
   6  -6   7   45.40    7.60
   6   5  -7  163.98   18.30
   5   5  -7  110.89   13.40
   4   5  -7   44.90    7.90
   4   5  -7   43.10    8.20
   3   5  -7  136.09   13.60
   3   5  -7  145.59   13.50
  -3  -5   7  160.48   11.40
   2   5  -7  504.25   38.70
   2   5  -7  540.05   38.80
  -2  -5   7  584.74   37.50
   1   5  -7  382.46   27.50
   1   5  -7  341.17   26.80
  -1  -5   7  415.06   27.30
   0   5  -7  562.24   40.80
   0  -5   7  592.54   40.90
  -1   5  -7  432.36   28.80
   1  -5   7  357.66   28.10
   1  -5   7  343.57   27.00
  -2   5  -7  562.94   41.10
   2  -5   7  543.55   43.40
   2  -5   7  545.15   42.40
  -3   5  -7  165.18   12.90
  -3   5  -7  153.18   16.00
   3  -5   7  162.48   15.20
   3  -5   7  158.28   12.40
   3  -5   7  169.38   15.50
  -4   5  -7   43.20    6.50
  -4   5  -7   31.10    8.70
   4  -5   7   51.89    6.10
   4  -5   7   61.99    9.50
   4  -5   7   53.59    9.30
  -5   5  -7  177.08   14.90
   5  -5   7  145.09   15.30
   5  -5   7  147.29   13.60
   5  -5   7  141.09   16.60
  -6   5  -7  202.68   19.50
   6  -5   7  226.68   20.60
   6  -5   7  230.58   19.40
   6   4  -7   22.90    7.00
   5   4  -7   92.99   12.40
   5   4  -7   86.99   17.50
  -5  -4   7  129.29   13.60
   4   4  -7  228.78   19.20
   4   4  -7  184.08   18.90
  -4  -4   7  256.77   20.00
   3   4  -7   97.89   10.40
   3   4  -7  111.49   10.10
  -3  -4   7  103.99   10.20
  -3  -4   7   83.89    7.20
   2   4  -7 1005.50   68.69
   1   4  -7  631.34   87.89
   1   4  -7  734.73  100.69
   0  -4   7  578.64   40.40
  -1   4  -7  770.62   52.79
   1  -4   7  740.03   52.59
  -2   4  -7  859.51   66.09
   2  -4   7 1039.30   66.19
  -3   4  -7   90.79   11.70
  -3   4  -7   99.89    9.20
   3  -4   7  114.99    9.10
   3  -4   7  125.29   11.60
   3  -4   7  114.19   11.60
  -4   4  -7  245.38   23.10
  -4   4  -7  251.87   19.40
   4  -4   7  241.68   21.80
   4  -4   7  224.38   20.50
   4  -4   7  259.17   19.00
  -5   4  -7  145.19   13.60
   5  -4   7  104.49   13.90
   5  -4   7  116.19   11.50
   5  -4   7  116.09   12.60
  -6   4  -7   21.10    6.20
   6  -4   7   37.50    7.10
   6  -4   7   41.80   12.50
  -6  -3   7   58.19   10.80
   5   3  -7  243.58   22.60
  -5  -3   7  297.97   24.30
   4   3  -7  294.57   23.80
  -4  -3   7  296.57   24.30
   3   3  -7 1001.30   69.99
  -3  -3   7 1028.80   70.49
   2   3  -7 2087.09  195.28
   2   3  -7 2043.70  203.88
   1   3  -7 5340.47  416.96
   0   3  -7  116.09   10.50
   0   3  -7  130.59   10.40
   0   3  -7  133.09    9.30
   0  -3   7  141.99   10.30
   0  -3   7  122.09   10.30
  -1   3  -7 5033.10  381.36
   1  -3   7 5152.08  376.86
  -2   3  -7 2036.20  170.68
   2  -3   7 2037.80  166.48
  -3   3  -7  953.60   71.39
   3  -3   7 1050.49   70.79
   3  -3   7 1026.20   69.99
  -4   3  -7  305.57   23.60
   4  -3   7  313.97   25.90
   4  -3   7  310.47   24.40
   4  -3   7  310.77   23.30
  -5   3  -7  294.57   22.90
   5  -3   7  267.67   24.90
   5  -3   7  291.67   22.80
   5  -3   7  258.17   22.00
  -6   3  -7   73.29   11.20
   6  -3   7   83.89   10.10
   6  -3   7   85.79   10.30
  -6  -2   7   22.30    7.40
   5   2  -7   11.60    4.40
  -5  -2   7   17.70    5.80
   4   2  -7  927.81   69.09
  -4  -2   7 1064.09   70.39
   3   2  -7  268.47   20.20
   3   2  -7  279.17   18.10
  -3  -2   7  245.28   20.40
  -3  -2   7  231.68   18.70
   2   2  -7 3537.15  301.97
  -2  -2   7 3793.32  303.87
   1   2  -7 4892.11  376.26
  -1  -2   7 5072.49  379.46
   0   2  -7 1571.44  137.39
  -1   2  -7 4740.93  345.97
  -2   2  -7 3400.06  252.97
  -2   2  -7 3590.34  247.58
  -3   2  -7  262.57   23.00
  -3   2  -7  269.47   20.80
   3  -2   7  299.87   20.90
   3  -2   7  294.57   21.70
   3  -2   7  289.37   22.60
  -4   2  -7 1091.29   69.39
   4  -2   7  989.50   69.39
   4  -2   7  967.70   70.89
   4  -2   7  955.70   68.89
  -5   2  -7   17.30    4.80
   5  -2   7   23.20    5.20
   5  -2   7   20.20    4.90
   5  -2   7   26.60    7.30
   6  -2   7   24.70    5.60
   6  -2   7   24.50    6.00
  -6  -1   7   31.20    8.40
   5   1  -7  130.39   13.10
   5   1  -7  121.79    9.60
  -5  -1   7  137.19   14.10
   4   1  -7  718.13   49.20
   4   1  -7  735.03   51.49
  -4  -1   7  710.03   52.19
   3   1  -7 2599.94  263.47
  -3  -1   7 3035.50  256.67
   2   1  -7  649.43   48.70
  -2  -1   7  779.12   49.40
   1   1  -7  179.18   12.40
   1   1  -7  179.78   12.80
  -1  -1   7  159.38   12.40
  -1  -1   7  148.59   12.90
   0   1  -7  149.88   11.70
   0   1  -7  158.88   10.70
   0   1  -7  135.29   11.10
   0  -1   7  156.08   11.80
   0  -1   7  162.58   11.40
   0  -1   7  156.98   10.70
  -1   1  -7  143.89   12.70
   1  -1   7  172.08   13.10
   1  -1   7  188.08   12.00
   1  -1   7  184.88   12.60
  -2   1  -7  829.82   62.89
  -2   1  -7  870.71   63.89
   4  -1   7  719.13   52.09
   4  -1   7  747.63   53.79
   4  -1   7  754.22   51.69
   5  -1   7  123.19   14.30
   5  -1   7  134.79   13.10
   6  -1   7   30.40    6.80
   6  -1   7   37.10    9.10
   6  -1   7   34.80    6.20
   6   0  -7    3.80    1.70
   6   0  -7    3.30    2.10
  -6   0   7    3.60    4.60
   5   0  -7   34.10    7.00
   5   0  -7   29.60    5.00
  -5   0   7   24.30    6.70
   4   0  -7 1469.95  101.39
  -4   0   7 1505.95  102.39
   3   0  -7 1150.08   78.69
   2   0  -7  124.19   10.40
   2   0  -7  117.39   10.10
  -2   0   7  125.39   10.50
  -2   0   7  122.59   10.40
   1   0  -7 3575.04  299.17
  -1   0   7 3796.62  294.27
   0   0  -7    0.70    0.60
   0   0  -7    2.00    1.20
   0   0  -7    3.30    1.00
   0   0   7    3.50    1.60
   0   0   7    2.00    0.80
  -1   0  -7 3575.04  267.67
   1   0   7 3681.53  263.47
  -2   0  -7  127.39   10.60
  -2   0  -7  117.59   10.30
   2   0   7  120.39    9.90
   2   0   7  133.99   10.40
   2   0   7  128.09   10.30
   4   0   7 1601.14  108.49
   4   0   7 1591.84  111.89
   5   0   7   32.60    7.50
   5   0   7   33.00    6.80
   5   0   7   32.40    5.60
   6   0   7    3.00    2.80
   6   0   7    3.50    4.00
   6   0   7    5.20    4.50
   6  -1  -7   33.10    5.90
  -6   1   7   32.00    8.50
   5  -1  -7  137.19   17.50
   5  -1  -7  131.19   12.70
   5  -1  -7  123.19   13.30
  -5   1   7  162.58   15.40
   4  -1  -7  655.03   47.70
   4  -1  -7  663.93   47.90
  -4   1   7  699.63   49.10
   3  -1  -7 3005.50  290.47
  -3   1   7 3022.60  270.37
   2  -1  -7  788.62   51.69
  -2   1   7  695.33   51.39
   1  -1  -7  143.09   12.00
   1  -1  -7  149.09   13.00
  -1   1   7  177.88   12.40
  -1   1   7  185.28   13.60
   0  -1  -7  193.28   14.70
   0   1   7  174.98   13.10
   0   1   7  196.38   14.80
  -1  -1  -7  167.58   12.00
   1   1   7  143.99   12.10
   1   1   7  141.59   10.10
  -2  -1  -7  756.52   69.29
   2   1   7  812.92   70.89
   4   1   7  639.04   48.10
   4   1   7  647.54   47.50
   4   1   7  699.33   46.70
   5   1   7  133.79   12.40
   5   1   7  129.99   14.60
   5   1   7  148.49   14.20
   6   1   7   34.80    6.00
   6   1   7   36.20    8.80
   6  -2  -7   19.80    5.70
  -6   2   7   23.60    7.10
   5  -2  -7   11.80    6.70
   5  -2  -7   20.60    5.30
   5  -2  -7   13.90    4.90
  -5   2   7   21.70    6.50
   4  -2  -7 1014.00   71.39
   4  -2  -7  992.20   70.79
   4  -2  -7 1052.99   75.89
  -4   2   7 1037.90   71.99
   3  -2  -7  230.08   18.90
   3  -2  -7  253.87   20.10
  -3   2   7  261.27   20.00
   2  -2  -7 3555.64  311.77
  -2   2   7 3413.36  298.57
   1  -2  -7 5071.29  413.46
  -1   2   7 5430.46  410.16
   0  -2  -7 1499.25  153.28
   0   2   7 1685.93  152.78
  -1  -2  -7 4955.60  379.56
   1   2   7 5256.27  379.96
  -2  -2  -7 3509.95  308.87
   2   2   7 3667.93  273.47
  -3  -2  -7  293.87   19.90
   3   2   7  252.07   20.40
   3   2   7  264.77   20.50
   3   2   7  254.97   20.60
   4   2   7 1000.40   70.39
   4   2   7 1024.00   69.39
   4   2   7  997.30   70.69
   5   2   7   21.60    4.40
   5   2   7   11.90    4.80
   5   2   7   13.00    5.10
   6   2   7   16.80    3.70
   6   2   7   18.80    7.60
   6  -3  -7   61.09   10.20
  -6   3   7   60.89   11.00
   5  -3  -7  256.37   22.50
   5  -3  -7  249.58   26.40
   5  -3  -7  250.17   21.60
  -5   3   7  270.07   23.10
   4  -3  -7  276.97   22.80
   4  -3  -7  288.47   24.10
   4  -3  -7  277.57   26.90
  -4   3   7  325.07   24.50
   3  -3  -7 1012.10   69.09
   3  -3  -7  991.60   70.49
   3  -3  -7  990.90   72.59
  -3   3   7 1026.10   69.89
   2  -3  -7 2077.09  220.58
  -2   3   7 2208.98  215.28
   1  -3  -7 4970.00  415.06
  -1   3   7 5371.46  412.06
   0  -3  -7  121.39    9.70
   0  -3  -7  129.79   11.50
   0   3   7  132.29   11.60
   0   3   7  131.09    9.80
   1   3   7 5148.68  394.46
  -2  -3  -7 1964.10  179.88
   2   3   7 2147.19  183.78
   3   3   7 1042.80   72.89
   3   3   7  989.30   70.29
   3   3   7 1054.29   70.49
   4   3   7  299.37   24.10
   4   3   7  297.57   22.50
   4   3   7  296.37   24.10
   5   3   7  256.27   22.80
   5   3   7  251.97   22.70
   5   3   7  260.17   19.50
   6   3   7   59.79   11.00
  -6   4   7   45.50    9.70
   5  -4  -7  123.29   14.20
   5  -4  -7  137.19   13.40
  -5   4   7  113.39   13.70
   4  -4  -7  251.87   21.90
   4  -4  -7  237.28   23.70
   4  -4  -7  247.48   20.10
  -4   4   7  239.58   21.00
   3  -4  -7   96.09    9.80
   3  -4  -7   95.19   11.00
   3  -4  -7   91.09   12.00
  -3   4   7  130.79   11.10
   2  -4  -7  937.91   64.59
   2  -4  -7  913.91   64.09
   2  -4  -7  874.31   61.99
   1  -4  -7  751.32   52.19
  -1   4   7  710.83   51.99
   0  -4  -7  558.84   40.80
   0   4   7  570.44   40.90
  -1  -4  -7  732.53   53.39
   1   4   7  791.92   53.59
  -2  -4  -7  891.11  109.79
   2   4   7  905.51  110.39
  -3  -4  -7  106.39    8.10
   3   4   7   73.19    7.40
   3   4   7   74.59    8.20
   3   4   7   91.49    9.40
  -4  -4  -7  240.28   17.90
   4   4   7  257.97   20.40
   4   4   7  234.48   20.50
   4   4   7  229.58   18.30
   5   4   7  127.49   10.30
   5   4   7  128.29   14.20
   5   4   7  136.99   14.30
   6   4   7   24.40    7.10
   6  -5  -7  201.08   21.30
  -6   5   7  212.48   21.10
   5  -5  -7  174.68   17.50
   5  -5  -7  178.38   18.20
  -5   5   7  144.79   16.50
   4  -5  -7   30.70    6.40
   4  -5  -7   48.80   10.90
   4  -5  -7   36.60    8.30
  -4   5   7   57.69    9.20
   3  -5  -7  161.68   16.50
   3  -5  -7  164.38   14.40
   3  -5  -7  173.98   17.40
  -3   5   7  181.88   15.40
   2  -5  -7  510.55   39.00
   2  -5  -7  570.64   40.60
   2  -5  -7  541.65   40.10
  -2   5   7  521.35   38.20
   1  -5  -7  421.36   29.50
   1  -5  -7  414.46   28.30
   1  -5  -7  402.56   30.50
  -1   5   7  337.47   29.00
   0  -5  -7  558.44   40.60
   0   5   7  542.45   38.10
   0   5   7  563.44   40.60
  -1  -5  -7  287.47   21.60
  -1  -5  -7  363.66   25.00
  -2  -5  -7  507.95   40.00
   2   5   7  619.14   40.70
  -3  -5  -7  142.19   13.00
   3   5   7  166.78   13.80
   3   5   7  173.08   15.00
   3   5   7  171.88   12.50
  -4  -5  -7   46.10    5.10
   4   5   7   32.30    7.00
   4   5   7   30.70    5.30
   4   5   7   33.20    5.10
   5   5   7  160.58   18.70
   5   5   7  182.88   16.80
   5   5   7  150.78   14.60
   6   5   7  161.78   16.20
   6   5   7  184.58   18.50
   6  -6  -7   28.50    8.90
   5  -6  -7  526.55   41.00
  -5   6   7  452.85   38.10
   4  -6  -7  297.97   24.70
   4  -6  -7  314.87   29.10
   4  -6  -7  316.07   28.00
  -4   6   7  326.37   26.10
   3  -6  -7    4.60    3.70
   3  -6  -7    4.60    4.20
   3  -6  -7    5.90    2.70
  -3   6   7    0.50    2.30
   2  -6  -7  486.05   38.40
   2  -6  -7  520.25   39.40
   2  -6  -7  482.15   36.20
  -2   6   7  553.84   37.20
   1  -6  -7 3712.53  352.26
  -1   6   7 3800.32  348.87
   0  -6  -7    7.50    3.80
   0  -6  -7    9.60    2.50
   0   6   7    7.30    2.20
   0   6   7    8.20    2.70
  -1  -6  -7 3854.91  355.66
   1   6   7 4098.49  357.96
  -2  -6  -7  514.05   38.10
   2   6   7  523.75   35.50
   2   6   7  517.85   37.90
  -3  -6  -7    7.30    2.80
   3   6   7    7.80    3.00
   3   6   7    6.50    2.00
  -4  -6  -7  339.07   23.10
   4   6   7  299.17   23.40
   5   6   7  456.85   33.70
   6   6   7   35.50    8.10
   6   6   7   32.20    6.70
   5  -7  -7   77.89   14.70
  -5   7   7  101.49   13.70
   4  -7  -7   90.39   14.60
   4  -7  -7   74.19    9.00
   4  -7  -7   83.59   13.90
  -4   7   7   70.79   10.60
   3  -7  -7    4.50    4.60
   3  -7  -7    8.00    3.10
   3  -7  -7   11.20    4.80
  -3   7   7   24.60    5.60
   2  -7  -7  460.25   33.80
   2  -7  -7  438.96   34.60
   2  -7  -7  444.96   31.20
  -2   7   7  392.06   31.30
  -2   7   7  392.86   33.40
   1  -7  -7  607.74   48.10
   1  -7  -7  631.94   46.30
  -1   7   7  704.63   45.50
  -1   7   7  627.74   46.90
   0  -7  -7 2356.46  257.27
   0   7   7 2319.17  253.97
  -1  -7  -7  574.44   40.60
  -1  -7  -7  615.34   44.10
  -2  -7  -7  395.66   32.60
   2   7   7  455.25   30.30
  -3  -7  -7   27.70    5.20
   3   7   7   12.80    2.90
  -4  -7  -7   82.99    7.70
   4   7   7   80.69    7.80
   4   7   7   75.19   11.20
   5   7   7   83.39    8.80
   5  -8  -7  221.58   23.60
  -5   8   7  198.28   20.00
   4  -8  -7   14.40    4.60
   4  -8  -7   18.60    7.80
  -4   8   7   31.80    7.10
   3  -8  -7  195.78   20.50
   3  -8  -7  204.98   20.10
   3  -8  -7  191.08   16.80
  -3   8   7  206.48   17.90
   2  -8  -7  106.79   10.90
   2  -8  -7  126.49   13.10
   2  -8  -7  108.19   14.10
  -2   8   7  129.59   12.10
  -2   8   7  124.89   13.80
   1  -8  -7  955.80   75.19
  -1   8   7 1120.89   72.29
  -1   8   7 1053.19   74.09
   0  -8  -7  652.73   47.00
   0  -8  -7  663.43   50.39
   0   8   7  690.03   48.30
   0   8   7  682.93   46.90
  -1  -8  -7 1021.50   71.29
  -1  -8  -7 1018.50   67.79
   1   8   7  953.20   68.19
  -2  -8  -7  104.19   12.00
   2   8   7  120.19   10.10
  -3  -8  -7  169.48   16.50
   3   8   7  207.38   15.10
  -4  -8  -7   23.40    4.30
   4   8   7   20.20    3.90
   5   8   7  188.58   15.50
   5  -9  -7   48.80   11.90
  -5   9   7   41.10    8.90
   4  -9  -7  131.79   19.50
  -4   9   7  121.09   13.90
   3  -9  -7  279.37   25.70
   3  -9  -7  273.27   24.40
   3  -9  -7  258.87   26.70
  -3   9   7  312.67   24.20
   2  -9  -7   31.40    5.70
   2  -9  -7   41.30    8.10
   2  -9  -7   29.60    8.50
  -2   9   7   11.80    5.20
   1  -9  -7  535.85   41.30
   1  -9  -7  510.25   37.90
  -1   9   7  519.05   37.00
  -1   9   7  472.35   38.70
  -1  -9  -7  492.15   39.30
  -1  -9  -7  506.05   35.90
   1   9   7  505.55   36.60
  -2  -9  -7    9.00    3.00
  -2  -9  -7    6.30    3.90
  -3  -9  -7  269.27   22.80
   3   9   7  278.37   20.80
  -4  -9  -7  118.79   11.10
   4   9   7  121.39   10.80
   5   9   7   46.10    7.20
   4 -10  -7   83.29   15.60
  -4  10   7   61.99   10.80
   3 -10  -7   86.09   10.10
   3 -10  -7   97.19   14.40
   3 -10  -7   93.19   15.90
  -3  10   7  100.39   11.60
   2 -10  -7   33.50    7.80
   2 -10  -7   32.60    9.40
  -2  10   7   42.80    9.40
  -2  10   7   56.49    8.50
   1 -10  -7 1204.38   86.99
   1 -10  -7 1287.77   91.29
  -1  10   7 1342.97   86.59
  -1  10   7 1183.28   90.19
   0 -10  -7  212.38   21.40
   0 -10  -7  219.78   17.70
   0  10   7  191.98   18.60
   0  10   7  226.38   17.80
  -1 -10  -7 1277.37   91.39
  -1 -10  -7 1399.06   87.69
   1  10   7 1234.78   87.39
   1  10   7 1208.08   88.09
  -2 -10  -7   41.90    6.70
  -2 -10  -7   61.29   10.20
   2  10   7   42.20    6.80
  -3 -10  -7  114.09   12.10
   3  10   7   89.79    9.50
  -4 -10  -7   62.49    9.00
   4  10   7   77.19    8.20
   4 -11  -7   10.60    8.10
  -4  11   7   22.70    6.80
   3 -11  -7   64.89   14.00
  -3  11   7   77.79   11.30
   2 -11  -7   58.49   10.50
   2 -11  -7   49.10   12.20
  -2  11   7   54.39   11.20
  -2  11   7   63.09    9.60
   1 -11  -7  147.09   17.80
   1 -11  -7  145.99   14.70
  -1  11   7  158.28   14.30
  -1  11   7  128.49   15.40
   0 -11  -7  789.42   60.39
   0 -11  -7  787.92   55.49
   0  11   7  733.53   56.99
   0  11   7  822.82   55.59
  -1 -11  -7  152.58   17.00
  -1 -11  -7  159.48   13.90
   1  11   7  141.49   13.60
   1  11   7  150.18   14.60
  -2 -11  -7   56.69   10.50
  -2 -11  -7   46.40    7.40
   2  11   7   38.40    6.90
  -3 -11  -7   73.79   11.40
   3  11   7   69.99    8.50
  -4 -11  -7   24.90    5.60
   4  11   7   15.90    4.50
   3 -12  -7   57.39   14.10
  -3  12   7   62.69   13.30
  -3  12   7   44.10    9.10
   2 -12  -7  219.38   24.70
   2 -12  -7  210.38   21.30
  -2  12   7  235.18   20.70
  -2  12   7  235.88   23.40
   1 -12  -7  204.08   22.20
   1 -12  -7  189.58   17.40
  -1  12   7  165.18   18.50
  -1  12   7  179.48   16.90
   0 -12  -7   39.60   10.30
   0 -12  -7   39.10    7.00
   0  12   7   47.10    7.70
   0  12   7   30.50    7.50
  -1 -12  -7  174.98   16.00
  -1 -12  -7  161.38   19.30
   1  12   7  176.28   18.60
   1  12   7  189.78   16.30
  -2 -12  -7  223.88   21.80
  -2 -12  -7  191.58   18.40
   2  12   7  221.98   18.80
  -3 -12  -7   47.00    9.40
   3  12   7   49.99    7.80
  -3  13   7  185.68   18.80
   2 -13  -7   45.60   12.20
  -2  13   7   37.40   10.00
  -2  13   7   28.60    7.40
   1 -13  -7  279.77   24.20
   1 -13  -7  259.67   28.70
  -1  13   7  264.27   25.90
  -1  13   7  333.97   31.80
   0 -13  -7    1.90    4.80
   0 -13  -7    0.90    3.10
   0  13   7    0.80    3.30
   0  13   7    4.20    6.20
  -1 -13  -7  320.47   23.90
  -1 -13  -7  265.07   27.10
   1  13   7  243.48   23.70
   1  13   7  271.17   22.90
  -2 -13  -7   34.70    7.60
  -2 -13  -7   45.60   10.50
   2  13   7   57.19    8.80
   2  13   7   57.39    9.20
  -3 -13  -7  203.08   20.30
   3  13   7  191.28   17.70
  -2  14   7  186.68   22.10
  -2  14   7  225.38   20.70
   1 -14  -7  220.08   32.50
  -1  14   7  214.48   19.90
  -1  14   7  201.78   21.80
   0 -14  -7   33.30   10.30
   0 -14  -7   44.00    8.10
   0  14   7   26.50    7.70
   0  14   7   33.50    7.60
  -1 -14  -7  236.78   25.90
   1  14   7  177.18   18.60
   1  14   7  178.38   17.50
  -2 -14  -7  190.18   18.90
  -2 -14  -7  228.68   22.80
   2  14   7  198.78   19.10
  -2 -14   8   45.40    8.70
  -2 -14   8   51.99   11.50
   1  14  -8   20.60    5.40
   1  14  -8   18.60    7.50
   1  14  -8   15.90    5.50
   0  14  -8  187.28   15.60
   0  14  -8  151.28   19.30
  -1  14  -8   13.70    4.20
  -2  14  -8   51.89    7.40
   3  13  -8   75.79   12.70
  -3 -13   8   72.19   11.70
  -3 -13   8   70.49    8.70
   2  13  -8  190.68   19.90
  -2 -13   8  182.38   17.50
   1  13  -8  139.09   16.20
  -1 -13   8  104.49   13.60
   0  13  -8  287.57   21.00
   0  13  -8  220.38   24.50
  -1  13  -8   96.09   16.40
  -1  13  -8   94.49    9.80
  -2  13  -8  147.59   19.70
  -3  13  -8   66.89    7.70
   3  12  -8  183.58   18.60
  -3 -12   8  182.78   17.70
  -3 -12   8  178.28   15.60
   2  12  -8   49.80   10.00
   2  12  -8   64.89    9.70
  -2 -12   8   66.59    9.70
   1  12  -8   37.90    7.20
   1  12  -8   38.10    8.80
  -1 -12   8   64.79   10.30
   0  12  -8  173.88   18.80
  -1  12  -8   57.89    7.00
  -1  12  -8   47.70   10.70
  -2  12  -8   67.49   13.20
  -2  12  -8   64.99    7.40
  -3  12  -8  182.08   14.70
  -3  12  -8  149.99   20.60
   4  11  -8  264.47   22.90
  -4 -11   8  242.78   18.50
   3  11  -8  155.28   23.80
   3  11  -8  141.29   14.50
  -3 -11   8  109.69   12.90
   2  11  -8  242.28   21.90
   2  11  -8  282.77   23.60
  -2 -11   8  254.37   23.90
  -2 -11   8  265.77   21.70
   1  11  -8  170.18   17.20
   1  11  -8  153.68   14.70
  -1 -11   8  157.58   15.70
  -1 -11   8  156.98   15.80
   0  11  -8   11.80    3.70
   0  11  -8    5.50    4.20
   0 -11   8    8.20    4.10
  -1  11  -8  151.58   17.50
  -1  11  -8  140.29   12.70
   1 -11   8  173.58   15.00
  -2  11  -8  264.07   26.00
  -2  11  -8  264.57   20.10
  -3  11  -8  103.79   17.50
  -3  11  -8  129.89   11.20
  -4  11  -8  226.68   18.40
   4  10  -8    8.70    7.50
   3  10  -8  203.38   19.20
   3  10  -8  209.88   18.90
  -3 -10   8  213.38   16.70
   2  10  -8   85.89   10.30
   2  10  -8   78.59    9.60
  -2 -10   8   80.49    9.10
  -2 -10   8   89.39   15.20
   1  10  -8  422.06   32.30
   1  10  -8  381.46   29.80
  -1 -10   8  376.16   30.90
  -1 -10   8  410.56   31.40
   0  10  -8   32.50    5.00
   0  10  -8   33.60    8.00
   0 -10   8   33.60    6.50
  -1  10  -8  331.17   30.10
  -1  10  -8  368.86   25.90
  -2  10  -8   75.09    7.50
  -2  10  -8   68.29   12.80
   2 -10   8   85.99   10.30
  -3  10  -8  214.58   22.40
  -3  10  -8  191.98   15.70
  -4  10  -8    0.50    2.20
  -4  10  -8    3.20    5.40
   5   9  -8   22.20    6.90
   4   9  -8  534.95   40.60
   3   9  -8   47.30    7.90
   3   9  -8   26.20    6.40
  -3  -9   8   34.20    5.10
   2   9  -8  553.94   45.20
   2   9  -8  633.84   46.00
  -2  -9   8  679.33   45.00
  -2  -9   8  651.83   47.90
   1   9  -8  173.58   15.30
   1   9  -8  172.18   16.80
  -1  -9   8  183.28   16.30
  -1  -9   8  201.38   16.90
   0   9  -8   17.30    5.80
   0  -9   8   18.80    5.30
   0  -9   8   22.70    5.10
  -1   9  -8  160.88   17.00
  -1   9  -8  183.08   13.60
   1  -9   8  163.08   14.90
  -2   9  -8  666.93   42.50
  -2   9  -8  609.64   47.80
   2  -9   8  550.54   44.70
  -3   9  -8   32.60    5.10
  -3   9  -8   33.80    9.30
   3  -9   8   31.80    8.30
   3  -9   8   37.50    8.10
  -4   9  -8  513.85   36.20
   4  -9   8  488.75   35.10
  -5   9  -8   24.00    5.30
   5  -9   8   17.50    4.00
   5   8  -8   66.69   10.90
   4   8  -8   61.99    9.50
   4   8  -8   56.89    9.50
   3   8  -8   46.10    8.30
   3   8  -8   58.49    8.80
   2   8  -8   58.29    8.20
   2   8  -8   60.59    7.70
  -2  -8   8   67.49    7.00
  -2  -8   8   54.29    9.50
   1   8  -8  580.84   39.70
   1   8  -8  587.84   42.70
  -1  -8   8  507.05   40.30
  -1  -8   8  545.95   40.70
   0   8  -8    1.70    2.80
   0  -8   8    5.70    2.70
   0  -8   8    8.50    3.60
  -1   8  -8  473.45   34.20
  -1   8  -8  480.55   39.00
   1  -8   8  534.45   36.40
  -2   8  -8   66.29    6.20
  -2   8  -8   63.09   10.70
   2  -8   8   63.09    9.50
  -3   8  -8   29.70    8.30
  -3   8  -8   27.80    4.40
   3  -8   8   33.30   12.10
  -4   8  -8   64.79    7.30
  -4   8  -8   48.20   11.20
   4  -8   8   61.79   11.10
   4  -8   8   68.79    7.10
  -5   8  -8   66.89   14.30
  -5   8  -8   71.39    9.00
   5  -8   8   85.69    8.40
   5   7  -8   24.90    6.80
   4   7  -8  496.25   38.00
   4   7  -8  494.95   38.10
   3   7  -8  206.48   18.70
   3   7  -8  231.08   18.90
  -3  -7   8  224.58   16.70
   2   7  -8 1366.86   91.09
  -2  -7   8 1295.87   92.69
   1   7  -8  762.22   54.39
   1   7  -8  774.72   53.49
  -1  -7   8  783.22   54.79
  -1  -7   8  769.22   53.99
   0   7  -8  352.96   27.40
   0  -7   8  347.57   32.00
   0  -7   8  347.27   25.80
  -1   7  -8  714.73   53.59
   1  -7   8  731.13   51.69
   1  -7   8  774.32   53.49
   2  -7   8 1400.16   97.09
   2  -7   8 1431.16   98.39
  -3   7  -8  203.58   21.10
  -3   7  -8  238.88   16.90
   3  -7   8  209.68   20.10
   3  -7   8  227.78   20.00
   3  -7   8  213.78   16.00
  -4   7  -8  492.85   43.30
  -4   7  -8  557.94   38.20
   4  -7   8  520.65   41.60
   4  -7   8  536.95   37.20
   4  -7   8  529.75   41.50
   5  -7   8   34.70    5.80
   6   6  -8   61.19   13.30
   5   6  -8   53.19    9.60
   4   6  -8   30.30   10.20
   4   6  -8   27.40    6.40
   3   6  -8 1060.49   75.09
   3   6  -8 1065.69   74.99
  -3  -6   8 1103.59   72.79
   2   6  -8  218.48   18.60
   2   6  -8  235.18   18.80
  -2  -6   8  247.48   17.60
   1   6  -8  235.28   17.90
   1   6  -8  236.48   17.10
  -1  -6   8  201.88   18.10
  -1  -6   8  211.08   17.10
   0   6  -8 1803.22  199.08
   0  -6   8 1791.32  191.88
  -1   6  -8  189.38   14.70
  -1   6  -8  226.58   18.40
   1  -6   8  224.28   18.40
   1  -6   8  215.78   16.70
  -2   6  -8  233.88   16.20
  -2   6  -8  232.68   20.30
   2  -6   8  210.88   18.60
   2  -6   8  224.38   19.50
  -3   6  -8 1021.00   82.39
   3  -6   8 1224.08   82.09
   3  -6   8 1236.88   81.69
  -4   6  -8   24.10    7.80
  -4   6  -8   28.40    5.10
   4  -6   8   36.20    5.10
   4  -6   8   17.50    5.80
   4  -6   8   38.60    8.30
  -5   6  -8   66.89   10.40
   5  -6   8   65.09   11.10
   5  -6   8   69.69    8.00
  -6   6  -8   83.99   11.40
   6  -6   8   86.39   10.00
   6   5  -8    6.20    5.60
   5   5  -8    5.10    4.50
   4   5  -8  464.15   38.10
   4   5  -8  541.85   38.30
   3   5  -8  132.89   12.50
   3   5  -8  126.79   13.00
  -3  -5   8  142.59   11.10
   2   5  -8 1071.19   71.29
   2   5  -8 1007.70   71.39
   1   5  -8  725.53   51.39
  -1  -5   8  760.52   51.59
  -1  -5   8  771.02   52.89
   0   5  -8 1045.10  135.39
   0  -5   8 1200.68  136.39
  -1   5  -8  744.43   52.79
   1  -5   8  732.63   51.49
   1  -5   8  762.02   52.69
  -2   5  -8 1058.59   74.99
   2  -5   8 1059.79   74.09
   2  -5   8 1084.69   74.39
  -3   5  -8  150.88   15.30
  -3   5  -8  162.88   11.80
   3  -5   8  143.39   14.20
   3  -5   8  131.39   13.80
   3  -5   8  135.99   11.10
  -4   5  -8  585.54   40.30
  -4   5  -8  513.75   44.20
   4  -5   8  560.94   39.60
   4  -5   8  576.44   43.30
   4  -5   8  579.54   42.70
  -5   5  -8    9.70    3.80
   5  -5   8    7.10    4.80
   5  -5   8    2.50    2.80
   5  -5   8    4.40    3.90
  -6   5  -8   15.10    5.10
   6  -5   8   13.00    4.60
   6  -5   8   12.20    5.30
   6   4  -8  138.29   16.50
   5   4  -8    3.20    4.00
  -5  -4   8    4.80    4.20
   4   4  -8  123.19   13.70
   4   4  -8  133.29   13.20
  -4  -4   8  142.99   14.10
   3   4  -8  551.04   46.90
   3   4  -8  635.94   46.60
  -3  -4   8  747.93   47.70
  -3  -4   8  691.13   45.10
   2   4  -8  440.06   31.50
   2   4  -8  401.56   31.90
  -2  -4   8  459.15   30.80
  -2  -4   8  451.45   31.90
   1   4  -8  560.24   37.70
  -1  -4   8  527.85   38.90
   0   4  -8  492.05   34.40
   0  -4   8  474.95   34.10
  -1   4  -8  550.54   39.20
   1  -4   8  552.64   39.00
   1  -4   8  537.25   38.10
  -2   4  -8  424.86   32.90
   2  -4   8  450.65   32.10
   2  -4   8  436.26   32.40
  -3   4  -8  657.73   49.99
   3  -4   8  695.53   49.00
   3  -4   8  655.43   48.40
   3  -4   8  685.73   46.00
  -4   4  -8  145.79   12.60
  -4   4  -8  122.69   15.30
   4  -4   8  149.79   12.40
   4  -4   8  160.38   15.50
   4  -4   8  151.78   14.30
  -5   4  -8    1.40    3.20
   5  -4   8    1.80    2.90
   5  -4   8    1.30    2.50
   5  -4   8   -1.50    3.10
  -6   4  -8  156.68   15.80
   6  -4   8  162.58   15.40
   6  -4   8  165.68   16.10
  -6  -3   8   64.49   11.70
   5   3  -8   84.39   11.90
  -5  -3   8   91.19   12.90
   4   3  -8  149.69   14.60
  -4  -3   8  178.18   15.90
   3   3  -8  623.64   50.39
   3   3  -8  714.33   49.90
  -3  -3   8  794.12   50.79
   2   3  -8  617.04   44.00
   2   3  -8  516.15   44.40
   2   3  -8  608.04   43.00
  -2  -3   8  702.23   44.60
  -2  -3   8  729.83   44.00
   1   3  -8 1083.69  120.29
   1   3  -8 1042.60  124.29
   0   3  -8   23.40    4.00
   0   3  -8   25.60    2.50
   0  -3   8   34.50    3.70
   0  -3   8   24.10    3.70
  -1   3  -8 1051.99  101.59
  -1   3  -8  968.80  106.99
  -2   3  -8  711.03   46.40
   2  -3   8  585.44   44.90
   2  -3   8  634.94   45.00
  -3   3  -8  723.83   56.99
  -3   3  -8  820.22   54.29
   3  -3   8  796.62   55.89
   3  -3   8  801.12   53.99
   3  -3   8  821.32   56.49
  -4   3  -8  205.48   14.90
   4  -3   8  168.88   14.10
   4  -3   8  156.38   16.10
   4  -3   8  152.78   14.90
   5  -3   8   96.49   10.50
   5  -3   8   89.79   12.00
   5  -3   8   84.89    9.60
   6  -3   8   62.49    9.40
   6  -3   8   64.99    9.60
  -6  -2   8   81.49   12.90
   5   2  -8   18.30    5.30
  -5  -2   8   21.20    6.00
   4   2  -8  119.19   12.20
   4   2  -8  116.19    9.00
  -4  -2   8  147.89   13.30
   3   2  -8  498.85   32.60
   3   2  -8  501.65   34.60
  -3  -2   8  461.25   34.90
  -3  -2   8  437.36   32.90
   2   2  -8 1876.51  186.98
  -2  -2   8 1932.71  186.38
   1   2  -8  368.86   26.40
   1   2  -8  328.07   26.70
  -1  -2   8  440.46   27.10
   0   2  -8 1193.18  113.99
   0  -2   8 1162.88  115.99
  -1   2  -8  432.76   28.60
  -1   2  -8  419.76   28.10
   1  -2   8  356.86   27.70
   1  -2   8  368.16   27.20
  -2   2  -8 1751.02  137.09
  -2   2  -8 1852.61  144.59
  -3   2  -8  444.36   37.20
  -3   2  -8  470.55   34.90
   3  -2   8  498.75   35.90
   3  -2   8  543.25   35.20
   3  -2   8  546.65   37.10
  -4   2  -8  149.39   12.10
   4  -2   8  120.59   11.80
   4  -2   8  126.69   13.30
   4  -2   8  121.89   11.50
   5  -2   8   29.80    5.90
   5  -2   8   26.00    7.10
   5  -2   8   26.30    5.60
   6  -2   8   83.29   11.30
   6  -2   8   87.59   10.10
  -6  -1   8   26.20    7.30
   5   1  -8  194.18   18.20
   5   1  -8  199.78   14.90
  -5  -1   8  229.68   19.80
   4   1  -8   32.90    6.00
   4   1  -8   37.20    5.00
  -4  -1   8   25.20    6.10
   3   1  -8  222.18   17.10
   3   1  -8  230.28   16.30
  -3  -1   8  192.18   16.10
  -3  -1   8  201.68   17.40
   2   1  -8    3.70    1.80
   2   1  -8    4.00    1.70
  -2  -1   8    5.80    2.10
  -2  -1   8    8.10    2.50
   1   1  -8 1944.31  185.48
  -1  -1   8 2174.78  186.58
   0   1  -8  972.50  100.79
   0  -1   8 1006.10  100.49
  -1   1  -8 1972.70  163.98
   1  -1   8 2137.49  163.18
  -2   1  -8    4.60    2.10
  -2   1  -8   10.00    2.90
   2  -1   8    7.70    2.40
   2  -1   8    5.90    2.20
   2  -1   8    7.60    1.90
   3  -1   8  231.18   17.30
   3  -1   8  218.98   18.30
   3  -1   8  227.68   17.60
   4  -1   8   47.20    6.70
   4  -1   8   35.90    7.20
   4  -1   8   52.49    8.30
   5  -1   8  206.18   17.40
   5  -1   8  205.68   18.10
   5  -1   8  216.78   20.00
   6  -1   8   12.70    5.60
   6  -1   8   19.90    5.10
   6  -1   8   18.30    5.50
   6   0  -8   71.59    6.60
  -6   0   8   75.69   12.60
   5   0  -8    5.00    3.50
   5   0  -8    6.60    2.80
  -5   0   8    9.30    4.70
   4   0  -8  415.86   32.40
   4   0  -8  435.26   31.70
  -4   0   8  459.75   33.80
   3   0  -8   51.09    6.20
   3   0  -8   57.09    6.40
  -3   0   8   58.29    7.80
   2   0  -8   16.00    5.60
   2   0  -8   16.60    3.30
  -2   0   8   19.00    3.80
  -2   0   8   20.10    3.90
   1   0  -8 3213.38  270.77
  -1   0   8 3063.99  258.47
   0   0  -8 2260.87  197.18
   0   0   8 2273.17  190.88
  -1   0  -8 3267.27  253.57
   1   0   8 3362.56  247.98
  -2   0  -8   14.40    3.10
  -2   0  -8   17.30    3.30
   2   0   8   15.20    3.20
   2   0   8   18.90    3.00
   2   0   8   21.40    3.30
   3   0   8   64.29    7.30
   3   0   8   67.59    7.00
   3   0   8   61.29    6.60
   4   0   8  454.15   33.20
   4   0   8  434.96   34.00
   4   0   8  453.35   32.60
   5   0   8    7.20    3.30
   5   0   8    6.60    4.50
   5   0   8    8.60    4.20
   6   0   8   74.09   11.20
   6   0   8   79.69   12.80
   6  -1  -8   15.70    4.20
  -6   1   8   16.50    6.10
   5  -1  -8  210.78   18.80
   5  -1  -8  226.78   23.90
   5  -1  -8  219.48   18.40
  -5   1   8  212.98   20.10
   4  -1  -8   25.00    5.20
   4  -1  -8   25.40    5.30
  -4   1   8   29.50    6.10
   3  -1  -8  177.08   15.40
   3  -1  -8  197.38   16.20
  -3   1   8  207.58   16.50
   2  -1  -8   15.00    3.00
   2  -1  -8    3.50    2.20
  -2   1   8    9.50    2.90
  -2   1   8    8.10    2.60
   1  -1  -8 2065.39  206.68
  -1   1   8 2330.37  203.88
   0  -1  -8  996.70  112.09
   0   1   8 1010.60  107.69
  -1  -1  -8 2049.09  180.48
   1   1   8 2310.57  181.28
  -2  -1  -8   12.10    2.70
   2   1   8    5.10    2.20
   2   1   8    3.50    1.70
   2   1   8    5.80    1.70
  -3  -1  -8  226.48   16.30
   3   1   8  200.08   16.20
   3   1   8  188.38   16.10
   3   1   8  195.68   16.20
   4   1   8   35.40    6.50
   4   1   8   33.20    5.60
   4   1   8   27.20    5.90
   5   1   8  222.08   18.80
   5   1   8  224.78   20.80
   5   1   8  242.38   20.30
   6   1   8   18.50    7.70
   6   1   8   21.30    5.00
   6  -2  -8  112.79   12.20
  -6   2   8  106.59   15.80
   5  -2  -8   32.70    6.40
   5  -2  -8   37.30   10.30
   5  -2  -8   28.00    6.30
  -5   2   8   25.10    6.70
   4  -2  -8  140.29   13.20
   4  -2  -8  162.78   17.70
   4  -2  -8  150.68   14.00
  -4   2   8  128.19   13.90
   3  -2  -8  418.16   32.30
   3  -2  -8  431.86   33.30
  -3   2   8  501.35   33.60
   2  -2  -8 1993.50  213.58
  -2   2   8 2056.59  204.78
   1  -2  -8  391.36   28.50
   1  -2  -8  438.26   30.40
  -1   2   8  386.56   30.10
  -1   2   8  419.16   28.70
   0  -2  -8  961.50  118.59
   0   2   8 1255.87  124.39
  -1  -2  -8  377.06   29.50
   1   2   8  445.06   30.20
  -2  -2  -8 1712.23  152.68
   2   2   8 1843.22  154.08
  -3  -2  -8  525.05   33.70
   3   2   8  436.86   34.10
   3   2   8  463.75   34.20
   3   2   8  457.35   33.60
   4   2   8  136.19   13.20
   4   2   8  142.49   13.30
   4   2   8  135.79   12.60
   5   2   8   26.80    5.30
   5   2   8   28.50    6.90
   5   2   8   31.70    6.90
   6   2   8  101.69   13.00
   6   2   8   97.89    9.60
   6  -3  -8   58.99   10.10
  -6   3   8   60.89   11.40
   5  -3  -8   68.49   10.90
   5  -3  -8   85.39   16.10
   5  -3  -8   77.39   10.80
  -5   3   8   99.29   13.00
   4  -3  -8  164.48   14.70
   4  -3  -8  183.88   19.10
   4  -3  -8  155.48   15.50
  -4   3   8  156.38   15.30
   3  -3  -8  770.52   54.49
   3  -3  -8  767.82   56.69
   3  -3  -8  722.03   52.79
  -3   3   8  782.02   53.89
   2  -3  -8  635.84   43.70
   2  -3  -8  654.23   46.30
   2  -3  -8  690.43   45.70
  -2   3   8  560.14   43.70
  -2   3   8  608.44   45.30
  -1   3   8 1010.30   70.19
   0  -3  -8   21.70    2.90
   0  -3  -8   25.70    5.00
   0   3   8   26.70    3.00
   0   3   8   25.90    4.80
   1   3   8  969.50   67.09
  -2  -3  -8  546.85   42.70
   2   3   8  693.93   44.10
  -3  -3  -8  774.92   52.39
   3   3   8  753.52   53.39
   3   3   8  762.82   53.99
   3   3   8  755.92   52.59
  -4  -3  -8  151.18   13.20
   4   3   8  155.58   14.60
   4   3   8  173.28   14.20
   4   3   8  173.38   15.40
   5   3   8   67.89    7.50
   5   3   8   60.39    9.90
   5   3   8   73.29   10.90
   6   3   8   73.49   11.80
   6   3   8   67.49    6.90
   6  -4  -8  147.39   16.80
  -6   4   8  157.18   17.60
   5  -4  -8    4.30    3.40
  -5   4   8    5.50    3.80
   4  -4  -8  137.19   16.70
   4  -4  -8  143.79   13.40
   4  -4  -8  139.79   15.00
  -4   4   8  145.39   14.20
   3  -4  -8  748.53   52.09
   3  -4  -8  698.33   50.19
   3  -4  -8  666.63   48.00
  -3   4   8  625.94   48.50
   2  -4  -8  415.86   32.90
   2  -4  -8  414.46   30.70
   2  -4  -8  432.86   32.90
  -2   4   8  447.16   31.20
   1  -4  -8  463.15   36.50
   1  -4  -8  525.05   38.80
   1  -4  -8  489.15   37.60
  -1   4   8  583.64   37.00
  -1   4   8  589.14   39.40
   0  -4  -8  447.86   34.20
   0  -4  -8  454.45   32.00
   0   4   8  486.95   34.60
  -1  -4  -8  572.44   40.40
   1   4   8  539.65   40.20
  -2  -4  -8  392.76   30.90
   2   4   8  458.75   31.60
  -3  -4  -8  588.24   46.30
   3   4   8  722.73   48.50
   3   4   8  724.83   47.80
  -4  -4  -8  141.09   11.50
   4   4   8  139.99   13.80
   4   4   8  134.89   12.00
   4   4   8  131.29   12.80
   5   4   8    2.50    3.50
   5   4   8    0.90    3.00
   5   4   8    0.40    1.70
   6   4   8  159.18   17.00
   6  -5  -8   13.40    6.40
  -6   5   8    7.50    5.50
   5  -5  -8   15.20    6.30
  -5   5   8   11.20    4.90
   4  -5  -8  514.85   42.40
   4  -5  -8  501.85   37.70
  -4   5   8  516.85   39.00
   3  -5  -8  150.58   14.90
   3  -5  -8  134.69   15.20
   3  -5  -8  154.78   12.90
  -3   5   8  114.79   12.80
   2  -5  -8 1097.49   76.49
   2  -5  -8 1072.19   76.59
   1  -5  -8  741.93   52.39
   1  -5  -8  684.03   49.70
   1  -5  -8  736.73   50.99
  -1   5   8  731.23   52.29
   0  -5  -8 1100.19   78.89
   0   5   8 1170.08   79.19
  -1  -5  -8  719.53   52.09
   1   5   8  739.03   52.09
  -2  -5  -8 1021.90   73.39
   2   5   8 1104.99   73.69
  -3  -5  -8  121.19   11.70
   3   5   8  163.78   12.00
   3   5   8  128.89   12.30
  -4  -5  -8  549.54   36.70
   4   5   8  537.95   39.70
   4   5   8  488.55   37.10
   4   5   8  512.35   36.90
   5   5   8    6.80    4.00
   5   5   8    7.50    3.40
   5   5   8    8.70    2.30
   6   5   8   10.90    4.30
   6   5   8    8.90    4.70
   6  -6  -8   60.79   12.10
   5  -6  -8   66.19   12.60
  -5   6   8   61.59   10.90
   4  -6  -8   29.60    8.70
   4  -6  -8   30.40    8.00
  -4   6   8   41.50    7.70
   3  -6  -8 1049.49   75.09
   3  -6  -8 1074.49   77.79
   3  -6  -8  984.30   71.19
  -3   6   8 1038.50   72.19
   2  -6  -8  226.58   20.80
   2  -6  -8  245.28   20.60
   2  -6  -8  233.08   18.30
  -2   6   8  220.38   18.50
   1  -6  -8  180.28   16.00
   1  -6  -8  212.48   17.20
   1  -6  -8  184.88   18.20
  -1   6   8  215.68   17.70
  -1   6   8  225.78   16.40
   0  -6  -8 1695.73  200.88
   0   6   8 1680.93  196.88
  -1  -6  -8  242.98   18.70
  -1  -6  -8  195.88   14.70
   1   6   8  188.28   17.50
   1   6   8  204.38   15.30
  -2  -6  -8  199.68   19.20
   2   6   8  253.07   17.00
   2   6   8  249.48   19.80
  -3  -6  -8 1034.70   71.69
   3   6   8 1045.10   71.99
  -4  -6  -8   36.40    5.10
   4   6   8   32.00    5.30
   4   6   8   29.70    4.50
   4   6   8   17.70    6.80
   5   6   8   54.79    7.20
   5   6   8   71.49   10.30
   6   6   8   79.39    9.80
   6   6   8   92.29   11.80
   5  -7  -8   29.60    9.20
   4  -7  -8  556.14   43.40
   4  -7  -8  508.75   42.00
   4  -7  -8  492.55   38.00
  -4   7   8  502.95   39.30
   3  -7  -8  218.28   21.20
   3  -7  -8  219.58   21.60
   3  -7  -8  220.48   18.20
  -3   7   8  218.28   18.90
   2  -7  -8 1341.97   91.19
   2  -7  -8 1325.57   95.39
   2  -7  -8 1247.08   88.49
   1  -7  -8  742.33   53.39
   1  -7  -8  740.93   55.49
  -1   7   8  738.03   53.99
  -1   7   8  781.62   52.49
   0  -7  -8  338.47   27.30
   0  -7  -8  323.17   24.10
   0   7   8  326.17   24.90
   0   7   8  326.37   24.00
  -1  -7  -8  763.52   51.99
  -1  -7  -8  666.13   47.90
  -2  -7  -8 1355.66   93.09
   2   7   8 1333.57   92.69
  -3  -7  -8  191.68   17.80
   3   7   8  229.98   16.00
  -4  -7  -8  498.55   36.40
   4   7   8  482.25   39.60
   4   7   8  550.24   36.00
   5   7   8   24.00    4.60
   5  -8  -8   75.09   15.00
  -5   8   8   89.99   13.40
   4  -8  -8   53.99   12.00
   4  -8  -8   66.79    9.50
  -4   8   8   71.39   11.10
   3  -8  -8   17.10    6.90
   3  -8  -8   21.20    4.90
   3  -8  -8   20.40    6.70
  -3   8   8   39.70    7.30
   2  -8  -8   73.29   10.70
   2  -8  -8   55.09    6.80
   2  -8  -8   40.70    9.20
  -2   8   8   53.29    7.90
  -2   8   8   65.59   11.00
   1  -8  -8  470.25   44.00
  -1   8   8  602.64   40.10
  -1   8   8  530.45   40.50
   0  -8  -8    0.00    2.80
   0  -8  -8    1.30    2.00
   0   8   8    4.30    2.70
   0   8   8    3.40    2.20
  -1  -8  -8  542.85   36.50
  -1  -8  -8  524.25   40.10
   1   8   8  494.05   37.00
  -2  -8  -8   60.39    9.70
   2   8   8   68.69    6.80
  -3  -8  -8   42.60    7.10
   3   8   8   27.00    4.30
  -4  -8  -8   62.09    7.20
   4   8   8   69.19    6.80
   5   8   8   66.59    7.40
   5  -9  -8   11.30    7.40
  -5   9   8   17.00    6.50
   4  -9  -8  470.65   40.70
  -4   9   8  452.95   36.50
   3  -9  -8   30.30    8.20
   3  -9  -8   31.90    9.00
   3  -9  -8   30.70    6.20
  -3   9   8   37.00    7.50
   2  -9  -8  629.84   49.20
   2  -9  -8  613.64   44.50
   2  -9  -8  683.03   47.30
  -2   9   8  538.95   46.90
  -2   9   8  634.04   45.30
   1  -9  -8  162.98   15.30
   1  -9  -8  162.98   17.80
  -1   9   8  166.58   14.60
  -1   9   8  167.78   16.40
   0  -9  -8    5.10    4.80
   0  -9  -8   14.80    3.90
   0   9   8   12.40    3.60
   0   9   8   17.80    4.70
  -1  -9  -8  155.18   16.60
  -1  -9  -8  177.08   13.70
   1   9   8  159.88   14.00
   1   9   8  156.48   14.10
  -2  -9  -8  579.04   46.70
   2   9   8  656.83   44.00
  -3  -9  -8   26.90    6.30
   3   9   8   35.70    5.20
  -4  -9  -8  454.05   33.70
   4   9   8  462.25   32.80
   5   9   8   20.20    4.30
   4 -10  -8    2.90    5.40
  -4  10   8    2.80    4.80
   3 -10  -8  195.08   18.20
   3 -10  -8  218.78   23.60
   3 -10  -8  205.88   21.20
  -3  10   8  234.08   19.90
   2 -10  -8   89.99   11.40
   2 -10  -8   61.89   13.00
  -2  10   8   94.99   14.30
  -2  10   8   91.59   10.60
   1 -10  -8  371.16   33.40
   1 -10  -8  381.06   30.10
  -1  10   8  410.56   29.60
  -1  10   8  369.26   31.30
   0 -10  -8   33.20    5.90
   0 -10  -8   31.60    8.20
   0  10   8   34.30    7.00
   0  10   8   27.90    5.50
  -1 -10  -8  382.66   32.80
  -1 -10  -8  410.66   29.00
   1  10   8  367.16   29.60
   1  10   8  391.46   29.20
  -2 -10  -8   71.89   11.50
  -2 -10  -8   49.90    6.70
   2  10   8   72.99    7.70
  -3 -10  -8  202.78   18.60
   3  10   8  191.78   16.00
  -4 -10  -8    1.10    2.50
   4  10   8    2.10    2.50
   4 -11  -8  204.58   30.80
  -4  11   8  236.08   21.80
   3 -11  -8  127.79   20.20
  -3  11   8  125.89   14.10
   2 -11  -8  254.67   23.20
   2 -11  -8  258.87   26.30
  -2  11   8  256.07   24.50
  -2  11   8  247.58   21.90
   1 -11  -8  153.38   18.80
   1 -11  -8  148.89   15.10
  -1  11   8  184.18   15.30
  -1  11   8  134.99   16.00
   0 -11  -8   11.60    3.90
   0 -11  -8    7.30    5.40
   0  11   8    8.00    3.90
   0  11   8   12.50    4.80
  -1 -11  -8  176.08   18.40
  -1 -11  -8  176.48   14.50
   1  11   8  141.79   14.80
   1  11   8  155.48   14.50
  -2 -11  -8  237.88   22.80
   2  11   8  244.68   20.00
   3  11   8  109.19   10.80
  -4 -11  -8  219.78   19.00
   4  11   8  210.58   17.60
   3 -12  -8  186.38   22.40
  -3  12   8  155.48   16.90
   2 -12  -8   69.39   15.00
   2 -12  -8   66.59   11.60
  -2  12   8   78.59   11.50
  -2  12   8   63.09   12.50
   1 -12  -8   61.89    9.70
   1 -12  -8   62.29   13.00
  -1  12   8   50.39    8.80
  -1  12   8   45.00    9.70
   0 -12  -8  134.89   20.40
   0 -12  -8  179.08   15.60
   0  12   8  155.68   16.70
   0  12   8  184.48   16.00
  -1 -12  -8   42.30    7.40
  -1 -12  -8   39.30    9.60
   1  12   8   54.49    8.30
   1  12   8   54.19    9.00
  -2 -12  -8   47.70    8.00
  -2 -12  -8   55.59   11.10
   2  12   8   64.99    8.40
  -3 -12  -8  159.08   17.30
   3  12   8  172.68   15.30
  -3  13   8   71.69   12.00
   2 -13  -8  192.78   23.50
  -2  13   8  180.08   20.90
  -2  13   8  200.18   19.00
   1 -13  -8  109.29   13.10
   1 -13  -8   95.59   17.70
  -1  13   8  120.29   14.90
  -1  13   8  131.99   13.50
   0 -13  -8  254.37   27.40
   0 -13  -8  308.97   23.00
   0  13   8  226.88   23.60
   0  13   8  269.67   22.70
  -1 -13  -8  132.59   12.60
  -1 -13  -8  120.29   18.20
   1  13   8   92.99   12.20
   1  13   8   94.69   11.60
  -2 -13  -8  165.18   19.00
  -2 -13  -8  136.29   15.40
   2  13   8  199.88   16.80
   2  13   8  190.28   17.00
  -3 -13  -8   81.19   13.20
   3  13   8   66.69   14.30
  -2  14   8   51.39   12.00
  -1  14   8   15.10    6.60
  -1  14   8   15.20    6.00
   0 -14  -8  224.38   18.80
   0 -14  -8  201.38   23.30
   0  14   8  205.58   18.70
   0  14   8  155.78   19.00
  -1 -14  -8   10.30    6.60
  -1 -14  -8   21.10    6.10
   1  14   8   18.80    6.20
  -2 -14  -8   40.50   10.00
  -2 -14  -8   31.20    7.00
   2  14   8   45.70    8.30
   1  14  -9   13.50    4.50
   1  14  -9   15.40    5.10
   0  14  -9   14.70    4.30
  -1  14  -9   22.30    4.90
  -3 -13   9  215.28   18.10
  -3 -13   9  208.18   20.40
   2  13  -9  126.59   16.10
  -2 -13   9  141.79   16.10
   1  13  -9  110.79   14.70
   1  13  -9  105.59   12.90
  -1 -13   9  116.39   13.60
   0  13  -9    1.40    2.70
   0  13  -9   -0.20    4.60
  -1  13  -9  105.59   17.00
  -2  13  -9  144.39   12.70
   3  12  -9   25.40    7.40
  -3 -12   9   16.80    5.90
  -3 -12   9   19.60    4.70
   2  12  -9  501.45   38.30
   2  12  -9  479.55   41.80
  -2 -12   9  507.85   37.80
   1  12  -9  267.07   25.00
   1  12  -9  260.97   22.00
  -1 -12   9  268.47   25.70
   0  12  -9  110.09   10.40
   0  12  -9  113.79   14.90
   0 -12   9  107.09   13.40
  -1  12  -9  239.78   18.20
  -1  12  -9  208.78   23.50
  -2  12  -9  476.75   41.60
  -2  12  -9  475.95   34.10
  -3  12  -9   23.60    4.50
   4  11  -9   54.69    9.90
  -4 -11   9   50.19    5.80
   3  11  -9  242.08   21.90
   3  11  -9  294.37   30.20
  -3 -11   9  214.38   19.00
   2  11  -9   79.69   12.00
   2  11  -9   87.19   10.40
  -2 -11   9   88.09    9.80
  -2 -11   9   87.29   13.50
   1  11  -9  227.08   19.30
   1  11  -9  213.48   21.20
  -1 -11   9  225.78   20.70
  -1 -11   9  253.37   21.00
   0  11  -9  466.85   34.10
   0  11  -9  484.35   39.00
   0 -11   9  476.05   38.20
   0 -11   9  485.25   36.20
  -1  11  -9  201.08   16.60
  -1  11  -9  214.38   22.00
   1 -11   9  221.88   21.00
   1 -11   9  224.18   18.90
  -2  11  -9   83.59    8.10
  -2  11  -9   86.19   14.60
  -3  11  -9  215.48   24.20
  -3  11  -9  221.98   17.20
  -4  11  -9   42.50    6.30
   4  10  -9   40.50    8.50
  -4 -10   9   41.00    4.40
   3  10  -9  107.89   12.30
   3  10  -9  101.29   12.10
  -3 -10   9  105.19    9.90
   2  10  -9    0.80    2.90
   2  10  -9    0.90    2.80
  -2 -10   9    1.10    2.50
  -2 -10   9    2.00    3.50
   1  10  -9  877.61   63.19
   1  10  -9  882.81   60.99
  -1 -10   9  874.11   62.09
  -1 -10   9  840.82   62.79
   0  10  -9  362.36   25.00
   0  10  -9  302.57   28.30
   0 -10   9  318.17   27.70
   0 -10   9  365.46   27.00
  -1  10  -9  802.62   62.49
  -1  10  -9  802.22   57.19
   1 -10   9  889.01   59.79
   1 -10   9  872.51   62.49
  -2  10  -9   -1.70    3.50
  -2  10  -9    3.60    2.10
   2 -10   9   -1.30    3.30
   2 -10   9    0.00    2.80
  -3  10  -9  107.39    9.60
  -3  10  -9  102.09   17.20
  -4  10  -9   44.90    6.50
  -4  10  -9   50.09   12.30
   5   9  -9   23.40    7.10
   4   9  -9  211.68   19.30
   3   9  -9  195.78   17.50
   3   9  -9  163.98   17.30
  -3  -9   9  205.78   15.40
   2   9  -9  213.28   18.80
   2   9  -9  269.57   20.20
  -2  -9   9  218.58   20.80
  -2  -9   9  202.68   18.10
   1   9  -9  199.38   17.00
   1   9  -9  194.78   18.20
  -1  -9   9  218.98   18.50
  -1  -9   9  203.38   17.70
  -1   9  -9  176.48   18.30
  -1   9  -9  183.78   14.20
   1  -9   9  194.08   18.10
   1  -9   9  193.18   16.30
  -2   9  -9  216.18   16.70
  -2   9  -9  200.98   21.50
   2  -9   9  243.48   24.40
   2  -9   9  296.67   25.40
  -3   9  -9  182.38   20.20
  -3   9  -9  198.48   14.50
   3  -9   9  160.08   18.10
   3  -9   9  171.38   17.40
  -4   9  -9  184.38   23.90
  -4   9  -9  210.28   15.60
   4  -9   9  154.48   16.40
  -5   9  -9   23.30    5.90
   5  -9   9   29.60    4.90
   5   8  -9  278.17   24.80
   4   8  -9   12.30    5.10
   4   8  -9   11.10    4.80
   3   8  -9   20.10    5.20
   3   8  -9   24.30    5.90
  -3  -8   9   19.50    3.90
   2   8  -9  120.89   12.60
   2   8  -9  149.49   13.50
  -2  -8   9  150.58   12.20
  -2  -8   9  133.69   14.60
   1   8  -9 1317.77   93.69
  -1  -8   9 1376.36   94.89
  -1  -8   9 1462.25   95.59
   0  -8   9   72.79    8.10
   0  -8   9   73.39    9.00
  -1   8  -9 1324.77   94.29
   1  -8   9 1372.26   93.69
   1  -8   9 1333.47   91.69
  -2   8  -9  142.09   15.50
  -2   8  -9  149.69   10.70
   2  -8   9  120.89   12.90
   2  -8   9  121.69   14.00
  -3   8  -9    9.10    5.10
  -3   8  -9   17.40    3.30
   3  -8   9   17.50    5.70
   3  -8   9   13.40    5.30
  -4   8  -9   12.70    3.50
  -4   8  -9   14.80    7.00
   4  -8   9   11.70    2.90
  -5   8  -9  266.77   28.70
  -5   8  -9  293.67   23.90
   5  -8   9  270.37   21.00
   5   7  -9   46.60   13.60
   4   7  -9  133.99   14.40
   4   7  -9  145.59   14.70
   3   7  -9  557.74   42.80
   3   7  -9  560.64   43.00
  -3  -7   9  631.34   41.00
   2   7  -9  452.15   34.50
   2   7  -9  444.96   35.70
  -2  -7   9  527.05   33.90
  -2  -7   9  455.15   36.30
   1   7  -9  158.18   14.40
   1   7  -9  152.18   13.40
  -1  -7   9  176.18   15.00
  -1  -7   9  177.18   14.20
  -1   7  -9  161.88   15.80
  -1   7  -9  167.28   12.20
   1  -7   9  166.08   15.30
   1  -7   9  162.68   13.90
  -2   7  -9  509.05   38.50
  -2   7  -9  521.65   33.40
   2  -7   9  439.16   35.80
   2  -7   9  465.65   37.20
  -3   7  -9  531.05   43.90
  -3   7  -9  577.24   38.70
   3  -7   9  580.94   43.00
   3  -7   9  535.25   37.90
   3  -7   9  566.74   42.20
  -4   7  -9  143.29   17.50
  -4   7  -9  137.39   12.40
   4  -7   9  150.88   11.80
   4  -7   9  152.78   15.80
   4  -7   9  137.29   15.40
  -5   7  -9   44.50    6.90
  -5   7  -9   27.80    9.40
   5  -7   9   34.30    5.60
   5   6  -9  224.98   21.40
   4   6  -9   94.39   11.40
   4   6  -9   86.49   11.10
   3   6  -9  164.88   15.40
   3   6  -9  153.28   14.90
  -3  -6   9  179.78   13.60
   2   6  -9  270.67   22.80
   2   6  -9  281.77   23.00
  -2  -6   9  339.57   22.20
   1   6  -9 1785.92  211.38
   1   6  -9 2058.59  205.28
   0   6  -9  162.58   15.30
   0   6  -9  182.78   13.40
   0  -6   9  185.38   14.70
   0  -6   9  180.18   15.20
   1  -6   9 2292.07  224.28
  -2   6  -9  342.07   21.70
  -2   6  -9  328.37   26.30
   2  -6   9  289.47   25.00
   2  -6   9  270.87   23.90
  -3   6  -9  164.38   12.40
  -3   6  -9  145.09   16.40
   3  -6   9  162.18   15.60
   3  -6   9  145.99   15.00
   3  -6   9  158.58   11.80
  -4   6  -9   66.49   12.60
  -4   6  -9   83.69    8.60
   4  -6   9   76.79   11.60
   4  -6   9   98.19    8.30
   4  -6   9  114.69   20.20
  -5   6  -9  225.18   19.20
   5  -6   9  264.77   22.50
   5  -6   9  224.68   18.50
  -6   6  -9   19.60    5.30
   6  -6   9   14.70    4.60
   6   5  -9  167.48   19.10
   5   5  -9  107.49   13.20
   4   5  -9    2.20    3.30
   4   5  -9    3.30    3.20
   3   5  -9  443.76   37.50
   3   5  -9  476.95   35.50
  -3  -5   9  513.15   34.10
   2   5  -9   66.89    7.40
   2   5  -9   56.09    6.90
  -2  -5   9   70.09    6.50
   1   5  -9  954.10  135.29
   1   5  -9 1123.99  132.49
   0   5  -9  340.47   26.70
   0   5  -9  350.76   24.80
   0  -5   9  365.96   26.60
   0  -5   9  378.76   26.10
   1  -5   9 1121.99   77.29
  -2   5  -9   51.29    8.60
  -2   5  -9   63.39    5.30
   2  -5   9   70.09    5.20
   2  -5   9   59.49    7.30
   2  -5   9   72.79    8.30
  -3   5  -9  463.15   40.60
  -3   5  -9  571.84   37.10
   3  -5   9  539.35   39.80
   3  -5   9  557.04   40.10
   3  -5   9  523.95   36.40
  -4   5  -9    7.90    5.00
  -4   5  -9    7.70    2.90
   4  -5   9    9.50    4.30
   4  -5   9    4.30    2.40
   4  -5   9    6.10    3.80
  -5   5  -9  135.09   13.00
   5  -5   9  149.99   16.10
   5  -5   9  132.59   12.40
   5  -5   9  144.59   16.90
  -6   5  -9  254.97   21.80
   6  -5   9  252.57   21.40
   6   4  -9    2.80    5.00
   5   4  -9  155.18   16.90
  -5  -4   9  180.58   17.70
   4   4  -9  307.27   23.80
   4   4  -9  262.57   24.20
  -4  -4   9  303.17   24.60
   3   4  -9   75.19    9.90
   3   4  -9   79.39    9.30
  -3  -4   9   98.19    8.20
  -3  -4   9  117.49   10.70
   2   4  -9 3643.14  315.57
   2   4  -9 3672.53  331.27
   1   4  -9 2856.71  268.37
   1   4  -9 3028.00  258.17
   0   4  -9  411.96   29.80
   0  -4   9  415.26   29.60
  -1   4  -9 2679.33  237.68
  -2   4  -9 3391.76  278.57
  -3   4  -9  106.49    8.50
  -3   4  -9   95.89   11.50
   3  -4   9   93.09    8.00
   3  -4   9   94.29   10.50
   3  -4   9   91.99   10.10
  -4   4  -9  319.57   24.20
  -4   4  -9  268.17   27.40
   4  -4   9  347.97   26.20
   4  -4   9  347.67   24.00
   4  -4   9  321.17   26.70
  -5   4  -9  208.68   16.70
   5  -4   9  164.18   18.20
   5  -4   9  183.58   17.20
   5  -4   9  185.68   15.80
   6  -4   9    8.00    4.20
   6  -4   9    6.00    4.00
  -6  -3   9   72.39   12.30
   5   3  -9  123.09   19.00
  -5  -3   9  113.79   13.40
   4   3  -9   76.39    8.70
  -4  -3   9   52.99    9.30
   3   3  -9  880.91   60.19
   3   3  -9  746.23   60.69
  -3  -3   9  892.61   58.79
  -3  -3   9  936.91   60.99
   2   3  -9 1895.11  190.48
   1   3  -9 2326.07  209.68
   0   3  -9  476.25   34.50
   0  -3   9  495.35   34.10
  -1   3  -9 2313.87  199.48
  -1   3  -9 2229.88  187.78
  -2   3  -9 2306.37  196.18
  -2   3  -9 2415.76  187.08
  -3   3  -9  847.82   64.99
   3  -3   9  942.01   64.59
   3  -3   9  949.71   63.79
  -4   3  -9   57.59    7.40
   4  -3   9   73.89    9.60
   4  -3   9   78.99    7.70
   4  -3   9   85.59    9.00
   5  -3   9  107.39   11.50
   5  -3   9  109.89   10.90
   5  -3   9  109.09   13.30
   6  -3   9  110.49   11.90
   6  -3   9   96.39   11.40
  -6  -2   9   35.10    8.70
   5   2  -9   64.79   10.00
  -5  -2   9   98.49   11.40
   4   2  -9  998.60   72.09
   4   2  -9 1036.80   69.19
  -4  -2   9 1073.49   73.29
   3   2  -9  281.17   20.50
   3   2  -9  283.57   22.20
  -3  -2   9  291.27   22.80
  -3  -2   9  293.17   21.20
   2   2  -9 1908.01  188.58
  -2  -2   9 1686.13  178.08
   1   2  -9  679.23   47.00
   0   2  -9  746.23   83.19
   0  -2   9  606.54   79.39
  -1   2  -9  928.11   93.89
  -1   2  -9  806.52   84.99
  -2   2  -9 1787.82  140.39
  -2   2  -9 1767.92  145.79
  -3   2  -9  280.57   23.90
   3  -2   9  297.07   23.10
   3  -2   9  302.67   21.50
   3  -2   9  293.17   22.50
   4  -2   9 1068.39   73.39
   4  -2   9 1039.20   74.59
   4  -2   9 1074.79   72.69
   5  -2   9   83.99    9.50
   5  -2   9   79.49   12.20
   5  -2   9   87.29    9.60
   6  -2   9   33.90    6.90
   6  -2   9   34.90    7.20
  -6  -1   9    4.20    4.30
   5   1  -9  353.86   24.20
   5   1  -9  345.47   27.60
  -5  -1   9  308.87   28.20
   4   1  -9  149.79   13.80
  -4  -1   9  143.19   14.50
   3   1  -9 1347.27   91.49
   2   1  -9  144.19   11.80
   2   1  -9  140.59   10.70
  -2  -1   9  109.79   10.70
  -2  -1   9  114.89   10.70
   1   1  -9  971.70  117.09
  -1  -1   9 1057.49  116.49
   0   1  -9  189.78   14.80
   0   1  -9  201.38   14.20
   0   1  -9  206.08   15.70
   0  -1   9  204.78   15.20
   0  -1   9  217.98   15.90
   0  -1   9  216.48   14.40
  -1   1  -9  956.00   97.59
   1  -1   9 1047.00   96.09
  -2   1  -9  117.09   11.50
  -2   1  -9  113.39   11.50
   2  -1   9  143.69   11.50
   2  -1   9  150.88   11.30
   2  -1   9  156.38   10.70
   4  -1   9  168.08   14.20
   4  -1   9  159.98   15.30
   5  -1   9  361.76   29.60
   5  -1   9  375.66   27.70
   5  -1   9  337.27   27.80
   6  -1   9    2.70    3.00
   6  -1   9    7.50    4.70
   6  -1   9    9.20    4.50
  -6   0   9   53.19   10.40
   5   0  -9   21.00    5.50
   5   0  -9   16.40    3.90
  -5   0   9   16.40    5.50
   3   0  -9  138.39   12.30
   3   0  -9  141.99   12.30
  -3   0   9  144.49   13.10
  -3   0   9  143.59   12.40
   2   0  -9  523.65   36.20
   2   0  -9  535.45   37.10
  -2   0   9  508.75   37.00
  -2   0   9  504.55   36.60
   1   0  -9  154.48   11.20
   1   0  -9  132.59   12.10
  -1   0   9  150.78   12.70
  -1   0   9  147.49   11.40
   0   0  -9    2.20    1.00
   0   0  -9    0.20    1.10
   0   0  -9    0.70    0.70
   0   0   9    1.60    0.90
   0   0   9    1.70    1.50
  -1   0  -9  141.29   12.00
  -1   0  -9  138.19   11.10
   1   0   9  166.78   10.80
   1   0   9  151.68   12.40
  -2   0  -9  522.65   36.00
  -2   0  -9  492.75   35.70
   2   0   9  507.25   35.90
  -3   0  -9  145.49   12.90
   3   0   9  145.89   12.30
   3   0   9  146.89   12.70
   3   0   9  148.59   12.50
   5   0   9   16.90    5.70
   5   0   9   15.30    4.70
   6   0   9   39.80    8.00
   6   0   9   50.59    8.00
   6   0   9   47.30    9.60
   6  -1  -9    2.60    2.90
  -6   1   9   13.60    6.10
   5  -1  -9  306.07   24.90
   5  -1  -9  285.27   29.40
   5  -1  -9  277.77   23.80
  -5   1   9  357.46   27.00
   4  -1  -9  163.18   14.70
   4  -1  -9  163.88   14.70
  -4   1   9  165.38   15.50
   3  -1  -9 1305.37   89.79
  -3   1   9 1319.67   89.99
   2  -1  -9  111.79   10.70
   2  -1  -9  118.99   11.70
  -2   1   9  153.98   12.40
  -2   1   9  152.68   11.60
   1  -1  -9 1011.50   69.59
   0  -1  -9  162.98   13.60
   0  -1  -9  192.58   15.50
   0  -1  -9  179.78   13.80
   0   1   9  227.78   13.90
   0   1   9  212.68   16.00
  -1  -1  -9  997.90  107.79
   1   1   9 1096.79  107.19
  -2  -1  -9  132.19   10.80
   2   1   9  119.39    9.60
   2   1   9  127.59   11.30
   3   1   9 1290.47   87.99
   4   1   9  161.78   14.60
   4   1   9  158.08   14.10
   4   1   9  157.88   14.50
   5   1   9  306.07   25.20
   5   1   9  304.97   25.70
   5   1   9  308.87   24.40
   6   1   9    7.00    5.30
   6   1   9    4.80    3.50
   6  -2  -9   21.00    5.70
  -6   2   9   24.70    7.40
   5  -2  -9   91.19   10.70
   5  -2  -9   87.29   15.90
   5  -2  -9   94.19   10.70
  -5   2   9   83.39   12.50
   4  -2  -9 1063.79   73.19
   4  -2  -9 1000.90   72.19
   4  -2  -9 1094.39   77.89
  -4   2   9 1021.20   73.49
   3  -2  -9  281.77   22.80
   3  -2  -9  271.07   21.50
  -3   2   9  297.27   22.60
   2  -2  -9 1790.62  202.18
  -2   2   9 1813.62  190.58
  -1   2   9  789.82   55.59
   0  -2  -9  595.44   46.30
   0  -2  -9  746.33   48.70
   0   2   9  743.83   48.80
   1   2   9  892.61   62.09
  -2  -2  -9 1758.62  158.28
   2   2   9 1930.31  160.88
  -3  -2  -9  283.37   22.10
   3   2   9  307.37   23.20
   3   2   9  304.27   22.10
   3   2   9  291.17   22.80
   4   2   9 1010.90   72.59
   4   2   9 1041.30   73.09
   4   2   9 1091.59   72.89
   5   2   9   95.09   11.10
   5   2   9   85.49   10.80
   5   2   9   95.59   10.00
   6   2   9   38.10    8.40
   6   2   9   33.80    6.00
   6  -3  -9   90.19   13.20
  -6   3   9  101.99   14.70
   5  -3  -9  105.19   12.50
   5  -3  -9  101.49   11.90
  -5   3   9  118.29   13.40
   4  -3  -9   62.19    9.90
   4  -3  -9   59.59   11.90
   4  -3  -9   75.79    9.70
  -4   3   9   83.19    9.80
   3  -3  -9  922.21   65.19
   3  -3  -9  901.81   67.29
   3  -3  -9  907.51   63.59
  -3   3   9  944.91   64.49
   2  -3  -9 2170.08  236.78
  -2   3   9 2246.48  226.08
   1  -3  -9 2207.38  228.78
  -1   3   9 2352.26  223.88
   0  -3  -9  508.45   37.20
   0   3   9  507.55   37.20
   1   3   9 2595.64  228.78
  -2  -3  -9 2019.40  186.88
   2   3   9 2157.58  189.68
   3   3   9  881.01   63.99
   3   3   9  959.10   64.29
  -4  -3  -9   86.59    7.70
   4   3   9   61.09    7.80
   4   3   9   58.49    7.70
   4   3   9   55.79    9.00
   5   3   9   90.49   11.50
   5   3   9  101.59   10.10
   5   3   9  101.69   11.40
   6   3   9   71.59   11.70
   6   3   9   80.29    7.80
   6  -4  -9   14.60    6.10
  -6   4   9    4.90    4.90
   5  -4  -9  204.48   19.80
  -5   4   9  195.28   19.50
   4  -4  -9  298.97   25.60
   4  -4  -9  305.37   28.50
   4  -4  -9  280.47   23.70
  -4   4   9  325.47   25.30
   3  -4  -9   98.49   12.50
   3  -4  -9   98.89    9.80
   3  -4  -9  116.59   12.00
  -3   4   9   84.09   10.00
   2  -4  -9 3622.84  353.76
  -2   4   9 3994.40  348.77
   1  -4  -9 2446.76  260.67
  -1   4   9 2987.20  265.67
   0  -4  -9  432.46   32.80
   0  -4  -9  422.96   30.30
   0   4   9  443.26   30.30
   0   4   9  442.06   32.90
  -1  -4  -9 2703.83  254.17
   1   4   9 2872.61  254.97
  -2  -4  -9 3479.75  295.07
   2   4   9 3455.85  294.07
  -3  -4  -9   81.39    8.50
   3   4   9   95.39    9.70
   3   4   9  101.89    8.50
   3   4   9   83.89    9.60
   3   4   9   92.69    7.70
  -4  -4  -9  338.37   22.20
   4   4   9  260.37   22.30
   4   4   9  278.37   23.80
   4   4   9  279.07   22.70
   5   4   9  172.38   16.20
   5   4   9  161.58   14.10
   5   4   9  183.88   17.30
   6   4   9   13.10    5.20
   6  -5  -9  240.18   23.80
   5  -5  -9  115.99   14.70
  -5   5   9  130.59   14.70
   4  -5  -9    8.50    5.00
   4  -5  -9   11.10    4.20
   4  -5  -9    4.40    6.90
  -4   5   9    4.00    3.30
   3  -5  -9  492.95   39.00
   3  -5  -9  469.35   35.30
   3  -5  -9  512.35   38.20
  -3   5   9  470.75   36.00
   2  -5  -9   61.29    6.90
   2  -5  -9   54.19    9.30
   2  -5  -9   62.19    9.60
  -2   5   9   71.19    7.50
   1  -5  -9 1041.00   74.99
  -1   5   9 1094.59   75.49
   0  -5  -9  343.07   27.10
   0  -5  -9  337.17   24.30
   0   5   9  352.56   24.40
   0   5   9  344.07   27.10
   0   5   9  327.07   24.60
  -1  -5  -9 1042.80   76.09
   1   5   9 1144.09   76.39
  -2  -5  -9   64.29    7.90
   2   5   9   60.09    7.70
   2   5   9   64.49    5.10
  -3  -5  -9  450.05   35.10
   3   5   9  520.45   33.50
   3   5   9  490.55   36.10
  -4  -5  -9    4.80    2.40
   4   5   9    7.90    3.30
   4   5   9    7.50    4.00
   4   5   9    7.40    2.70
   4   5   9   12.30    3.60
   5   5   9  123.19   10.50
   5   5   9  130.09   13.00
   5   5   9  106.89   11.20
   6   5   9  215.28   19.30
   6   5   9  232.08   21.00
   6  -6  -9   14.90    7.10
   5  -6  -9  218.08   22.60
  -5   6   9  223.88   21.70
   4  -6  -9   73.39   13.10
   4  -6  -9   62.69   11.90
   4  -6  -9   55.69    8.70
  -4   6   9   92.99   10.40
   3  -6  -9  151.88   14.20
   3  -6  -9  169.58   17.60
   3  -6  -9  161.88   17.50
  -3   6   9  177.28   15.50
   2  -6  -9  311.87   25.20
   2  -6  -9  314.47   25.80
   2  -6  -9  292.57   22.70
  -2   6   9  280.77   23.00
   1  -6  -9 1761.22  121.29
   0  -6  -9  180.08   14.40
   0  -6  -9  192.98   17.50
   0   6   9  186.78   14.50
   0   6   9  187.68   15.10
   0   6   9  189.78   17.20
  -1  -6  -9 1996.60  218.48
   1   6   9 1887.41  212.18
  -2  -6  -9  268.37   24.80
   2   6   9  345.97   25.70
   2   6   9  335.87   22.30
  -3  -6  -9  147.89   13.90
   3   6   9  156.38   14.40
   3   6   9  167.98   12.20
  -4  -6  -9   84.99    7.90
   4   6   9   71.89    7.00
   4   6   9   68.29   10.90
   4   6   9   73.09    8.20
   5   6   9  227.28   17.70
   5   6   9  213.68   19.50
   6   6   9   18.20    5.40
   6   6   9    6.80    3.80
   5  -7  -9   41.50   10.60
  -5   7   9   41.70    9.10
   4  -7  -9  152.78   14.00
   4  -7  -9  152.98   17.30
   4  -7  -9  131.19   17.00
  -4   7   9  115.69   13.80
   3  -7  -9  561.54   41.00
   3  -7  -9  556.24   44.30
   3  -7  -9  556.44   44.50
  -3   7   9  578.74   42.00
   2  -7  -9  490.25   37.20
   2  -7  -9  467.05   35.70
   2  -7  -9  448.36   33.30
  -2   7   9  420.26   34.80
   1  -7  -9  164.08   14.60
   1  -7  -9  156.88   16.40
  -1   7   9  160.38   13.60
  -1   7   9  160.78   15.00
  -1  -7  -9  164.48   15.50
  -1  -7  -9  138.19   11.60
   1   7   9  168.18   15.00
   1   7   9  170.58   17.30
  -2  -7  -9  432.96   35.30
   2   7   9  483.15   32.30
   2   7   9  467.25   35.40
  -3  -7  -9  544.95   41.20
   3   7   9  564.04   41.40
   3   7   9  573.64   38.50
  -4  -7  -9  111.39   11.20
   4   7   9  149.29   10.80
   4   7   9  122.29   13.90
   5   7   9   39.60    7.30
   5   7   9   35.70    5.50
   5  -8  -9  262.37   28.00
  -5   8   9  269.57   24.90
   4  -8  -9    7.00    6.40
  -4   8   9   13.20    5.00
   3  -8  -9   15.80    7.00
   3  -8  -9   14.40    6.10
   3  -8  -9   12.90    5.70
  -3   8   9   16.20    5.30
   2  -8  -9  140.49   14.70
   2  -8  -9  130.19   12.50
   2  -8  -9  146.49   16.30
  -2   8   9  145.99   13.50
   1  -8  -9 1241.38   90.49
   1  -8  -9 1340.27   91.99
  -1   8   9 1281.07   89.59
   0  -8  -9   68.79   11.10
   0  -8  -9   76.49    7.80
   0   8   9   73.29    8.40
  -1  -8  -9 1257.57   87.49
   1   8   9 1215.78   83.79
  -2  -8  -9  135.99   14.50
   2   8   9  148.19   11.80
  -3  -8  -9   13.10    4.50
   3   8   9   14.20    3.10
  -4  -8  -9   12.10    3.70
   4   8   9   15.30    3.30
   5   8   9  265.87   20.10
   5  -9  -9   19.40    8.20
  -5   9   9   28.90    9.10
   4  -9  -9  177.68   20.70
  -4   9   9  166.88   17.50
   3  -9  -9  192.58   21.20
   3  -9  -9  198.48   20.20
   3  -9  -9  197.48   17.30
  -3   9   9  192.98   18.20
   2  -9  -9  220.48   22.40
   2  -9  -9  205.08   18.30
   2  -9  -9  202.48   20.10
  -2   9   9  266.57   19.90
   1  -9  -9  186.28   19.50
   1  -9  -9  166.38   16.30
  -1   9   9  180.98   15.80
  -1   9   9  199.78   17.80
   0  -9  -9 2552.84  174.98
  -1  -9  -9  179.98   19.40
  -1  -9  -9  212.08   15.70
   1   9   9  189.38   16.30
   1   9   9  197.08   16.30
  -2  -9  -9  251.37   21.10
   2   9   9  204.98   17.10
  -3  -9  -9  167.18   16.90
   3   9   9  192.78   14.70
  -4  -9  -9  144.09   14.40
   4   9   9  182.88   13.70
   5   9   9   20.60    4.10
   4 -10  -9   34.60   10.40
  -4  10   9   41.90    8.90
   3 -10  -9  102.89   16.90
   3 -10  -9  107.59   13.80
  -3  10   9   84.19   12.30
   2 -10  -9    5.20    4.00
   2 -10  -9    1.10    4.40
  -2  10   9    3.40    4.20
  -2  10   9    0.90    2.90
   1 -10  -9  820.42   63.59
   1 -10  -9  795.82   59.59
  -1  10   9  918.71   59.39
  -1  10   9  801.02   60.99
   0 -10  -9  331.77   29.20
   0 -10  -9  324.47   25.00
   0  10   9  337.17   25.20
   0  10   9  309.17   26.20
  -1 -10  -9  848.92   63.79
  -1 -10  -9  915.21   59.29
   1  10   9  818.02   59.99
   1  10   9  826.02   59.49
  -2 -10  -9    3.90    3.80
   2  10   9    1.60    2.40
  -3 -10  -9   88.99   11.50
   3  10   9   98.69    9.30
  -4 -10  -9   48.70    7.80
   4  10   9   36.80    5.70
  -4  11   9   40.60    9.00
   3 -11  -9  195.78   23.80
  -3  11   9  226.78   22.30
   2 -11  -9   79.39   15.10
   2 -11  -9   93.29   12.40
  -2  11   9   82.99   14.00
  -2  11   9   95.09   11.40
   1 -11  -9  239.48   20.20
   1 -11  -9  224.58   23.80
  -1  11   9  211.58   21.10
  -1  11   9  220.08   19.30
   0 -11  -9  485.55   35.90
   0 -11  -9  515.45   41.20
   0  11   9  462.35   37.40
   0  11   9  492.05   36.20
  -1 -11  -9  204.88   21.80
  -1 -11  -9  236.78   18.20
   1  11   9  197.68   18.60
   1  11   9  224.28   18.50
  -2 -11  -9   88.59   13.30
  -2 -11  -9   65.89    8.10
   2  11   9   81.69    9.00
  -3 -11  -9  208.98   19.90
   3  11   9  201.48   16.90
  -4 -11  -9   51.39    8.60
   4  11   9   48.20    6.50
   3 -12  -9   15.80    9.80
  -3  12   9   17.40    6.20
   2 -12  -9  519.85   44.70
   2 -12  -9  506.55   40.30
  -2  12   9  524.55   45.10
  -2  12   9  475.85   41.50
   1 -12  -9  251.57   22.50
   1 -12  -9  253.57   27.00
  -1  12   9  259.27   24.30
  -1  12   9  269.67   22.30
   0 -12  -9  118.19   12.00
   0 -12  -9  127.29   18.80
   0  12   9  110.69   13.20
   0  12   9  120.09   12.20
  -1 -12  -9  263.87   25.40
  -1 -12  -9  283.67   21.00
   1  12   9  233.18   20.60
   1  12   9  218.08   21.10
  -2 -12  -9  487.85   39.80
   2  12   9  454.05   35.90
   2  12   9  500.75   36.20
  -3 -12  -9   10.80    5.30
   3  12   9   22.10    4.90
  -2  13   9  156.58   15.90
  -2  13   9  119.39   18.60
   1 -13  -9  121.29   13.40
   1 -13  -9  114.49   19.20
  -1  13   9  119.09   13.30
  -1  13   9  113.09   14.60
   0 -13  -9    1.20    3.00
   0  13   9    0.10    3.60
   0  13   9    0.80    3.60
  -1 -13  -9   98.69   16.50
  -1 -13  -9  124.59   12.50
   1  13   9  113.79   13.10
   1  13   9  106.89   12.20
  -2 -13  -9  109.59   12.20
  -2 -13  -9  134.59   16.30
   2  13   9  131.99   13.40
  -3 -13  -9  212.08   21.00
   3  13   9  193.48   17.70
  -1  14   9   21.30    7.40
   0 -14  -9   25.90    9.60
   0 -14  -9   27.00    6.50
   0  14   9   17.90    6.40
  -1 -14  -9   11.60    7.00
  -1 -14  -9   15.90    5.40
   1  14   9   22.90    6.40
   1  14 -10   28.80    6.00
   1  14 -10   24.40    5.90
   0  14 -10   64.49    9.50
   0  14 -10   81.39    8.90
  -1  14 -10    9.70    3.40
   2  13 -10  110.89   15.20
   2  13 -10   89.19   14.50
  -2 -13  10  113.99   15.70
   1  13 -10   79.39   13.90
   1  13 -10   71.89   10.30
  -1 -13  10   86.29   12.60
   0  13 -10   35.10    6.30
   0  13 -10   25.40    8.40
   0  13 -10   30.70    5.60
  -1  13 -10   67.69   14.00
  -1  13 -10   57.99    7.10
  -2  13 -10  105.29    9.80
   3  12 -10  192.98   19.90
  -3 -12  10  194.98   18.90
  -3 -12  10  205.58   17.00
   2  12 -10  196.08   19.10
   2  12 -10  166.18   16.50
  -2 -12  10  163.98   16.10
   1  12 -10  251.87   24.10
   1  12 -10  245.78   20.80
  -1 -12  10  246.68   24.00
   0  12 -10   10.90    3.60
   0  12 -10   11.70    6.00
   0 -12  10   18.30    6.10
  -1  12 -10  230.38   18.00
  -2  12 -10  134.89   11.80
  -2  12 -10  170.18   19.70
  -3  12 -10  192.68   15.40
   4  11 -10   59.39   10.90
  -4 -11  10   87.19   10.70
  -4 -11  10   95.59    8.40
   3  11 -10  108.59   17.30
   3  11 -10  160.28   22.60
  -3 -11  10  131.79   11.90
   2  11 -10  101.99   12.50
   2  11 -10   98.59   11.20
  -2 -11  10   88.09   10.10
   1  11 -10  110.49   11.90
   1  11 -10  123.39   14.50
  -1 -11  10  142.09   14.40
  -1 -11  10  125.09   13.50
   0  11 -10   81.09    8.10
   0  11 -10   69.19   12.40
   0 -11  10   88.09   10.00
  -1  11 -10  105.19    9.40
  -1  11 -10   98.39   15.30
   1 -11  10  105.29   13.00
  -2  11 -10   89.89    8.30
  -2  11 -10   97.99   16.30
  -3  11 -10  127.29   20.00
  -3  11 -10  124.29   10.80
  -4  11 -10   92.89    9.10
   4  10 -10  260.57   22.50
  -4 -10  10  224.88   18.00
  -4 -10  10  257.07   18.40
   3  10 -10  371.36   29.40
   3  10 -10  388.56   29.60
  -3 -10  10  333.87   26.60
   2  10 -10  230.68   19.70
   2  10 -10  203.98   18.20
  -2 -10  10  183.88   19.60
  -2 -10  10  212.08   17.60
   1  10 -10   81.39   11.50
   1  10 -10   92.19   10.20
  -1 -10  10  125.69   12.80
  -1 -10  10  122.09   12.00
   0  10 -10  106.59    9.00
   0  10 -10   96.09   12.70
   0 -10  10   91.09   11.60
   0 -10  10   90.69   11.60
  -1  10 -10  113.19    9.30
  -1  10 -10  119.19   14.40
   1 -10  10   89.59   10.80
  -2  10 -10  183.18   20.50
  -2  10 -10  181.18   14.50
   2 -10  10  204.38   19.50
   2 -10  10  209.28   17.90
  -3  10 -10  301.17   29.90
  -3  10 -10  317.97   22.90
  -4  10 -10  250.77   19.80
  -4  10 -10  209.28   25.00
   5   9 -10   17.40   10.50
   4   9 -10  104.89   12.60
   3   9 -10  247.48   22.10
   3   9 -10  243.28   21.60
  -3  -9  10  272.47   19.90
   2   9 -10  406.46   31.60
   2   9 -10  387.66   30.80
  -2  -9  10  427.96   30.60
  -2  -9  10  400.96   33.10
   1   9 -10  300.47   24.30
  -1  -9  10  275.47   23.00
  -1  -9  10  288.07   23.90
   0   9 -10   58.09    6.60
   0   9 -10   53.49    9.50
   0  -9  10   63.09    9.90
   0  -9  10   63.39    7.70
  -1   9 -10  273.07   19.80
  -1   9 -10  274.87   24.70
   1  -9  10  267.57   23.60
   1  -9  10  279.97   22.10
  -2   9 -10  386.46   27.50
  -2   9 -10  382.06   33.50
   2  -9  10  423.56   33.30
   2  -9  10  395.06   31.20
  -3   9 -10  238.68   24.70
  -3   9 -10  269.47   18.40
   3  -9  10  229.38   21.80
   3  -9  10  222.68   22.60
  -4   9 -10  111.69   18.40
  -4   9 -10  127.89   11.20
  -5   9 -10   17.00    4.40
   5  -9  10   27.20    4.40
   5   8 -10  216.38   20.80
   4   8 -10  347.17   29.20
   4   8 -10  311.97   26.80
   3   8 -10  534.45   40.80
   3   8 -10  527.25   40.90
  -3  -8  10  582.64   39.00
   2   8 -10  246.98   21.20
   2   8 -10  222.88   20.50
  -2  -8  10  291.57   23.60
  -2  -8  10  286.17   20.40
   1   8 -10  132.89   12.60
   1   8 -10  118.89   10.70
  -1  -8  10  106.19   11.70
  -1  -8  10  110.49   11.20
   0   8 -10   77.29   10.80
   0   8 -10   56.99    6.20
   0  -8  10   58.39    8.60
   0  -8  10   59.69    7.40
  -1   8 -10  117.09    9.30
  -1   8 -10  103.19   13.00
   1  -8  10  133.39   13.10
   1  -8  10  122.69   11.30
  -2   8 -10  288.87   23.70
   2  -8  10  210.88   19.60
   2  -8  10  234.28   21.20
  -3   8 -10  535.95   45.10
  -3   8 -10  605.44   39.00
   3  -8  10  527.65   42.30
   3  -8  10  559.94   43.60
  -4   8 -10  273.97   28.80
  -4   8 -10  320.37   23.00
   4  -8  10  304.07   21.90
  -5   8 -10  208.78   17.90
  -5   8 -10  211.38   24.70
   5  -8  10  226.28   17.00
   5   7 -10   54.39   10.30
   4   7 -10  159.08   15.80
   4   7 -10  151.28   15.50
   3   7 -10  589.04   40.20
   3   7 -10  563.24   39.90
  -3  -7  10  471.75   37.50
   2   7 -10  512.45   35.90
   2   7 -10  540.45   36.60
  -2  -7  10  431.36   34.60
   1   7 -10   84.89    9.30
   1   7 -10   87.09    8.40
  -1  -7  10   84.89    8.80
  -1  -7  10   91.09    9.80
   0   7 -10   35.50    7.10
   0   7 -10   32.20    4.30
   0  -7  10   35.90    5.70
   0  -7  10   22.30    5.20
  -1   7 -10   75.49   10.30
  -1   7 -10   86.79    6.90
   1  -7  10   86.59    8.70
   1  -7  10   96.89   10.40
  -2   7 -10  415.66   36.40
  -2   7 -10  447.26   31.70
   2  -7  10  504.65   35.00
   2  -7  10  504.75   36.40
  -3   7 -10  464.65   37.60
   3  -7  10  572.64   41.60
   3  -7  10  606.54   42.80
   3  -7  10  582.84   37.30
  -4   7 -10  116.79   16.30
  -4   7 -10  136.49   11.70
   4  -7  10  137.69   11.00
   4  -7  10  156.58   15.80
   4  -7  10  126.89   14.80
  -5   7 -10   73.29    8.10
  -5   7 -10   69.49   14.20
   5  -7  10   59.19    7.10
   5   6 -10   23.50    8.50
   4   6 -10  455.55   36.60
   4   6 -10  485.55   36.30
   3   6 -10  598.34   42.70
   3   6 -10  597.94   42.30
  -3  -6  10  544.95   40.50
   2   6 -10  770.02   56.29
   2   6 -10  771.42   55.29
  -2  -6  10  815.02   54.19
   1   6 -10 1312.47  171.68
   1   6 -10 1318.37  158.28
   0   6 -10  409.46   28.90
   0   6 -10  407.56   31.40
   0  -6  10  445.26   30.50
   0  -6  10  411.56   30.90
   1  -6  10 1394.16   95.69
  -2   6 -10  749.92   56.49
   2  -6  10  828.72   56.09
   2  -6  10  750.52   54.59
  -3   6 -10  557.54   40.90
  -3   6 -10  531.85   45.70
   3  -6  10  627.74   44.50
   3  -6  10  618.44   40.40
   3  -6  10  660.13   45.30
  -4   6 -10  522.55   35.30
  -4   6 -10  448.86   40.40
   4  -6  10  518.45   41.30
   4  -6  10  484.45   34.50
  -5   6 -10   22.80    5.30
   5  -6  10   28.60    7.40
   5  -6  10   31.20    5.20
   5   5 -10   63.19   11.10
   4   5 -10   98.29   11.40
   4   5 -10   85.99   11.60
  -4  -5  10  127.19   12.50
   3   5 -10  163.08   13.00
   3   5 -10  147.99   13.30
  -3  -5  10  109.49   10.80
  -3  -5  10  109.59   12.10
   2   5 -10   29.30    5.10
   2   5 -10   24.90    4.90
  -2  -5  10   25.70    4.20
   1   5 -10 1739.33  181.28
   1   5 -10 1657.03  192.38
   0   5 -10  153.38   11.50
   0   5 -10  145.59   13.40
   0  -5  10  156.68   13.20
   0  -5  10  174.18   13.10
  -1   5 -10 1585.64  173.08
  -2   5 -10   21.00    2.30
  -2   5 -10   20.60    5.30
   2  -5  10   30.20    5.40
   2  -5  10   22.50    5.10
  -3   5 -10  118.39   10.80
  -3   5 -10  104.09   14.00
   3  -5  10  166.68   10.80
   3  -5  10  151.58   14.00
   3  -5  10  163.98   14.30
  -4   5 -10  124.29   10.80
  -4   5 -10  130.99   15.30
   4  -5  10  113.59   10.10
   4  -5  10  116.39   13.20
   4  -5  10  123.29   13.00
  -5   5 -10   71.89    8.80
   5  -5  10   71.39   12.10
   5  -5  10   80.49   11.70
   5  -5  10   89.09    8.90
   6  -5  10   35.70    7.50
   6   4 -10  112.39   16.60
   5   4 -10  175.88   18.70
  -5  -4  10  193.18   18.70
   4   4 -10    9.00    4.70
   4   4 -10   11.20    4.10
  -4  -4  10   36.30    7.30
   3   4 -10  688.53   63.29
   3   4 -10  840.92   58.29
  -3  -4  10  874.31   59.09
  -3  -4  10  884.21   57.29
  -2  -4  10 1317.07   89.59
   1   4 -10  220.68   17.70
   1   4 -10  211.58   18.30
   1   4 -10  214.88   18.50
  -1  -4  10  292.67   20.20
  -1  -4  10  296.87   18.50
   0   4 -10  249.08   17.40
   0   4 -10  254.37   19.30
   0  -4  10  247.88   19.10
   0  -4  10  252.67   18.80
   1  -4  10  216.48   16.30
   1  -4  10  209.08   17.00
  -2   4 -10 1250.17  133.99
  -2   4 -10 1276.67  123.89
  -3   4 -10  834.92   62.99
   3  -4  10  883.21   61.59
   3  -4  10  896.11   61.69
  -4   4 -10   33.50    5.00
  -4   4 -10   30.10    7.80
   4  -4  10   13.60    4.70
   4  -4  10   13.30    5.00
   4  -4  10   18.90    3.80
   5  -4  10  189.58   18.20
   5  -4  10  200.88   19.60
   5  -4  10  211.08   16.90
   6  -4  10  160.68   16.30
  -5  -3  10   61.09   10.50
   4   3 -10   84.69    9.90
   4   3 -10   86.19    6.80
  -4  -3  10   72.89   10.90
   3   3 -10  383.96   33.90
   3   3 -10  444.06   33.30
   3   3 -10  436.46   31.60
  -3  -3  10  501.95   32.70
  -3  -3  10  522.45   34.60
   2   3 -10    2.10    1.50
   2   3 -10    1.10    2.20
   2   3 -10    1.60    1.90
  -2  -3  10    6.30    2.50
  -2  -3  10    6.10    2.40
   1   3 -10  155.78   13.50
   1   3 -10  181.58   13.00
   1   3 -10  179.88   13.80
  -1  -3  10  156.88   14.10
  -1  -3  10  179.38   13.70
  -1  -3  10  172.68   13.20
   0   3 -10 3361.56  280.67
   0   3 -10 3208.98  266.37
  -1   3 -10  175.18   14.50
   1  -3  10  172.08   14.20
   1  -3  10  178.88   13.40
  -2   3 -10    8.50    3.40
   2  -3  10   21.90    4.40
   2  -3  10   15.40    2.00
  -3   3 -10  516.05   37.60
   3  -3  10  481.05   33.60
   3  -3  10  471.05   35.50
   3  -3  10  478.05   40.90
  -4   3 -10   71.09   11.80
   4  -3  10   86.69    9.40
   4  -3  10   78.29    7.90
   4  -3  10   80.69   10.10
   5  -3  10   78.59   12.00
   5  -3  10   78.89    8.90
   5  -3  10   79.49    9.80
   6  -3  10   79.29   10.60
   6  -3  10   83.59   13.30
  -6  -2  10   88.39   13.60
   5   2 -10  177.28   17.90
  -5  -2  10  159.98   17.00
   4   2 -10  251.07   20.80
   4   2 -10  246.68   18.30
  -4  -2  10  271.77   22.00
   3   2 -10  101.69    9.40
  -3  -2  10   79.79    8.40
  -3  -2  10  101.09   10.10
   2   2 -10  389.66   30.40
   2   2 -10  449.16   29.20
   2   2 -10  459.45   29.60
  -2  -2  10  390.46   29.70
  -2  -2  10  358.66   29.60
  -1  -2  10 1898.11  183.18
   0  -2  10  699.93   48.30
  -1   2 -10 1962.40  170.28
  -1   2 -10 1866.41  162.58
  -2   2 -10  366.66   30.50
  -2   2 -10  383.36   30.80
   2  -2  10  459.15   30.10
   2  -2  10  456.35   30.60
  -3   2 -10   86.39   11.30
   3  -2  10  123.29   11.20
   3  -2  10  124.89   11.30
   3  -2  10  125.49    9.80
   4  -2  10  284.37   21.40
   4  -2  10  273.77   23.00
   4  -2  10  274.57   22.10
   5  -2  10  178.58   15.60
   5  -2  10  168.78   17.30
   5  -2  10  178.58   15.80
   6  -2  10   99.59   10.80
   6  -2  10   75.49   10.90
   6  -2  10   81.59   14.90
  -6  -1  10   19.20    6.60
   5   1 -10  116.29   13.10
   5   1 -10  134.69   12.80
  -5  -1  10  138.69   14.80
   4   1 -10   71.39    7.40
   4   1 -10   70.79    8.60
  -4  -1  10   85.09   11.30
   3   1 -10   80.39    8.10
   3   1 -10   72.39    7.50
  -3  -1  10   70.79    7.70
  -3  -1  10   86.89    9.10
   2   1 -10   92.39    8.20
   2   1 -10   76.49    7.70
  -2  -1  10   82.39    8.50
  -2  -1  10   89.89    8.40
   1   1 -10 2181.18  228.18
  -1  -1  10 2945.21  234.18
   0   1 -10  789.62   99.99
   0  -1  10 1049.70  106.19
  -1   1 -10 2635.24  214.58
   1  -1  10 2588.54  207.68
  -2   1 -10   88.29    8.60
  -2   1 -10   95.29    9.00
   2  -1  10   85.69    8.30
   2  -1  10   88.89    7.90
   2  -1  10   89.19    7.40
  -3   1 -10   78.09    9.00
   3  -1  10   77.89    7.30
   3  -1  10   75.99    8.10
   3  -1  10   67.09    7.70
   4  -1  10   76.29    8.30
   4  -1  10   62.59    8.50
   4  -1  10   64.79    8.50
   5  -1  10  128.39   14.20
   5  -1  10  131.69   12.80
   5  -1  10  138.69   13.20
   6  -1  10   18.10    5.10
   6  -1  10   18.90    5.50
   6  -1  10   28.00    7.50
   6   0 -10   56.89    6.20
  -6   0  10   55.49   11.10
   5   0 -10  257.87   21.40
   5   0 -10  293.17   23.60
  -5   0  10  303.37   25.30
   4   0 -10   70.69    8.40
   4   0 -10   60.29    7.60
  -4   0  10   61.49    9.50
   3   0 -10  208.58   17.60
   3   0 -10  230.48   18.10
  -3   0  10  232.38   18.30
  -3   0  10  225.68   18.60
   2   0 -10  173.58   14.10
   2   0 -10  182.28   15.10
  -2   0  10  189.68   14.80
  -2   0  10  180.98   15.20
   1   0 -10 2254.07  221.08
  -1   0  10 2169.68  203.88
   0   0 -10 4858.11  391.86
   0   0  10 5139.39  383.46
  -1   0 -10 1982.60  182.68
   1   0  10 2216.68  177.98
  -2   0 -10  177.78   15.20
  -2   0 -10  186.28   15.00
   2   0  10  217.18   14.50
   2   0  10  186.98   14.40
   2   0  10  186.18   15.40
  -3   0 -10  239.78   19.50
   3   0  10  231.98   18.80
   3   0  10  250.47   19.30
   3   0  10  252.57   18.80
   4   0  10   63.89    7.80
   4   0  10   67.39    8.30
   4   0  10   67.39    8.00
   5   0  10  291.87   23.10
   5   0  10  289.17   24.20
   5   0  10  269.37   23.00
   6   0  10   56.89    9.00
   6   0  10   60.09   10.90
   6   0  10   54.79    9.10
   6  -1 -10   22.20    5.00
  -6   1  10   18.30    6.70
   5  -1 -10  126.99   13.20
   5  -1 -10  128.29   12.70
  -5   1  10  137.09   14.90
   4  -1 -10   77.59    9.10
   4  -1 -10   91.39    9.60
  -4   1  10   70.29   10.60
   3  -1 -10   76.99    8.00
   3  -1 -10   79.09    8.80
  -3   1  10   82.19    9.00
  -3   1  10   73.39    8.60
   2  -1 -10   89.49    9.30
   2  -1 -10   90.69    8.20
  -2   1  10   89.19    9.30
  -2   1  10   85.99    8.50
  -1   1  10 2559.14  233.48
   0  -1 -10  806.12   55.99
   0   1  10  799.82   56.29
  -1  -1 -10 2528.65  229.58
   1   1  10 2999.00  230.78
  -2  -1 -10   86.49    8.60
   2   1  10   97.39    7.40
   2   1  10   90.09    9.30
  -3  -1 -10   64.99    7.50
   3   1  10   69.69    8.10
   3   1  10   76.39    7.70
   3   1  10   74.89    7.30
   4   1  10   92.39    9.60
   4   1  10   68.29    8.80
   4   1  10   86.69    9.30
   5   1  10  137.79   14.10
   5   1  10  143.59   13.70
   5   1  10  144.59   14.50
   6   1  10   19.80    6.00
   6  -2 -10  101.79   11.40
  -6   2  10   83.99   14.10
   5  -2 -10  187.98   35.30
   5  -2 -10  160.38   16.80
   5  -2 -10  151.18   15.30
  -5   2  10  167.98   16.90
   4  -2 -10  272.27   22.40
   4  -2 -10  260.57   21.50
  -4   2  10  267.57   22.80
   3  -2 -10   88.49   10.50
   3  -2 -10  102.99    9.90
  -3   2  10  127.99   11.40
   2  -2 -10  362.86   30.50
   2  -2 -10  369.56   29.00
  -2   2  10  448.16   30.00
  -2   2  10  459.55   31.50
   1  -2 -10 1994.50  213.28
  -1   2  10 2176.18  209.38
   0  -2 -10  681.03   46.40
   0  -2 -10  582.34   43.90
   0   2  10  700.73   46.70
  -1  -2 -10 2119.39  200.88
   1   2  10 2234.18  195.58
  -2  -2 -10  457.35   29.60
   2   2  10  343.77   29.60
  -3  -2 -10  124.69   10.10
   3   2  10   92.89    9.80
   3   2  10   97.39   10.40
   3   2  10   92.89   10.40
  -4  -2 -10  285.27   21.80
   4   2  10  255.77   22.30
   4   2  10  277.57   21.80
   4   2  10  279.87   22.40
   5   2  10  148.89   14.10
   5   2  10  146.89   15.00
   5   2  10  151.28   14.80
   6   2  10   93.19   11.80
   6   2  10   85.69    9.80
  -6   3  10   67.59   12.40
   5  -3 -10   69.09   11.00
  -5   3  10   66.59   10.80
   4  -3 -10   57.09    8.60
   4  -3 -10   85.59   14.10
   4  -3 -10   62.69   10.20
  -4   3  10   89.59   10.10
   3  -3 -10  502.15   37.50
   3  -3 -10  503.65   39.60
   3  -3 -10  465.85   35.50
  -3   3  10  501.75   36.60
   2  -3 -10    2.90    2.70
   2  -3 -10   11.70    3.10
   2  -3 -10    8.50    3.90
  -2   3  10    1.80    2.40
  -2   3  10   17.60    3.90
   1  -3 -10  156.28   14.30
   1  -3 -10  154.78   13.20
   1  -3 -10  175.28   15.50
  -1   3  10  184.78   15.70
  -1   3  10  189.18   13.70
   0  -3 -10 3068.09  284.37
   0   3  10 3256.87  300.17
  -1  -3 -10  175.68   15.10
   1   3  10  171.08   15.30
  -2  -3 -10    0.90    1.80
   2   3  10    3.40    2.50
  -3  -3 -10  461.85   33.30
   3   3  10  448.86   32.30
   3   3  10  462.85   34.10
   3   3  10  476.55   34.60
  -4  -3 -10   98.69    9.10
   4   3  10   77.49    8.80
   4   3  10   87.79    9.60
   4   3  10   79.59    9.80
   5   3  10   60.29    9.20
   5   3  10   68.79    8.20
   5   3  10   58.49    9.70
   6   3  10   74.19   11.50
   6   3  10   87.69    8.80
   6  -4 -10  123.89   14.90
   5  -4 -10  207.88   20.80
  -5   4  10  222.78   21.00
   4  -4 -10   33.90    9.40
   4  -4 -10   25.00    6.50
   4  -4 -10   31.40    6.00
  -4   4  10   10.50    4.50
   3  -4 -10  838.72   59.09
   3  -4 -10  900.31   61.69
   3  -4 -10  806.22   62.69
   2  -4 -10 1249.57   88.39
   2  -4 -10 1290.17   88.79
   2  -4 -10 1196.18   85.89
  -2   4  10 1351.26   88.99
   1  -4 -10  324.47   23.00
   1  -4 -10  270.77   19.70
   1  -4 -10  299.67   21.20
  -1   4  10  210.38   21.20
  -1   4  10  227.58   19.40
   0  -4 -10  230.38   19.90
   0  -4 -10  229.78   17.40
   0   4  10  244.98   17.40
   0   4  10  239.58   20.00
  -1  -4 -10  197.68   19.10
   1   4  10  288.87   20.60
  -2  -4 -10 1275.97   88.89
   2   4  10 1322.27   89.69
  -3  -4 -10  840.12   59.99
   3   4  10  919.81   61.49
   3   4  10  854.01   58.79
  -4  -4 -10   13.90    3.80
   4   4  10   29.90    5.20
   4   4  10   26.30    5.90
   4   4  10   31.80    5.90
   5   4  10  193.48   16.00
   5   4  10  178.28   17.90
   5   4  10  188.38   18.10
   6   4  10  123.99   10.60
   6   4  10  138.09   14.40
   6  -5 -10   35.70    9.30
   5  -5 -10   64.19   11.70
  -5   5  10   77.69   12.20
   4  -5 -10  115.49   13.40
   4  -5 -10   94.19   18.40
   4  -5 -10   93.89   11.00
  -4   5  10  100.29   11.80
   3  -5 -10   98.99   13.30
   3  -5 -10   96.39   13.80
   3  -5 -10  101.49   10.60
  -3   5  10  146.69   12.40
   2  -5 -10   22.70    4.60
   2  -5 -10   28.80    7.20
   2  -5 -10   24.30    6.40
  -2   5  10   36.70    6.10
   1  -5 -10 1496.25  195.58
  -1   5  10 1897.71  204.58
   0  -5 -10  134.39   14.10
   0  -5 -10  155.98   12.00
   0   5  10  149.39   11.90
   0   5  10  160.28   14.80
   1   5  10 1723.73  117.89
  -2  -5 -10   29.00    5.60
   2   5  10   21.10    5.10
  -3  -5 -10  131.89   11.00
   3   5  10   93.39   10.80
   3   5  10  109.19    9.20
   3   5  10  109.99    8.30
  -4  -5 -10  118.29   10.20
   4   5  10  101.79   10.20
   4   5  10  107.09    9.30
   4   5  10  112.79   12.30
   4   5  10  104.09   10.80
   5   5  10   68.59    8.00
   5   5  10   68.59    7.70
   5   5  10   81.69   10.30
   6   5  10   31.80    6.40
   6   5  10   35.30    7.50
   5  -6 -10   23.60    7.90
  -5   6  10   15.70    7.10
   4  -6 -10  508.25   39.60
   4  -6 -10  486.75   40.90
   4  -6 -10  433.96   35.60
  -4   6  10  504.45   37.70
   3  -6 -10  519.85   42.20
   3  -6 -10  540.95   42.80
   3  -6 -10  483.15   38.80
  -3   6  10  618.44   40.70
   2  -6 -10  726.33   55.99
   2  -6 -10  753.42   55.59
   2  -6 -10  713.43   52.99
  -2   6  10  849.91   54.09
   1  -6 -10 1320.87   91.59
   1  -6 -10 1372.36   93.69
  -1   6  10 1313.17   93.49
   0  -6 -10  425.76   32.70
   0  -6 -10  410.96   29.30
   0   6  10  410.26   29.40
   0   6  10  406.16   29.80
   0   6  10  406.46   32.70
  -1  -6 -10 1368.06   95.99
   1   6  10 1395.46   95.99
  -2  -6 -10  705.53   53.09
   2   6  10  772.42   53.49
  -3  -6 -10  554.24   39.20
   3   6  10  532.05   36.10
   3   6  10  516.75   39.40
  -4  -6 -10  459.35   34.30
   4   6  10  477.75   34.60
   4   6  10  477.55   35.20
   4   6  10  447.56   36.80
   4   6  10  500.85   33.00
   5   6  10   21.90    5.40
   5   6  10   24.20    4.40
   5   6  10   26.70    4.70
   5  -7 -10   58.99   12.30
  -5   7  10   60.79   11.00
   4  -7 -10  112.69   16.70
   4  -7 -10  106.59   16.70
   4  -7 -10  110.69   11.80
  -4   7  10  118.39   13.30
   3  -7 -10  426.96   33.00
   3  -7 -10  471.75   37.30
   3  -7 -10  437.76   36.50
   2  -7 -10  406.46   35.30
   2  -7 -10  412.76   34.30
   2  -7 -10  406.86   32.10
  -2   7  10  531.05   33.60
   1  -7 -10   97.69   13.60
   1  -7 -10   87.49    9.90
  -1   7  10   96.89    9.40
   0  -7 -10   39.10    5.50
   0  -7 -10   30.00    7.10
   0   7  10   30.30    7.30
   0   7  10   34.70    5.40
   0   7  10   35.20    5.80
  -1  -7 -10   78.99    6.90
  -1  -7 -10   83.89   10.60
   1   7  10   75.89    7.80
   1   7  10   88.29   10.30
   1   7  10   88.89    7.80
  -2  -7 -10  475.35   35.60
   2   7  10  450.25   31.70
  -3  -7 -10  522.45   34.40
   3   7  10  422.46   30.50
   3   7  10  408.26   33.40
  -4  -7 -10  149.29   12.20
   4   7  10  120.29   14.00
   4   7  10  124.59   10.30
   4   7  10  131.89   12.60
  -5  -7 -10   69.79    6.80
   5   7  10   63.59    6.80
   5   7  10   59.19    8.90
  -5   8  10  217.28   21.50
   4  -8 -10  307.17   28.50
  -4   8  10  272.97   25.00
   3  -8 -10  537.45   40.50
   3  -8 -10  602.24   45.50
   3  -8 -10  561.54   44.20
  -3   8  10  524.35   41.30
   2  -8 -10  300.87   23.70
   2  -8 -10  277.37   24.80
   2  -8 -10  261.07   20.80
  -2   8  10  215.98   20.60
   1  -8 -10   92.59   14.30
   1  -8 -10  105.19   12.70
  -1   8  10  133.99   11.30
  -1   8  10  116.19   12.40
   0  -8 -10   48.60    6.50
   0  -8 -10   79.29   12.20
   0   8  10   74.19    7.50
   0   8  10   57.19    7.40
  -1  -8 -10  130.69   13.80
  -1  -8 -10  125.29    9.70
   1   8  10  109.39   10.20
   1   8  10   97.19   10.10
  -2  -8 -10  206.28   21.60
   2   8  10  273.27   22.50
   2   8  10  283.97   20.50
  -3  -8 -10  483.35   40.50
   3   8  10  592.24   38.00
  -4  -8 -10  261.87   21.50
   4   8  10  279.37   19.90
  -5  -8 -10  199.38   15.60
   5   8  10  200.28   15.60
   5   8  10  208.88   17.80
   5  -9 -10   22.90    8.60
   4  -9 -10  129.29   20.10
   3  -9 -10  267.97   21.90
   3  -9 -10  281.67   25.40
   3  -9 -10  278.57   26.60
  -3   9  10  237.28   22.40
   2  -9 -10  386.66   31.60
   2  -9 -10  408.36   34.10
   2  -9 -10  350.26   30.60
  -2   9  10  400.06   30.10
   1  -9 -10  268.87   25.50
   1  -9 -10  282.37   22.60
  -1   9  10  242.88   22.90
  -1   9  10  284.17   21.70
   0  -9 -10   63.19   11.70
   0  -9 -10   57.69    7.20
   0   9  10   61.89    8.30
   0   9  10   69.39    7.90
  -1  -9 -10  277.87   20.70
  -1  -9 -10  255.07   24.50
   1   9  10  277.37   21.50
   1   9  10  287.17   21.70
  -2  -9 -10  409.76   32.90
   2   9  10  397.36   29.10
  -3  -9 -10  217.88   21.50
   3   9  10  271.77   19.10
  -4  -9 -10   96.59   10.90
   4   9  10  119.69    9.80
  -5  -9 -10   29.40    4.20
   5   9  10   18.80    5.30
   5   9  10   19.00    3.90
   4 -10 -10  228.78   25.50
  -4  10  10  218.38   21.40
   3 -10 -10  304.27   31.10
   3 -10 -10  301.47   29.10
  -3  10  10  377.56   28.20
   2 -10 -10  195.08   19.20
   2 -10 -10  174.38   20.70
  -2  10  10  214.48   18.40
   1 -10 -10  117.79   11.80
   1 -10 -10  107.09   15.80
  -1  10  10   86.19   10.10
  -1  10  10   82.69   12.80
   0 -10 -10   90.89   10.20
   0 -10 -10   98.19   15.00
   0  10  10  102.39   11.30
   0  10  10  115.09   10.90
  -1 -10 -10   89.09    9.40
  -1 -10 -10  102.39   15.30
   1  10  10  117.09   10.80
   1  10  10  109.39   10.80
  -2 -10 -10  203.18   19.40
   2  10  10  178.38   15.40
  -3 -10 -10  346.77   28.70
   3  10  10  326.37   24.70
  -4 -10 -10  224.68   19.30
   4  10  10  219.68   17.30
  -4  11  10   69.19   13.60
   3 -11 -10  119.89   19.10
  -3  11  10  105.69   13.20
   2 -11 -10   98.29   12.80
   2 -11 -10   98.59   16.70
  -2  11  10   93.09   11.30
   1 -11 -10  118.99   12.90
   1 -11 -10  105.09   16.80
  -1  11  10  126.39   12.50
  -1  11  10  103.19   13.40
   0 -11 -10   78.99   14.20
   0 -11 -10   80.79    9.10
   0  11  10   84.09    9.70
   0  11  10   76.49   11.30
  -1 -11 -10  121.49   12.90
  -1 -11 -10  111.69   16.60
   1  11  10  109.19   11.30
   1  11  10  111.79   11.80
  -2 -11 -10   81.09   13.60
   2  11  10  102.69   10.20
  -3 -11 -10  114.09   14.00
   3  11  10  129.89   11.70
  -4 -11 -10   69.29   10.70
   4  11  10   91.69    8.80
  -3  12  10  193.78   19.30
   2 -12 -10  136.99   21.10
   2 -12 -10  144.39   16.60
  -2  12  10  156.68   18.20
  -2  12  10  177.48   16.50
   1 -12 -10  243.98   21.00
   1 -12 -10  213.98   25.20
  -1  12  10  229.98   20.20
  -1  12  10  228.38   22.30
   0 -12 -10   16.10    7.20
   0 -12 -10   17.80    4.80
   0  12  10   15.00    5.00
   0  12  10   11.30    4.90
  -1 -12 -10  223.68   23.60
  -1 -12 -10  255.67   19.70
   1  12  10  213.08   20.10
  -2 -12 -10  118.39   15.90
  -2 -12 -10  143.49   17.10
   2  12  10  133.99   13.40
   2  12  10  159.88   14.10
  -3 -12 -10  180.48   19.40
   3  12  10  200.48   16.70
  -2  13  10  110.19   13.30
  -2  13  10   93.19   15.50
   1 -13 -10   53.59   13.00
   1 -13 -10   57.99    9.80
  -1  13  10   68.89   12.00
  -1  13  10   87.39   12.00
   0 -13 -10   30.50   10.10
   0 -13 -10   24.90    5.80
   0  13  10   27.80    7.10
   0  13  10   26.80    6.70
  -1 -13 -10   77.99    9.50
  -1 -13 -10   74.49   14.30
   1  13  10   76.39   11.40
   1  13  10   67.69   10.00
  -2 -13 -10   82.59    9.80
  -2 -13 -10   90.49   15.20
   2  13  10  105.29   11.20
  -1  14  10   25.00    7.60
   0 -14 -10   90.19   16.80
   0 -14 -10   73.09    9.60
   0  14  10   56.49   10.90
  -1 -14 -10   19.60    5.70
  -1 -14 -10   20.70    7.90
   1  14  10    8.40    4.40
   1  14 -11   84.19    9.50
   1  14 -11   81.99   11.20
   0  14 -11   62.09    9.00
   0  14 -11   68.89    8.10
  -1  14 -11   61.89    7.40
   2  13 -11  177.48   17.30
   2  13 -11  164.38   20.90
  -2 -13  11  175.88   16.60
   1  13 -11  206.68   21.20
   1  13 -11  169.68   16.50
  -1 -13  11  189.38   26.80
   0  13 -11   18.60    8.00
   0  13 -11   26.40    5.40
   0  13 -11   19.50    4.40
  -1  13 -11  178.78   20.90
  -1  13 -11  168.98   14.10
  -2  13 -11  175.08   14.10
   3  12 -11   40.70    9.20
  -3 -12  11   37.10    6.50
   2  12 -11  245.48   21.50
   2  12 -11  255.47   23.60
  -2 -12  11  240.48   21.00
   1  12 -11  136.29   12.90
  -1 -12  11  121.99   13.90
   0  12 -11  166.58   14.70
   0  12 -11  168.18   14.00
   0 -12  11  169.68   17.60
  -1  12 -11  146.29   18.10
  -1  12 -11  133.59   11.60
  -2  12 -11  232.38   17.90
  -2  12 -11  254.47   26.30
  -3  12 -11   40.60    5.40
  -4 -11  11   59.59    6.70
  -4 -11  11   56.09    6.50
   3  11 -11  221.98   21.00
  -3 -11  11  222.78   18.20
   2  11 -11   65.79    9.60
   2  11 -11   80.89   12.30
  -2 -11  11   56.49    8.70
   1  11 -11  319.27   25.30
   1  11 -11  315.37   28.10
  -1 -11  11  337.17   26.90
   0  11 -11  149.88   12.40
   0  11 -11  147.19   17.10
   0 -11  11  127.19   14.80
   0 -11  11  161.58   15.30
  -1  11 -11  357.66   25.70
  -1  11 -11  376.16   32.50
   1 -11  11  335.77   29.90
  -2  11 -11   49.10   13.00
  -2  11 -11   57.39    5.90
  -3  11 -11  229.48   17.30
  -3  11 -11  226.18   25.10
  -4  11 -11   54.29    6.30
   4  10 -11   91.19   11.90
  -4 -10  11   82.89    8.10
   3  10 -11    6.60    4.70
   3  10 -11    7.00    4.30
  -3 -10  11    4.70    2.80
   2  10 -11   76.29   10.20
   2  10 -11   60.59   10.40
  -2 -10  11   67.99   11.60
  -2 -10  11   77.29    8.60
   1  10 -11   44.10    6.90
   1  10 -11   47.90    9.10
  -1 -10  11   43.40    7.90
  -1 -10  11   43.90    7.70
   0  10 -11  721.23   54.79
   0  10 -11  701.73   50.39
   0  10 -11  745.43   49.90
   0 -10  11  755.12   52.29
   0 -10  11  695.13   53.09
  -1  10 -11   40.10    4.90
  -1  10 -11   46.90    9.90
   1 -10  11   45.90    7.50
   1 -10  11   37.00    8.10
  -2  10 -11   87.09   14.10
  -2  10 -11   73.29    6.40
   2 -10  11   57.49    9.40
   2 -10  11   53.09   10.60
  -3  10 -11    7.70    9.60
  -3  10 -11    5.40    2.10
  -4  10 -11   74.99    7.60
  -4  10 -11   71.39   15.20
   4   9 -11   66.39   10.70
  -4  -9  11   63.09    6.00
   3   9 -11   73.89   11.60
   3   9 -11   64.39    9.80
  -3  -9  11   58.99    7.20
   2   9 -11  121.49   13.30
   2   9 -11  114.29   12.40
  -2  -9  11  147.59   12.40
  -2  -9  11  141.19   15.20
   1   9 -11  400.06   31.40
   1   9 -11  444.26   32.80
  -1  -9  11  400.66   31.30
  -1  -9  11  398.96   32.10
   0   9 -11 1122.09   77.29
   0   9 -11 1124.39   81.19
   0  -9  11 1177.08   79.09
   0  -9  11 1139.39   80.09
  -1   9 -11  385.96   33.80
  -1   9 -11  392.26   28.60
   1  -9  11  445.66   33.30
   1  -9  11  432.46   31.20
  -2   9 -11  148.49   10.80
  -2   9 -11  129.99   15.90
   2  -9  11  129.79   14.90
   2  -9  11  127.29   13.40
  -3   9 -11   50.19   11.20
  -3   9 -11   58.79    5.80
   3  -9  11   52.19   13.90
  -4   9 -11   70.29   14.40
  -4   9 -11   66.99    7.10
  -5   9 -11   66.99    7.60
   5  -9  11   61.09    6.50
   5   8 -11   17.10    6.20
   4   8 -11  130.79   14.00
   3   8 -11   42.70    7.60
   3   8 -11   41.80    7.80
  -3  -8  11   37.60    5.90
   2   8 -11  156.38   12.70
   2   8 -11  146.79   13.10
  -2  -8  11  109.79   11.20
  -2  -8  11  101.69   13.30
   1   8 -11  619.84   45.00
   1   8 -11  700.43   47.30
  -1  -8  11  614.64   45.80
  -1  -8  11  634.34   46.90
  -1   8 -11  573.34   46.70
  -1   8 -11  601.34   41.90
   1  -8  11  692.73   44.70
   1  -8  11  608.14   45.90
  -2   8 -11   94.39   13.30
  -2   8 -11  111.99    9.00
   2  -8  11  142.09   12.60
   2  -8  11  142.09   14.10
  -3   8 -11   38.00    4.30
  -3   8 -11   15.30    6.90
   3  -8  11   38.70    8.70
   3  -8  11   43.10    8.30
  -4   8 -11  106.49   17.80
  -4   8 -11  119.39   10.40
   4  -8  11  119.79    9.60
  -5   8 -11   33.90    5.70
  -5   8 -11   31.10   10.20
   5  -8  11   33.20    4.90
   5   7 -11   40.70    8.70
   4   7 -11   85.39   12.40
   4   7 -11   84.89   11.70
   3   7 -11  176.68   16.20
   3   7 -11  163.38   15.80
  -3  -7  11  189.18   15.00
   2   7 -11  294.77   22.70
   2   7 -11  267.17   21.80
  -2  -7  11  277.87   21.20
   1   7 -11 1081.49   75.09
   1   7 -11 1060.59   82.19
  -1  -7  11 1146.59   76.29
  -1  -7  11 1121.69   77.09
   0  -7  11 1216.88   83.89
  -1   7 -11 1152.08   78.49
   1  -7  11 1051.09   75.39
   1  -7  11 1114.49   77.19
  -2   7 -11  277.57   18.80
  -2   7 -11  277.57   24.40
   2  -7  11  262.37   21.90
   2  -7  11  266.77   23.10
  -3   7 -11  170.68   18.70
   3  -7  11  171.78   17.40
   3  -7  11  181.28   16.70
  -4   7 -11   67.29   13.10
  -4   7 -11   84.09    8.00
   4  -7  11   80.19    7.30
   4  -7  11  104.19   12.20
   4  -7  11   79.39   12.10
  -5   7 -11   71.29    7.90
  -5   7 -11   53.79   12.90
   5  -7  11   60.19    6.90
   5   6 -11  144.29   16.20
   4   6 -11   58.79    9.20
   4   6 -11   44.80    8.90
   3   6 -11   69.39    9.00
   3   6 -11   45.80    8.10
  -3  -6  11   84.89    8.00
  -2  -6  11  635.64   44.50
   1   6 -11   30.90    4.60
   1   6 -11   36.40    6.10
   0   6 -11  910.81   65.89
   0  -6  11  977.60   64.89
   0  -6  11  928.61   70.09
  -1   6 -11   10.90    4.30
  -1   6 -11   12.60    1.70
  -1   6 -11   13.40    1.60
   1  -6  11   35.80    6.00
  -2   6 -11  610.44   43.60
   2  -6  11  549.15   40.80
   2  -6  11  544.55   41.80
  -3   6 -11   75.39    6.10
  -3   6 -11   85.29   12.80
   3  -6  11   58.69    9.60
   3  -6  11   58.99    5.40
   3  -6  11   68.79   10.20
  -4   6 -11   43.30    9.90
   4  -6  11   31.60    7.60
   4  -6  11   38.30    4.50
   4  -6  11   34.80    7.90
  -5   6 -11  163.98   14.20
   5  -6  11  160.48   13.50
   5   5 -11  130.99   15.80
   4   5 -11  135.59   14.40
   4   5 -11  179.58   23.90
  -4  -5  11  109.59   13.30
   3   5 -11  453.15   35.10
   3   5 -11  487.05   34.40
  -3  -5  11  461.65   35.10
  -3  -5  11  446.06   33.30
  -2  -5  11 1337.27   90.49
   1   5 -11  828.12   54.09
   1   5 -11  794.22   55.09
  -1  -5  11  789.02   54.69
  -1  -5  11  753.42   55.89
   0   5 -11  302.67   21.40
   0   5 -11  299.97   23.80
   0  -5  11  336.27   23.30
   0  -5  11  302.47   23.40
  -1   5 -11  765.62   58.09
   1  -5  11  853.11   56.89
   1  -5  11  841.02   57.59
  -2   5 -11 1245.08   91.39
   2  -5  11 1384.56   90.79
  -3   5 -11  411.66   37.80
  -3   5 -11  467.05   33.50
   3  -5  11  516.05   33.20
   3  -5  11  500.55   36.80
   3  -5  11  544.55   37.60
  -4   5 -11  111.59   14.90
  -4   5 -11  122.59   10.90
   4  -5  11  131.69   10.60
   4  -5  11  137.89   13.60
   4  -5  11  128.39   13.80
   5  -5  11  180.98   14.60
   5  -5  11  168.58   17.80
   5  -5  11  167.08   17.10
   6  -5  11  135.19   13.00
   5   4 -11  243.48   24.10
  -5  -4  11  307.47   25.40
   4   4 -11   64.09   10.50
   4   4 -11   73.19    8.90
  -4  -4  11   63.39   10.10
   3   4 -11  465.75   32.20
   3   4 -11  398.36   34.20
   3   4 -11  433.36   33.40
  -3  -4  11  514.55   34.70
  -3  -4  11  461.45   32.90
   2   4 -11 1960.90  209.08
   2   4 -11 2220.08  232.08
   1   4 -11  292.57   21.40
   1   4 -11  275.57   20.40
   1   4 -11  290.17   21.70
  -1  -4  11  276.37   22.20
  -1  -4  11  280.07   20.70
  -1  -4  11  282.67   21.10
   0   4 -11 1343.97  141.09
   0   4 -11 1281.17  150.58
  -1   4 -11  293.57   22.90
   1  -4  11  290.07   22.30
   1  -4  11  293.27   21.40
  -2   4 -11 2246.58  222.78
  -2   4 -11 2274.57  205.38
  -3   4 -11  454.15   35.20
   3  -4  11  433.16   33.20
   3  -4  11  406.26   30.20
   3  -4  11  504.55   33.90
  -4   4 -11   68.39   12.30
   4  -4  11   74.39    9.70
   4  -4  11   70.19    7.30
   4  -4  11   88.39    9.90
   5  -4  11  334.97   27.20
   5  -4  11  313.47   27.40
   5  -4  11  315.97   24.30
   6  -4  11   71.49   11.00
   6  -4  11   76.39   10.10
  -5  -3  11    4.70    4.50
   4   3 -11  195.28   19.90
   4   3 -11  219.88   16.40
   4   3 -11  241.78   19.60
  -4  -3  11  267.27   20.80
   3   3 -11  511.55   35.50
   3   3 -11  422.46   36.40
   3   3 -11  508.35   33.80
  -3  -3  11  481.25   34.70
  -3  -3  11  483.75   35.90
   2   3 -11 1825.92  191.98
  -2  -3  11 1745.03  191.38
   1   3 -11  560.84   38.80
   1   3 -11  485.45   38.40
   1   3 -11  555.54   37.80
  -1  -3  11  580.74   38.90
  -1  -3  11  571.34   38.20
   0   3 -11 3426.06  282.47
   0   3 -11 2990.80  262.27
  -1   3 -11  546.45   39.20
  -1   3 -11  546.55   38.70
   1  -3  11  528.95   38.30
   1  -3  11  539.35   37.30
  -2   3 -11 1703.83  149.09
  -2   3 -11 1812.52  162.48
  -3   3 -11  467.45   39.40
   3  -3  11  535.35   36.10
   3  -3  11  572.34   40.60
   3  -3  11  526.75   38.40
  -4   3 -11  242.68   22.60
   4  -3  11  258.37   21.10
   4  -3  11  236.08   18.40
   4  -3  11  228.48   20.00
   5  -3  11    5.00    3.10
   5  -3  11    5.40    3.50
   5  -3  11    7.50    4.30
   6  -3  11   38.90    8.90
   6  -3  11   42.70    8.30
   5   2 -11   70.79    5.80
  -5  -2  11   68.49   11.20
   4   2 -11  745.13   51.39
  -4  -2  11  682.33   52.19
   3   2 -11 1181.08   82.99
   3   2 -11 1247.28   81.99
   2   2 -11  695.23   46.40
   2   2 -11  672.23   46.20
   2   2 -11  552.24   47.00
  -2  -2  11  706.93   47.50
  -2  -2  11  718.33   47.10
   1   2 -11  139.19   12.50
   1   2 -11  162.78   11.80
   1   2 -11  159.38   12.70
   0   2 -11  465.45   34.20
   0  -2  11  500.65   33.80
   0  -2  11  469.95   34.10
  -1   2 -11  216.78   15.00
  -1   2 -11  205.68   15.50
   1  -2  11  162.78   13.50
   1  -2  11  165.48   14.50
  -2   2 -11  680.63   50.19
  -2   2 -11  756.72   50.89
   2  -2  11  704.73   49.80
  -3   2 -11 1208.38   85.69
   3  -2  11 1219.88   84.19
   3  -2  11 1260.97   84.29
   4  -2  11  849.52   59.59
   4  -2  11  845.12   60.19
   4  -2  11  842.02   58.49
   5  -2  11   65.39   10.60
   5  -2  11   70.79    8.80
   5  -2  11   68.49    8.40
   6  -2  11   30.50    6.70
   6  -2  11   32.30    7.00
   6  -2  11   33.90    9.10
  -6  -1  11   59.29   12.60
   5   1 -11  188.98   15.50
  -5  -1  11  248.48   20.90
   4   1 -11  828.22   56.29
   4   1 -11  831.92   57.79
  -4  -1  11  779.92   58.59
   3   1 -11  695.93   48.50
   3   1 -11  743.03   48.30
  -3  -1  11  617.44   48.30
  -3  -1  11  697.63   49.40
   2   1 -11 1389.26  167.88
  -2  -1  11 1397.26  157.48
   1   1 -11  315.57   21.40
   1   1 -11  254.07   20.80
   1   1 -11  297.17   20.10
  -1  -1  11  265.37   20.20
  -1  -1  11  269.77   21.70
   0   1 -11  418.16   30.70
   0   1 -11  401.16   29.60
   0  -1  11  465.65   31.40
   0  -1  11  434.46   30.10
  -1   1 -11  272.77   21.50
   1  -1  11  270.17   19.70
   1  -1  11  310.87   21.60
   2  -1  11 1277.97   86.89
  -3   1 -11  645.94   50.99
   3  -1  11  722.03   49.30
   3  -1  11  731.03   50.49
   3  -1  11  760.12   50.29
   4  -1  11  879.11   61.79
   4  -1  11  897.41   62.89
   4  -1  11  897.41   62.49
   5  -1  11  213.28   18.20
   5  -1  11  202.38   19.10
   5  -1  11  211.58   18.20
   6  -1  11   84.59   11.50
   6  -1  11   73.39   12.00
   6  -1  11   87.29   10.50
   6   0 -11    5.10    2.50
  -6   0  11    7.00    5.20
   5   0 -11   19.90    4.60
   5   0 -11   19.20    8.50
  -5   0  11   18.30    6.00
   4   0 -11  394.76   30.40
   4   0 -11  402.36   30.80
  -4   0  11  434.66   32.50
   3   0 -11 1864.81  125.39
   2   0 -11  169.18   14.00
   2   0 -11  164.08   13.00
  -2   0  11  158.18   13.40
  -2   0  11  150.38   14.00
   1   0 -11  384.16   29.20
   1   0 -11  401.76   27.80
  -1   0  11  406.86   28.10
  -1   0  11  390.26   29.70
   0   0 -11   12.10    2.90
   0   0 -11    2.10    1.00
   0   0 -11    2.20    1.20
   0   0  11    3.90    1.30
   0   0  11    3.00    2.00
  -1   0 -11  369.46   27.60
   1   0  11  386.36   28.20
  -2   0 -11  155.08   13.20
  -2   0 -11  151.08   12.60
   2   0  11  155.18   11.70
   2   0  11  155.88   12.10
   2   0  11  158.88   13.40
   4   0  11  426.76   31.90
   4   0  11  423.16   31.50
   4   0  11  418.06   33.20
   5   0  11   15.80    5.30
   5   0  11   15.40    4.80
   5   0  11   18.10    5.00
   6   0  11   12.10    5.30
   6   0  11    2.90    3.30
   6   0  11   11.70    4.80
   6  -1 -11   68.19    8.40
  -6   1  11   58.99   11.80
   5  -1 -11  211.58   18.60
  -5   1  11  226.88   20.90
   4  -1 -11  757.22   57.39
   4  -1 -11  794.02   57.29
  -4   1  11  896.11   59.19
   3  -1 -11  664.43   47.00
   3  -1 -11  645.44   47.90
  -3   1  11  685.33   48.20
  -3   1  11  675.53   47.90
  -2   1  11 1249.77   86.19
   1  -1 -11  287.67   22.50
   1  -1 -11  258.47   20.40
  -1   1  11  293.47   22.70
  -1   1  11  303.97   20.90
   0  -1 -11  457.35   30.80
   0  -1 -11  358.96   28.10
   0   1  11  447.36   31.20
  -1  -1 -11  297.17   19.80
  -1  -1 -11  298.87   21.90
   1   1  11  299.17   22.70
   1   1  11  268.57   19.50
   1   1  11  272.17   20.20
   2   1  11 1193.18   82.19
  -3  -1 -11  733.03   48.70
   3   1  11  687.23   47.40
   3   1  11  682.73   49.00
   3   1  11  639.44   47.80
   4   1  11  766.72   54.79
   4   1  11  807.52   55.29
   4   1  11  762.92   55.49
   5   1  11  222.78   19.30
   5   1  11  206.98   18.90
   5   1  11  213.48   18.90
   6   1  11   69.29   11.10
   6   1  11   74.99   10.60
   6  -2 -11   20.90    5.90
  -6   2  11   34.00   12.90
   5  -2 -11   81.69   10.30
  -5   2  11   86.99   13.00
   4  -2 -11  699.03   52.39
   4  -2 -11  701.43   53.39
  -4   2  11  833.22   54.79
   3  -2 -11 1313.97   86.19
   3  -2 -11 1212.78   84.29
  -3   2  11 1227.88   85.29
  -3   2  11 1194.18   85.79
   2  -2 -11  683.33   49.70
   2  -2 -11  722.03   51.79
  -2   2  11  738.43   51.99
  -2   2  11  739.83   50.39
   1  -2 -11  207.98   14.60
   1  -2 -11  215.88   17.00
  -1   2  11  155.98   15.90
  -1   2  11  176.68   14.50
   0  -2 -11  470.45   33.60
   0  -2 -11  409.96   31.00
   0   2  11  480.15   33.90
  -1  -2 -11  154.18   15.20
   1   2  11  223.48   17.00
   1   2  11  193.98   13.70
  -2  -2 -11  650.93   47.90
   2   2  11  720.83   49.30
   3   2  11 1212.88   86.49
   3   2  11 1326.17   87.79
  -4  -2 -11  820.22   51.49
   4   2  11  676.23   51.39
   4   2  11  682.43   50.39
   4   2  11  697.13   51.69
   5   2  11   76.19    9.40
   5   2  11   76.59   11.00
   5   2  11   73.19    9.30
   6   2  11   18.70    5.70
   6   2  11   22.70    5.30
   6  -3 -11   49.50    9.40
   5  -3 -11   -0.40    3.10
  -5   3  11    1.10    3.60
   4  -3 -11  259.17   22.80
   4  -3 -11  255.17   21.40
   4  -3 -11  297.27   27.00
  -4   3  11  254.07   22.50
   3  -3 -11  503.15   40.00
   3  -3 -11  489.45   37.70
   3  -3 -11  471.05   35.80
  -3   3  11  521.55   37.30
   2  -3 -11 1624.64  213.08
  -2   3  11 2162.88  218.38
   1  -3 -11  560.74   41.10
   1  -3 -11  520.35   38.50
  -1   3  11  570.54   41.30
  -1   3  11  568.84   38.80
   0  -3 -11 3121.69  289.97
   0   3  11 3137.79  279.97
  -1  -3 -11  595.74   43.20
   1   3  11  596.14   43.60
  -2  -3 -11 1993.20  190.38
   2   3  11 2103.49  190.78
  -3  -3 -11  486.65   34.70
   3   3  11  496.65   33.10
   3   3  11  465.65   35.80
   3   3  11  450.35   35.00
  -4  -3 -11  232.08   20.10
   4   3  11  263.87   20.00
   4   3  11  280.97   21.70
   4   3  11  247.88   21.40
   5   3  11    3.80    3.20
   5   3  11    3.90    3.40
   5   3  11    1.60    3.20
   6   3  11   47.50    7.30
   6   3  11   49.80    8.80
   6  -4 -11   69.29   11.90
   5  -4 -11  297.17   27.70
  -5   4  11  350.36   28.70
   4  -4 -11   67.29   11.10
   4  -4 -11   76.99   15.10
  -4   4  11   69.49   10.30
   3  -4 -11  462.45   36.10
   3  -4 -11  462.65   37.70
   3  -4 -11  451.85   33.80
  -3   4  11  462.75   34.70
   2  -4 -11 2323.37  256.47
  -2   4  11 1987.70  227.58
   1  -4 -11  246.88   20.70
   1  -4 -11  256.87   21.90
   1  -4 -11  273.97   23.30
  -1   4  11  329.17   21.40
  -1   4  11  312.37   24.00
   0  -4 -11 1327.77   88.89
   0   4  11 1225.28   88.59
  -1  -4 -11  291.77   23.40
   1   4  11  283.97   23.50
  -2  -4 -11 2171.18  209.38
   2   4  11 2097.69  205.78
  -3  -4 -11  426.66   33.10
   3   4  11  457.55   30.80
   3   4  11  482.35   34.80
   3   4  11  456.85   31.40
  -4  -4 -11   71.39    7.50
   4   4  11   49.40    8.40
   4   4  11   62.89    9.00
   4   4  11   54.69    6.20
   4   4  11   61.59    6.80
   5   4  11  320.07   26.20
   5   4  11  277.47   23.60
   5   4  11  305.37   23.90
   6   4  11   67.19   10.40
   6   4  11   73.79    7.70
   6  -5 -11  106.99   15.90
   5  -5 -11  155.18   17.60
   4  -5 -11  103.59   11.40
   4  -5 -11  119.69   15.60
   4  -5 -11  101.89   14.90
  -4   5  11  133.59   13.60
   3  -5 -11  414.16   35.60
   3  -5 -11  422.06   36.60
   3  -5 -11  456.85   33.30
  -3   5  11  496.75   34.50
   2  -5 -11 1180.48   89.29
   2  -5 -11 1238.68   92.19
  -2   5  11 1425.76   93.19
  -2   5  11 1446.46   90.39
   1  -5 -11  670.63   50.99
   1  -5 -11  726.73   52.29
   1  -5 -11  740.43   54.19
  -1   5  11  846.92   54.99
   0  -5 -11  304.77   21.70
   0  -5 -11  294.57   24.70
   0   5  11  304.87   24.80
   0   5  11  283.97   21.60
  -1  -5 -11  814.02   57.29
   1   5  11  773.82   57.19
  -2  -5 -11 1303.27   88.89
   2   5  11 1265.27   89.09
  -3  -5 -11  414.66   32.70
   3   5  11  445.26   33.90
   3   5  11  462.15   29.90
  -4  -5 -11  132.89   11.10
   4   5  11  108.99   12.40
   4   5  11  104.29   10.00
   4   5  11  113.39   11.60
   4   5  11  109.49    9.20
   5   5  11  147.59   13.80
   5   5  11  148.69   12.80
   5   5  11  150.18   13.50
   6   5  11   88.69   10.90
   6   5  11   89.49    7.90
   6   5  11   98.09   11.10
   5  -6 -11  189.48   19.80
  -5   6  11  153.58   17.70
   4  -6 -11   55.09   11.90
   4  -6 -11   48.00    8.00
   4  -6 -11   49.00   10.30
  -4   6  11   36.50    8.00
   3  -6 -11   76.69    8.60
   3  -6 -11   85.59   13.10
   3  -6 -11   57.89   10.70
  -3   6  11   57.99    9.20
   2  -6 -11  610.54   43.70
   2  -6 -11  563.84   40.90
   2  -6 -11  537.35   43.60
   1  -6 -11   12.30    5.10
   1  -6 -11   10.20    3.70
   1  -6 -11   13.80    3.60
  -1   6  11   33.90    4.90
  -1   6  11   27.80    6.50
   0  -6 -11  879.91   64.39
   0   6  11  867.21   64.29
   0   6  11  920.01   60.99
  -1  -6 -11   46.20    8.10
  -1  -6 -11   29.40    3.00
   1   6  11   19.40    6.60
  -2  -6 -11  510.15   41.50
   2   6  11  616.24   42.50
  -3  -6 -11   53.39    8.50
   3   6  11   81.69    9.50
   3   6  11   74.59    5.80
  -4  -6 -11   35.40    6.50
   4   6  11   61.79    5.20
   4   6  11   62.39    8.50
   4   6  11   50.89    6.10
   4   6  11   45.00    8.50
  -5  -6 -11  158.68   13.20
   5   6  11  152.08   13.90
   5   6  11  145.89   13.40
   5   6  11  152.48   12.40
   5  -7 -11   73.89   13.60
  -5   7  11   52.19   10.60
   4  -7 -11   94.19   15.40
   4  -7 -11   96.99   15.20
  -4   7  11   68.19   11.20
   3  -7 -11  164.78   15.50
   3  -7 -11  174.48   18.60
   3  -7 -11  187.78   19.00
  -3   7  11  172.48   16.30
   2  -7 -11  275.07   21.20
   2  -7 -11  269.97   24.40
   2  -7 -11  251.27   22.90
  -2   7  11  261.97   21.40
   1  -7 -11 1093.49   77.09
   1  -7 -11 1113.29   82.79
  -1   7  11 1122.29   77.39
   0  -7 -11 1276.67   89.79
   0   7  11 1257.67   89.59
  -1  -7 -11 1026.80   77.09
   1   7  11 1144.19   77.49
  -2  -7 -11  242.88   22.30
   2   7  11  266.87   22.70
   2   7  11  270.57   18.60
  -3  -7 -11  146.69   15.40
   3   7  11  178.08   20.80
   3   7  11  182.38   12.60
  -4  -7 -11   65.79    8.50
   4   7  11   76.99   11.90
   4   7  11   91.49    8.50
   4   7  11   95.29    7.30
   4   7  11   83.69    9.70
  -5  -7 -11   57.49    6.90
   5   7  11   67.59    6.60
   5   7  11   68.99    8.10
   5  -8 -11   20.60    8.00
  -5   8  11   19.00    7.00
   4  -8 -11  105.19   17.00
  -4   8  11  106.99   12.80
   3  -8 -11   35.10    8.80
   3  -8 -11   40.40    7.10
   3  -8 -11   26.10    8.40
  -3   8  11   40.80    7.80
   2  -8 -11  107.19   11.40
   2  -8 -11  118.29   13.40
   2  -8 -11   99.29   15.60
  -2   8  11  147.59   12.70
   1  -8 -11  583.74   46.70
   1  -8 -11  583.34   47.70
  -1   8  11  678.43   44.60
   0  -8 -11 2048.30  141.69
  -1  -8 -11  609.34   40.60
  -1  -8 -11  590.54   45.40
   1   8  11  589.34   41.70
   1   8  11  560.74   41.20
   1   8  11  594.64   45.10
  -2  -8 -11  141.79   13.70
   2   8  11  103.29    9.00
   2   8  11   97.29   12.00
  -3  -8 -11   28.10    6.30
   3   8  11   27.30    3.70
   3   8  11   38.10    7.40
  -4  -8 -11   83.99   10.00
   4   8  11  106.99    8.50
  -5  -8 -11   28.20    4.70
   5   8  11   25.30    5.20
   5   8  11   29.50    4.40
   5  -9 -11   64.09   14.20
   4  -9 -11   64.59   22.30
  -4   9  11   74.89   12.00
   3  -9 -11   58.89   11.50
   3  -9 -11   62.49    9.40
   3  -9 -11   60.69   13.10
  -3   9  11   74.49   10.90
   2  -9 -11  128.79   15.80
   2  -9 -11  129.29   12.40
   2  -9 -11  109.39   13.50
  -2   9  11  125.69   12.90
   1  -9 -11  378.66   31.00
   1  -9 -11  352.06   33.60
  -1   9  11  397.46   32.10
  -1   9  11  477.85   31.10
   0  -9 -11 1207.68   81.79
   0  -9 -11 1073.59   76.29
   0   9  11 1054.59   77.39
   0   9  11 1153.98   76.69
  -1  -9 -11  407.16   34.10
  -1  -9 -11  479.75   29.80
   1   9  11  362.26   30.10
   1   9  11  389.36   30.20
   2   9  11  135.69   11.40
  -3  -9 -11   50.39    8.90
  -4  -9 -11   70.99    9.70
   4   9  11   64.49    6.60
  -5  -9 -11   76.09    7.50
   5   9  11   69.19    7.10
   5   9  11   66.19    7.90
   4 -10 -11   83.39   15.90
  -4  10  11   56.39   10.60
   3 -10 -11    6.80    4.40
   3 -10 -11    4.00    5.40
  -3  10  11    1.30    3.60
   2 -10 -11   80.09   11.90
   2 -10 -11   93.69   15.40
  -2  10  11   62.39   10.20
   1 -10 -11   46.70    8.10
   1 -10 -11   38.00    9.60
  -1  10  11   41.80    7.50
  -1  10  11   39.30    8.40
   0 -10 -11  668.83   52.59
   0 -10 -11  643.94   51.59
   0  10  11  659.33   49.00
   0  10  11  703.03   48.10
  -1 -10 -11   38.10    9.50
  -1 -10 -11   49.70    5.80
   1  10  11   42.20    6.80
   1  10  11   44.80    7.10
  -2 -10 -11   50.79   10.80
   2  10  11   86.79    8.30
  -3 -10 -11    1.80    3.40
   3  10  11    5.90    2.60
  -4 -10 -11   71.19   10.40
   4  10  11   73.99    7.30
   3 -11 -11  267.87   27.20
  -3  11  11  219.48   21.30
   2 -11 -11   53.79   14.10
   2 -11 -11   49.90    9.80
  -2  11  11   70.19   10.40
   1 -11 -11  320.37   31.30
   1 -11 -11  350.36   27.60
  -1  11  11  320.77   28.50
  -1  11  11  340.97   26.80
   0 -11 -11  150.58   13.40
   0 -11 -11  136.19   17.50
   0  11  11  131.99   14.30
   0  11  11  150.38   14.00
  -1 -11 -11  320.47   30.70
  -1 -11 -11  372.26   26.30
   1  11  11  334.67   26.80
   1  11  11  340.57   27.20
  -2 -11 -11   43.80    9.70
   2  11  11   57.29    7.10
   2  11  11   47.90   10.30
  -3 -11 -11  223.88   21.50
   3  11  11  224.28   17.80
  -4 -11 -11   55.39   10.50
   4  11  11   51.69    6.20
  -3  12  11   35.80    8.30
   2 -12 -11  249.08   27.10
   2 -12 -11  248.18   23.50
  -2  12  11  259.97   22.80
   1 -12 -11  136.69   14.00
   1 -12 -11  124.49   22.60
  -1  12  11  122.09   15.10
   0 -12 -11  168.78   15.20
   0 -12 -11  159.38   19.90
   0  12  11  168.38   19.90
  -1 -12 -11  136.59   19.10
  -1 -12 -11  122.99   12.20
   1  12  11  133.59   13.30
   1  12  11  137.39   13.70
  -2 -12 -11  250.37   24.00
   2  12  11  234.98   20.00
   2  12  11  215.58   19.10
  -3 -12 -11   34.60    8.10
   3  12  11   35.40    5.90
   1 -13 -11  178.38   22.00
   1 -13 -11  184.28   17.60
  -1  13  11  160.98   18.80
  -1  13  11  193.88   18.00
   0 -13 -11   34.60    6.70
   0 -13 -11   22.20    8.80
   0  13  11   26.60    7.10
   0  13  11   26.00    6.40
  -1 -13 -11  182.48   15.70
  -1 -13 -11  164.28   20.70
   1  13  11  154.88   16.30
   1  13  11  161.88   15.90
  -2 -13 -11  168.88   19.80
   2  13  11  179.08   16.30
  -1  14  11   77.49   13.50
   0 -14 -11   70.19   18.20
   0 -14 -11   83.09   10.30
   0  14  11   62.59   11.20
  -1 -14 -11   75.99    9.70
  -1 -14 -11   92.29   16.60
   1  14  11   63.99   10.60
   0  14 -12   28.80    5.40
   0  14 -12   24.60    5.50
   2  13 -12   70.29   10.30
  -2 -13  12   45.20    8.30
   1  13 -12   33.50    6.50
   1  13 -12   38.30   10.20
   0  13 -12  396.46   33.00
   0  13 -12  303.17   25.50
  -1  13 -12   53.29   18.70
  -1  13 -12   52.39    6.40
  -1  13 -12   49.90    6.10
  -2  13 -12   55.09    5.90
  -3 -12  12    8.60    3.30
   2  12 -12  130.59   16.20
   2  12 -12  138.69   14.20
  -2 -12  12  138.59   13.90
   1  12 -12  114.39   16.60
   1  12 -12  104.49   11.20
  -1 -12  12  101.09   12.40
   0  12 -12   28.50    5.30
   0  12 -12   44.90   10.60
   0  12 -12   29.60    5.00
  -1  12 -12  105.29    9.40
  -1  12 -12  105.09   16.80
  -2  12 -12  126.29   19.90
  -2  12 -12  123.69   10.20
  -3  12 -12   11.30    2.70
  -4 -11  12    4.20    2.50
  -4 -11  12    5.00    2.50
   3  11 -12  357.26   28.70
  -3 -11  12  309.67   25.20
   2  11 -12  115.99   14.50
   2  11 -12  133.19   13.40
  -2 -11  12  137.19   13.10
   1  11 -12  554.14   40.50
   1  11 -12  541.85   43.70
  -1 -11  12  571.94   42.20
   0  11 -12  350.36   26.60
   0  11 -12  358.16   26.00
   0  11 -12  356.96   31.50
   0 -11  12  365.86   29.70
  -1  11 -12  558.44   45.40
  -1  11 -12  548.65   38.30
  -2  11 -12  149.79   24.20
  -2  11 -12  133.39   10.70
  -3  11 -12  313.17   22.10
  -3  11 -12  284.87   30.40
  -4  11 -12    3.80    2.00
   4  10 -12  238.68   20.90
  -4 -10  12  207.88   16.80
  -4 -10  12  198.48   17.30
   3  10 -12   17.10    5.30
   3  10 -12    8.30    7.60
  -3 -10  12   13.40    5.60
   2  10 -12  133.99   14.40
   2  10 -12  138.49   13.10
  -2 -10  12  130.39   15.70
  -2 -10  12  118.49   12.20
   1  10 -12  108.09   10.60
   1  10 -12  109.89   13.40
  -1 -10  12  109.99   12.40
  -1 -10  12  109.89   11.80
   0  10 -12   17.20    3.80
   0  10 -12   12.90    5.70
   0  10 -12   13.30    3.10
   0 -10  12   16.60    5.70
   0 -10  12   14.80    4.70
  -1  10 -12  109.59   16.70
  -1  10 -12  113.49    9.20
   1 -10  12  107.19   11.60
   1 -10  12  121.49   13.40
  -2  10 -12  116.09    9.30
  -2  10 -12  125.69   16.20
  -3  10 -12   18.80    8.90
  -3  10 -12   17.70    3.00
  -4  10 -12  215.88   15.50
  -4  10 -12  139.19   24.60
   4   9 -12   27.20    7.50
  -4  -9  12   25.60    4.30
   3   9 -12  188.68   22.00
   3   9 -12  199.78   18.00
  -3  -9  12  188.48   16.00
   2   9 -12    4.30    3.80
   2   9 -12    2.70    2.80
  -2  -9  12   13.50    5.40
  -2  -9  12    4.90    3.10
   1   9 -12  441.56   33.60
   1   9 -12  441.16   31.30
  -1  -9  12  389.66   31.80
  -1  -9  12  412.96   33.00
   0   9 -12   95.99   12.10
   0   9 -12   86.59    8.30
   0  -9  12   81.09   10.50
   0  -9  12   94.39   10.10
  -1   9 -12  411.26   29.30
  -1   9 -12  414.46   29.10
  -1   9 -12  399.86   34.70
   1  -9  12  466.35   32.60
   1  -9  12  416.46   33.50
  -2   9 -12    6.40    1.60
  -2   9 -12    1.70    4.20
   2  -9  12    4.30    3.20
   2  -9  12    4.30    3.80
  -3   9 -12  192.58   21.60
  -4   9 -12   29.00    4.30
  -4   9 -12   23.10    8.70
   4   8 -12  867.11   61.09
  -4  -8  12  795.82   56.59
   3   8 -12   25.10    6.00
   3   8 -12   30.90    6.50
  -3  -8  12   22.90    4.80
   2   8 -12  317.67   26.10
   2   8 -12  364.46   27.30
  -2  -8  12  344.47   28.70
   1   8 -12   65.99    7.20
   1   8 -12   75.49    9.00
  -1  -8  12   58.69    7.50
  -1  -8  12   49.99    8.60
   0   8 -12    8.90    4.30
   0   8 -12   12.30    2.90
   0  -8  12   13.30    4.00
   0  -8  12   12.30    4.30
  -1   8 -12   65.79   11.20
  -1   8 -12   58.09    5.10
  -1   8 -12   59.49    5.30
   1  -8  12   72.49    7.90
   1  -8  12   58.69    9.30
  -2   8 -12  385.16   24.40
  -2   8 -12  354.26   30.90
   2  -8  12  330.87   29.00
   2  -8  12  335.97   27.70
  -3   8 -12   23.10    3.30
  -3   8 -12   25.60    7.90
   3  -8  12   37.00    8.10
   3  -8  12   29.60    6.90
  -4   8 -12  880.51   57.49
  -4   8 -12  777.52   65.19
  -5   8 -12   10.90    3.40
  -5   8 -12   12.50    7.10
   5  -8  12    5.30    2.50
   5   7 -12  211.78   20.80
   4   7 -12   37.30    7.70
   4   7 -12   39.10    8.10
   3   7 -12  653.33   49.70
   3   7 -12  749.42   50.79
  -3  -7  12  675.73   48.90
   2   7 -12   73.59    9.00
   2   7 -12   70.39    8.20
  -2  -7  12   74.49    7.90
   1   7 -12  709.03   48.90
   1   7 -12  654.23   46.90
  -1  -7  12  680.93   49.20
  -1  -7  12  664.03   47.80
   0   7 -12  330.27   24.30
   0   7 -12  342.37   29.40
   0  -7  12  373.16   26.40
   0  -7  12  340.27   26.70
  -1   7 -12  671.43   44.20
  -1   7 -12  617.54   51.79
   1  -7  12  662.13   48.20
   1  -7  12  676.63   46.80
  -2   7 -12   73.39   11.60
   2  -7  12   67.69    8.40
   2  -7  12   70.49   10.30
  -3   7 -12  646.44   44.10
  -3   7 -12  614.94   50.79
   3  -7  12  699.03   48.50
  -4   7 -12   28.80    9.00
  -4   7 -12   33.90    4.80
   4  -7  12   34.60    4.00
   4  -7  12   38.10    8.40
   4  -7  12   38.20    8.10
  -5   7 -12  227.58   25.40
   5  -7  12  232.68   17.60
   5   6 -12   42.80    9.40
   4   6 -12  111.09   12.30
   4   6 -12  105.39   12.70
   3   6 -12    9.30    3.90
   3   6 -12   10.70    4.40
  -3  -6  12   11.00    3.30
   2   6 -12   62.29    7.50
   2   6 -12   50.29    8.30
   1   6 -12  333.57   23.80
   1   6 -12  368.56   25.60
  -1  -6  12  303.07   25.60
  -1  -6  12  305.87   24.50
   0   6 -12    8.00    1.80
   0   6 -12    6.00    3.10
   0  -6  12    7.40    2.80
   0  -6  12    8.10    3.00
  -1   6 -12  293.87   26.80
   1  -6  12  363.76   26.70
   1  -6  12  358.16   25.40
  -2   6 -12   26.10    6.70
   2  -6  12   47.50    7.80
   2  -6  12   46.30    6.80
  -3   6 -12   13.60    5.70
  -3   6 -12    8.70    1.90
   3  -6  12    9.70    1.70
   3  -6  12   15.00    5.00
   3  -6  12    9.50    4.30
  -4   6 -12   94.79   15.70
  -4   6 -12   82.39    8.70
   4  -6  12  122.69   12.90
   4  -6  12  113.99    8.70
   4  -6  12  114.39   12.70
  -5   6 -12   43.20   11.20
   5  -6  12   46.20    6.10
   5   5 -12    8.10    6.10
  -5  -5  12   15.40    7.10
   4   5 -12   90.99   12.90
   4   5 -12   80.79   10.70
  -4  -5  12   81.99   11.80
   3   5 -12 1809.22  122.59
   2   5 -12  283.67   23.80
   2   5 -12  297.07   23.20
  -2  -5  12  327.97   23.50
  -2  -5  12  322.27   23.80
   1   5 -12  612.84   40.50
   1   5 -12  626.44   41.80
  -1  -5  12  554.44   41.10
  -1  -5  12  537.25   42.20
   0  -5  12 1362.26   92.59
  -1   5 -12  524.85   42.80
   1  -5  12  601.84   42.40
   1  -5  12  632.74   41.60
  -2   5 -12  309.97   24.90
   2  -5  12  279.37   23.30
   2  -5  12  290.77   22.60
   3  -5  12 1948.41  134.29
   3  -5  12 2013.60  134.89
  -4   5 -12   75.29   13.20
   4  -5  12   93.79    7.90
   4  -5  12   82.09   10.80
   4  -5  12   92.39   11.00
   5  -5  12   18.90    6.20
   5  -5  12   18.60    4.30
   5  -5  12   22.40    6.50
   5   4 -12  154.38   17.90
  -5  -4  12  199.18   18.70
   4   4 -12   52.89    9.80
   4   4 -12   59.59    9.20
  -4  -4  12   86.39   10.30
  -4  -4  12   85.99    7.10
   3   4 -12   63.89    8.00
   3   4 -12   72.89    9.30
   3   4 -12   66.79    7.00
  -3  -4  12   64.99    7.60
  -3  -4  12   78.39    9.00
   1   4 -12  258.57   20.80
   1   4 -12  261.27   21.20
   1   4 -12  265.17   19.90
  -1  -4  12  282.07   22.00
  -1  -4  12  297.57   20.50
  -1  -4  12  288.77   21.00
   0   4 -12   22.20    4.70
   0   4 -12   26.60    2.90
   0   4 -12   24.70    4.60
   0  -4  12   24.80    4.50
   0  -4  12   31.40    4.80
  -1   4 -12  293.17   22.30
   1  -4  12  276.57   20.50
   1  -4  12  253.27   25.10
  -3   4 -12   74.59   11.40
   3  -4  12   67.49    8.40
   3  -4  12   69.69    8.70
   3  -4  12   69.29    5.90
  -4   4 -12  101.79   14.50
   4  -4  12   74.79    9.50
   4  -4  12   69.59    7.20
   4  -4  12   72.99    9.60
   5  -4  12  231.58   20.60
   5  -4  12  204.48   19.70
   5  -4  12  209.28   17.30
   6  -4  12    6.30    3.80
  -5  -3  12  233.08   21.90
   4   3 -12   97.99    9.00
   4   3 -12  100.39   10.90
   4   3 -12   76.49   11.00
  -4  -3  12  114.09   12.10
  -4  -3  12  108.59    9.20
   3   3 -12  898.01   71.19
   3   3 -12 1083.99   70.39
  -3  -3  12 1032.00   70.09
  -3  -3  12 1045.00   71.09
   2   3 -12  504.55   33.30
   2   3 -12  468.25   34.40
   2   3 -12  496.55   33.20
  -2  -3  12  423.96   33.80
  -2  -3  12  421.16   33.40
   1   3 -12  418.46   28.00
   1   3 -12  403.86   29.10
   1   3 -12  386.06   28.90
  -1  -3  12  393.66   28.30
  -1  -3  12  392.16   29.20
   0   3 -12  925.91   65.29
   0  -3  12  966.80   64.99
  -1   3 -12  391.06   29.90
  -1   3 -12  375.76   29.30
   1  -3  12  414.46   29.30
   1  -3  12  405.76   28.10
  -2   3 -12  410.56   34.40
   2  -3  12  493.35   34.30
   2  -3  12  494.35   33.50
  -3   3 -12  990.70   75.59
   3  -3  12 1144.79   74.59
   3  -3  12 1075.39   74.09
  -4   3 -12   97.99   14.70
   4  -3  12  106.19    9.50
   4  -3  12   99.69   11.10
   4  -3  12  110.69   11.70
   5  -3  12  226.48   20.60
   5  -3  12  236.48   18.50
   5  -3  12  210.28   19.60
   6  -3  12   49.40    9.10
   6  -3  12   54.69    9.30
   5   2 -12  220.58   16.50
  -5  -2  12  253.57   22.20
   4   2 -12   22.90    3.80
   4   2 -12   29.40    6.20
  -4  -2  12   10.40    4.80
  -4  -2  12   12.10    3.40
   3   2 -12  120.99   11.60
   3   2 -12  147.39   11.20
  -3  -2  12  135.09   12.50
  -3  -2  12  104.59   11.20
   2   2 -12  465.55   32.50
   2   2 -12  484.75   32.50
   2   2 -12  406.56   33.40
  -2  -2  12  454.95   33.00
  -2  -2  12  458.25   33.70
   1   2 -12  941.91  124.89
  -1  -2  12 1182.38  134.29
   0   2 -12    2.10    1.00
   0   2 -12    0.40    1.60
   0   2 -12    6.30    2.10
   0  -2  12    0.20    0.80
   0  -2  12    4.00    2.00
   0  -2  12    1.10    1.60
  -1   2 -12 1066.29   73.49
  -2   2 -12  463.35   35.00
  -2   2 -12  440.16   34.40
   2  -2  12  489.65   34.30
   2  -2  12  489.45   33.30
  -3   2 -12  117.69   13.30
   3  -2  12  133.09   12.40
   3  -2  12  147.59   11.20
   3  -2  12  154.08   13.00
   4  -2  12   25.10    5.70
   4  -2  12   26.30    4.90
   4  -2  12   29.30    5.80
   5  -2  12  236.88   21.20
   5  -2  12  256.27   20.50
   5  -2  12  260.67   22.30
   6  -2  12    1.80    3.10
   6  -2  12    0.00    3.10
   6  -2  12    3.40    3.80
   5   1 -12   94.09    8.90
  -5  -1  12  107.19   12.80
   4   1 -12  125.49   12.60
   4   1 -12  131.29   11.70
  -4  -1  12  149.09   14.30
   3   1 -12   28.30    4.90
   3   1 -12   29.00    5.00
  -3  -1  12   20.10    4.90
  -3  -1  12   24.10    5.10
   2   1 -12  811.62   55.79
   2   1 -12  804.22   55.09
  -2  -1  12  793.32   56.69
   1   1 -12  232.38   18.90
   1   1 -12  204.78   18.50
   1   1 -12  232.08   17.80
  -1  -1  12  283.57   18.50
  -1  -1  12  306.67   20.70
   0   1 -12 4243.18  359.06
   0  -1  12 4699.53  356.66
  -1   1 -12  262.57   20.10
  -1   1 -12  254.77   19.10
   1  -1  12  238.08   19.80
   1  -1  12  271.57   18.30
   1  -1  12  253.07   17.50
  -2   1 -12  822.62   58.39
   2  -1  12  846.92   58.19
  -3   1 -12   30.80    6.20
  -3   1 -12   22.30    5.30
   3  -1  12   23.30    4.80
   3  -1  12   27.00    4.30
   3  -1  12   30.00    5.00
   4  -1  12  137.09   12.50
   4  -1  12  136.79   13.20
   4  -1  12  147.29   13.40
   5  -1  12   91.39   10.00
   5  -1  12   85.79   10.10
   5  -1  12   81.29   10.50
   6  -1  12  183.18   17.60
   6  -1  12  202.08   19.30
   6  -1  12  200.08   18.40
   6   0 -12   20.50    4.00
   5   0 -12  219.78   18.60
  -5   0  12  248.28   22.20
   4   0 -12   34.60    6.30
   4   0 -12   38.00    6.60
  -4   0  12   46.90    8.60
   3   0 -12   81.19    8.40
   3   0 -12   76.09    8.80
  -3   0  12   87.69    9.50
  -3   0  12   82.29    9.20
   2   0 -12   32.40    4.80
   2   0 -12   33.80    5.90
  -2   0  12   40.50    6.70
  -2   0  12   37.30    5.70
   1   0 -12 5772.62  497.85
  -1   0  12 6757.32  491.95
   0   0 -12  246.68   19.40
   0   0 -12  263.57   21.20
   0   0  12  295.27   22.30
   0   0  12  309.97   19.70
  -1   0 -12 5727.33  468.75
   1   0  12 6710.53  463.15
  -2   0 -12   34.00    5.10
  -2   0 -12   41.50    6.20
   2   0  12   32.90    3.70
   2   0  12   38.70    6.20
  -3   0 -12   86.39    9.40
   3   0  12   85.29    8.20
   3   0  12   85.39    9.20
   3   0  12   82.19    8.30
   4   0  12   39.90    7.20
   4   0  12   45.10    6.90
   4   0  12   42.20    6.80
   5   0  12  236.08   20.60
   5   0  12  239.58   20.70
   5   0  12  239.68   20.40
   6   0  12   18.80    5.50
   6   0  12   17.20    9.60
   6   0  12   21.70    6.00
   6  -1 -12  166.48   15.10
   5  -1 -12   95.69   10.60
  -5   1  12   88.79   13.20
   4  -1 -12  150.48   13.60
   4  -1 -12  128.19   12.80
  -4   1  12  127.49   13.70
   3  -1 -12   24.80    4.70
   3  -1 -12   16.60    4.80
  -3   1  12   18.60    4.60
  -3   1  12   33.70    6.20
   2  -1 -12  837.52   57.29
   2  -1 -12  827.92   58.99
  -2   1  12  839.02   57.89
  -2   1  12  832.82   59.29
   1  -1 -12  266.17   21.40
   1  -1 -12  270.87   19.50
  -1   1  12  268.17   19.70
  -1   1  12  257.87   21.60
   0  -1 -12 4518.35  388.46
   0   1  12 4898.91  380.06
  -1  -1 -12  257.27   20.00
  -1  -1 -12  234.88   17.80
   1   1  12  262.67   17.90
   1   1  12  296.87   21.50
   1   1  12  249.88   17.70
  -2  -1 -12  776.02   56.39
   2   1  12  847.32   57.49
  -3  -1 -12   33.40    5.70
   3   1  12   28.20    5.80
   3   1  12   22.10    4.60
   3   1  12   29.30    4.30
   4   1  12  145.19   12.80
   4   1  12  150.48   14.40
   4   1  12  131.19   13.10
   5   1  12   90.09   10.40
   5   1  12   85.69   10.60
   5   1  12  100.49   11.30
   6   1  12  187.28   17.60
   6   1  12  161.78   16.60
   6  -2 -12    3.60    3.60
   5  -2 -12  218.18   20.00
  -5   2  12  232.48   21.70
   4  -2 -12    9.30    3.70
   4  -2 -12   11.10    4.50
  -4   2  12   17.90    5.50
   3  -2 -12  121.19   12.70
   3  -2 -12  108.29   11.10
  -3   2  12  125.49   12.80
  -3   2  12  149.79   13.00
   2  -2 -12  456.95   34.50
   2  -2 -12  440.26   35.10
  -2   2  12  499.35   35.80
  -2   2  12  472.05   33.90
   1  -2 -12 1074.69   72.59
  -1   2  12  993.60   72.39
   0  -2 -12    1.20    1.20
   0  -2 -12    4.80    2.60
   0   2  12    2.10    1.40
   0   2  12    1.70    2.30
  -1  -2 -12  967.70   71.49
   1   2  12 1110.19   72.89
  -2  -2 -12  484.05   34.40
   2   2  12  456.55   35.30
  -3  -2 -12  128.59   11.60
   3   2  12  119.89    9.90
   3   2  12  115.09   11.40
   3   2  12  131.49   12.80
  -4  -2 -12   21.90    5.00
   4   2  12    7.20    3.60
   4   2  12   10.30    4.30
   4   2  12   13.60    3.70
   5   2  12  220.98   19.70
   5   2  12  218.88   18.90
   5   2  12  226.58   20.00
   6   2  12    5.90    3.90
   6   2  12    4.30    3.50
   6  -3 -12   35.30    7.90
   5  -3 -12  228.78   21.50
  -5   3  12  218.08   21.40
   4  -3 -12  126.09   17.10
   4  -3 -12   92.89   11.90
   4  -3 -12  107.39   16.80
  -4   3  12  104.89   12.20
   3  -3 -12  998.70   70.19
   3  -3 -12 1080.09   72.69
  -3   3  12 1003.70   72.29
  -3   3  12  990.20   71.29
   2  -3 -12  413.56   34.70
   2  -3 -12  390.56   32.50
  -2   3  12  498.15   35.70
  -2   3  12  538.85   33.80
   1  -3 -12  378.66   29.00
   1  -3 -12  400.16   31.60
  -1   3  12  406.16   31.80
  -1   3  12  442.76   29.40
   0  -3 -12  990.10   71.79
   0   3  12 1058.89   72.39
  -1  -3 -12  409.26   29.80
   1   3  12  367.66   29.70
   1   3  12  377.96   26.80
  -2  -3 -12  432.86   31.20
   2   3  12  397.66   32.00
  -3  -3 -12 1035.20   70.89
   3   3  12 1038.20   72.39
   3   3  12 1002.50   71.19
  -4  -3 -12   92.39   10.20
   4   3  12   92.79   11.00
   4   3  12  120.79   11.90
   4   3  12  106.79    9.70
   5   3  12  219.88   20.70
   5   3  12  221.38   19.70
   5   3  12  252.47   20.70
   6   3  12   32.50    6.90
   6   3  12   38.60    6.70
   6  -4 -12    1.60    4.30
   5  -4 -12  193.18   19.80
  -5   4  12  211.08   30.50
   4  -4 -12   93.09   19.30
   4  -4 -12  102.79   10.70
  -4   4  12   74.69   11.50
   3  -4 -12   67.29    8.90
   3  -4 -12   67.99   10.70
   3  -4 -12   72.59   12.60
  -3   4  12   69.29    9.60
   2  -4 -12 1944.71  127.79
   2  -4 -12 1800.52  127.49
  -2   4  12 1825.62  127.59
   1  -4 -12  278.17   21.90
   1  -4 -12  280.07   23.30
   1  -4 -12  273.27   20.60
  -1   4  12  261.97   23.50
   0  -4 -12   29.30    4.10
   0  -4 -12   19.10    5.10
   0   4  12   19.00    5.10
   0   4  12   22.60    3.60
  -1  -4 -12  293.87   24.10
   1   4  12  299.27   21.30
   1   4  12  284.17   24.10
  -3  -4 -12   76.09    8.20
   3   4  12   69.99    5.20
   3   4  12   75.39   10.40
   3   4  12   65.99    5.60
  -4  -4 -12   58.69    8.00
   4   4  12   87.69   10.10
   4   4  12   88.19    9.90
   4   4  12   82.39    7.40
   4   4  12   83.49    7.80
   5   4  12  215.78   18.20
   5   4  12  200.28   19.30
   5   4  12  192.78   17.10
   6   4  12    5.30    3.40
   6   4  12    4.70    2.70
   6   4  12    6.00    3.50
   5  -5 -12   16.00    6.30
  -5   5  12   16.60    6.20
   4  -5 -12   98.59   16.10
   4  -5 -12   76.69   12.40
   4  -5 -12   77.99    9.40
  -4   5  12   59.99   10.20
   3  -5 -12 1809.52  125.99
   3  -5 -12 1852.01  130.29
  -3   5  12 1935.71  127.19
   2  -5 -12  277.47   24.80
   2  -5 -12  294.17   25.40
   2  -5 -12  314.57   22.80
  -2   5  12  293.07   23.10
  -2   5  12  288.77   25.60
   1  -5 -12  505.65   40.30
   1  -5 -12  547.75   42.40
   1  -5 -12  497.25   39.30
  -1   5  12  646.54   39.90
  -1   5  12  611.44   43.20
   0  -5 -12 1417.86   94.99
   0   5  12 1293.67   94.79
  -1  -5 -12  616.94   43.10
   1   5  12  555.84   39.50
   1   5  12  543.85   42.70
  -2  -5 -12  281.57   24.50
   2   5  12  333.07   25.60
  -3  -5 -12 1718.43  122.59
   3   5  12 1912.21  124.29
  -4  -5 -12   82.19    8.70
   4   5  12   71.39   10.20
   4   5  12   73.09    7.20
   4   5  12   76.79   11.10
   5   5  12   14.80    3.60
   5   5  12   21.60    5.10
   5   5  12   19.30    4.60
   5  -6 -12   38.80    9.90
  -5   6  12   42.70    9.20
   4  -6 -12   69.09   13.80
   4  -6 -12   69.09   12.30
   4  -6 -12   74.19    9.30
  -4   6  12  101.09   11.60
   3  -6 -12   11.40    5.50
   3  -6 -12   13.30    5.90
   3  -6 -12    4.10    3.10
  -3   6  12    8.80    4.00
   2  -6 -12   15.20    6.50
   2  -6 -12   16.60    4.00
   2  -6 -12   25.50    6.50
   1  -6 -12  289.87   24.40
   1  -6 -12  319.37   26.90
   1  -6 -12  266.67   23.30
  -1   6  12  366.36   24.00
  -1   6  12  328.77   27.00
   0  -6 -12    6.50    4.00
   0  -6 -12    4.70    2.10
   0   6  12    8.30    2.60
   0   6  12   12.40    4.70
  -1  -6 -12  349.17   27.70
  -1  -6 -12  326.47   22.40
   1   6  12  331.27   24.20
   1   6  12  317.47   27.10
  -2  -6 -12   52.69    8.20
   2   6  12   27.40    6.60
  -3  -6 -12    8.50    3.60
  -4  -6 -12   95.09    9.40
   4   6  12   79.39    9.60
   4   6  12   90.59   12.60
   4   6  12   78.99    6.60
   4   6  12   79.29    7.50
  -5  -6 -12   52.79    7.20
   5   6  12   53.59    7.60
   5   6  12   43.80    6.70
   5   6  12   42.90    5.20
   5  -7 -12  249.58   25.60
  -5   7  12  247.68   23.90
   4  -7 -12   34.50    9.30
   4  -7 -12   41.00   15.20
  -4   7  12   44.50    8.80
   3  -7 -12  624.74   49.60
   3  -7 -12  570.94   45.80
   3  -7 -12  638.24   49.70
  -3   7  12  707.83   47.30
   2  -7 -12   70.99    8.30
   2  -7 -12   75.69   12.30
   2  -7 -12   79.39   11.70
  -2   7  12   75.49    8.80
   1  -7 -12  649.24   46.80
   1  -7 -12  613.34   49.10
  -1   7  12  645.94   49.50
  -1   7  12  664.43   45.90
   0  -7 -12  320.27   23.50
   0  -7 -12  283.47   26.70
   0   7  12  331.97   27.60
   0   7  12  327.77   24.90
  -1  -7 -12  634.64   48.00
  -1  -7 -12  619.14   42.70
   1   7  12  664.13   48.10
   1   7  12  627.04   44.50
  -2  -7 -12   61.19   10.00
   2   7  12   81.19   11.30
  -3  -7 -12  639.04   46.40
   3   7  12  617.54   46.70
  -4  -7 -12   27.90    5.60
   4   7  12   23.10    6.60
   4   7  12   26.50    3.30
   4   7  12   30.90   10.30
   4   7  12   30.80    4.00
  -5  -7 -12  240.88   18.70
   5   7  12  229.68   16.90
   5   7  12  224.38   18.30
   5  -8 -12    8.90    6.60
   4  -8 -12  883.51   69.49
  -4   8  12  946.61   74.69
   3  -8 -12   23.20    7.50
   3  -8 -12   29.80    8.00
   3  -8 -12   17.10    4.80
  -3   8  12   32.20    6.90
   2  -8 -12  375.26   32.00
   2  -8 -12  359.86   28.00
   2  -8 -12  361.96   30.10
  -2   8  12  357.96   28.20
   1  -8 -12   46.40    9.80
   1  -8 -12   65.59   10.90
  -1   8  12   70.09    7.90
   0  -8 -12   10.10    3.20
   0  -8 -12   11.80    5.90
   0   8  12   11.80    3.70
   0   8  12   13.10    5.80
  -1  -8 -12   64.89    6.10
   1   8  12   65.49   10.90
   1   8  12   71.09    7.70
  -2  -8 -12  294.97   27.40
   2   8  12  348.67   23.30
   2   8  12  333.17   27.90
  -3  -8 -12   26.00    6.50
   3   8  12   24.40    6.30
  -4  -8 -12  721.93   56.09
   4   8  12  821.52   53.29
   4   8  12  786.52   53.89
   4   8  12  832.52   57.39
  -5  -8 -12    8.60    2.90
   5   8  12    8.50    2.90
   5   8  12    5.20    2.20
   4  -9 -12   16.20    8.40
  -4   9  12   23.80    7.20
   3  -9 -12  182.78   19.50
   3  -9 -12  177.98   20.60
  -3   9  12  177.78   17.30
   2  -9 -12    2.60    4.50
   2  -9 -12    3.60    3.60
   2  -9 -12    8.20    3.50
  -2   9  12    6.60    3.90
   1  -9 -12  363.86   34.30
   1  -9 -12  408.46   31.80
  -1   9  12  444.46   31.40
   0  -9 -12   92.19   14.50
   0  -9 -12   90.29    9.20
   0   9  12   91.39   10.10
   0   9  12   88.29    9.40
  -1  -9 -12  439.76   29.70
  -1  -9 -12  444.16   35.30
   1   9  12  415.16   30.90
   1   9  12  381.96   30.30
  -2  -9 -12    7.40    4.50
   2   9  12    5.40    2.10
  -3  -9 -12  159.98   19.20
   3   9  12  187.68   13.60
  -4  -9 -12   23.00    5.50
   4   9  12   22.00    3.40
   4   9  12   22.50    3.80
   4 -10 -12  198.58   23.30
  -4  10  12  199.68   19.90
   3 -10 -12   15.80   11.40
   3 -10 -12   11.70    6.10
   2 -10 -12  126.09   14.30
   2 -10 -12  112.19   17.60
  -2  10  12  125.69   13.30
   1 -10 -12  112.19   12.10
   1 -10 -12  104.79   16.60
  -1  10  12  107.39   11.40
   0 -10 -12   19.00    4.30
   0 -10 -12   12.80    6.40
   0  10  12    8.60    4.00
   0  10  12   16.10    4.60
  -1 -10 -12  103.19   15.80
  -1 -10 -12  115.09   10.10
   1  10  12  103.49   10.70
   1  10  12  120.99   11.40
  -2 -10 -12  114.69   14.40
   2  10  12  118.09   10.50
  -3 -10 -12   16.50    5.80
  -4 -10 -12  156.18   18.60
   3 -11 -12  329.27   32.80
  -3  11  12  335.67   28.40
   2 -11 -12  135.69   23.10
   2 -11 -12  147.29   16.00
  -2  11  12  139.39   16.10
   1 -11 -12  581.44   43.80
   1 -11 -12  558.34   48.00
  -1  11  12  604.04   43.50
   0 -11 -12  377.96   26.90
   0 -11 -12  355.66   32.20
   0  11  12  341.17   27.10
   0  11  12  313.97   27.80
  -1 -11 -12  578.44   39.70
  -1 -11 -12  560.94   45.50
   1  11  12  505.75   40.40
   1  11  12  577.64   40.90
  -2 -11 -12  110.29   16.30
   2  11  12  112.19   12.00
   2  11  12  121.59   11.10
  -3 -11 -12  315.67   27.60
   3  11  12  301.97   22.70
  -4 -11 -12    2.60    3.30
   2 -12 -12  108.89   18.90
   2 -12 -12  142.99   15.70
  -2  12  12  126.79   14.50
   1 -12 -12  108.89   12.60
   1 -12 -12  106.59   17.80
  -1  12  12  115.19   14.00
  -1  12  12  112.49   12.80
   0 -12 -12   37.10    6.60
   0 -12 -12   39.40   11.10
   0  12  12   32.00    7.40
   0  12  12   36.80    7.30
  -1 -12 -12   99.59   16.40
  -1 -12 -12  104.69   10.40
   1  12  12   87.49   10.70
   1  12  12  107.59   11.10
  -2 -12 -12  120.19   17.30
   2  12  12  118.59   11.70
   2  12  12  122.59   12.50
  -3 -12 -12   21.00    6.90
   3  12  12    9.70    3.20
   1 -13 -12   57.79    9.40
   1 -13 -12   40.30   11.70
  -1  13  12   41.50    9.40
  -1  13  12   39.20    8.40
   0 -13 -12  400.66   28.20
   0 -13 -12  377.16   34.70
   0  13  12  347.17   28.40
   0  13  12  287.67   28.60
  -1 -13 -12   38.70    7.10
  -1 -13 -12   34.80   11.70
   1  13  12   50.39    8.50
  -2 -13 -12   55.49   11.90
   2  13  12   40.10    7.10
   0 -14 -12   29.20   10.60
   0  14  12   28.10    7.60
   2  13 -13  170.58   16.50
  -2 -13  13  167.18   16.30
   1  13 -13  147.09   14.20
   0  13 -13   -0.40    2.10
   0  13 -13    3.30    2.50
   0  13 -13    5.80    8.80
  -1  13 -13  154.28   13.20
  -1  13 -13  148.09   12.40
  -2  13 -13  172.88   13.30
  -3 -12  13  103.79   11.00
   2  12 -13  130.59   13.80
   2  12 -13  150.68   17.00
  -2 -12  13  138.49   14.00
   1  12 -13   83.29    9.40
   1  12 -13   84.79   14.10
  -1 -12  13   63.89   10.90
   0  12 -13  477.65   38.20
   0  12 -13  613.64   45.70
   0  12 -13  553.74   37.90
  -1  12 -13   66.09   13.30
  -1  12 -13   53.29    6.10
  -1  12 -13   64.89    6.60
  -2  12 -13  123.79   20.10
  -2  12 -13  137.49   10.70
  -3  12 -13  106.99    9.70
   3  11 -13   27.90    8.00
  -3 -11  13   30.00    6.00
   2  11 -13   50.29    8.60
   2  11 -13   62.09   11.60
  -2 -11  13   67.89    9.20
   1  11 -13  198.08   20.50
   1  11 -13  198.78   17.10
  -1 -11  13  208.88   19.10
   0  11 -13    0.40    4.50
   0  11 -13    7.60    3.00
   0  11 -13   11.10    3.00
   0 -11  13    4.50    3.70
  -1  11 -13  197.48   21.40
  -1  11 -13  193.08   14.70
  -1  11 -13  197.48   15.10
  -2  11 -13   64.19    6.40
  -2  11 -13   56.69   12.60
  -3  11 -13   21.10    8.80
  -4 -10  13   44.80    6.30
  -4 -10  13   38.30    5.90
   3  10 -13   73.09   10.80
   3  10 -13   99.39   12.00
  -3 -10  13   80.29    8.90
   2  10 -13  115.19   12.40
   2  10 -13  119.99   13.80
  -2 -10  13  142.49   12.70
   1  10 -13    7.50    5.10
   1  10 -13   10.20    3.30
  -1 -10  13   11.60    4.50
  -1 -10  13   12.40    4.70
   0  10 -13  161.08   13.90
   0  10 -13  176.08   13.60
   0  10 -13  171.58   18.30
   0 -10  13  180.08   17.10
   0 -10  13  187.68   16.50
  -1  10 -13    8.90    2.20
  -1  10 -13   13.30    2.60
  -1  10 -13   16.20    6.80
   1 -10  13    6.40    3.90
   1 -10  13    8.90    4.80
  -2  10 -13  125.39    9.60
  -2  10 -13  142.59   17.20
  -3  10 -13   78.39   15.40
  -3  10 -13   77.09    6.30
  -4  10 -13   43.30    4.90
   4   9 -13    3.90    4.50
  -4  -9  13    2.00    2.10
   3   9 -13   16.50    5.40
  -3  -9  13   12.40    4.00
   2   9 -13   17.80    4.60
   2   9 -13   17.10    5.50
  -2  -9  13   20.60    6.40
  -2  -9  13   21.80    4.90
   1   9 -13  634.24   43.70
   1   9 -13  642.84   46.60
  -1  -9  13  594.54   44.80
  -1  -9  13  595.44   46.40
   0   9 -13  381.96   28.70
   0   9 -13  416.56   33.40
   0  -9  13  460.75   34.00
   0  -9  13  380.46   31.40
  -1   9 -13  583.44   41.60
  -1   9 -13  594.24   41.50
  -1   9 -13  613.74   48.10
   1  -9  13  685.63   48.30
   1  -9  13  638.64   45.00
  -2   9 -13   17.10    2.00
  -2   9 -13   15.40    6.50
   2  -9  13   16.20    5.30
   2  -9  13   11.60    4.60
  -3   9 -13    9.50    6.00
  -3   9 -13   14.80    2.10
  -4   9 -13    3.10    5.20
  -4   9 -13    1.20    1.60
   4   8 -13   95.89   11.70
  -4  -8  13   81.19    8.20
   3   8 -13  106.59   11.70
   3   8 -13   88.89   10.60
  -3  -8  13   86.49    9.70
   2   8 -13  393.36   28.90
   2   8 -13  371.76   29.70
  -2  -8  13  376.26   28.50
   1   8 -13   10.10    3.20
   1   8 -13   10.40    4.50
  -1  -8  13   13.00    4.60
  -1  -8  13   16.40    4.40
  -1   8 -13   14.50    5.50
   1  -8  13    9.00    3.70
   1  -8  13    6.70    4.10
  -2   8 -13  340.57   29.90
   2  -8  13  302.27   33.90
   2  -8  13  341.77   26.40
  -3   8 -13   71.99   13.40
   3  -8  13   89.29   10.80
   3  -8  13   80.89   12.30
  -4   8 -13   66.39   13.70
  -5   8 -13   10.30    6.60
   5  -8  13    8.60    2.50
   5   7 -13  106.29   13.70
   4   7 -13   27.20    6.70
   4   7 -13   19.80    6.10
  -4  -7  13   19.20    3.70
   3   7 -13  150.28   15.10
   3   7 -13  187.38   16.30
  -3  -7  13  161.58   14.70
   2   7 -13  102.39   10.60
   2   7 -13   83.39    9.40
  -2  -7  13  102.29    9.80
   1   7 -13 1027.10   70.39
   1   7 -13 1033.50   72.29
  -1  -7  13 1027.70   72.89
  -1  -7  13 1050.09   71.59
   0   7 -13  560.14   40.80
   0   7 -13  523.25   36.80
   0  -7  13  547.25   39.00
   0  -7  13  526.45   39.40
  -1   7 -13 1079.39   76.19
   1  -7  13 1085.09   73.19
   1  -7  13 1022.30   74.39
  -2   7 -13  104.69   13.00
   2  -7  13   87.79    9.80
   2  -7  13   99.09   11.30
  -3   7 -13  126.89   16.70
   3  -7  13  171.18   15.90
   3  -7  13  165.28   16.40
  -4   7 -13   11.40    6.20
   4  -7  13   12.00    5.30
   4  -7  13   20.00    2.80
  -5   7 -13  110.79   18.70
   5  -7  13  113.09    9.60
   5   6 -13  107.59   13.50
   4   6 -13   46.60    8.60
   4   6 -13   41.60    8.90
  -4  -6  13   56.89    5.80
   3   6 -13  238.08   19.60
   3   6 -13  203.58   18.20
  -3  -6  13  208.38   18.00
   2   6 -13  777.32   56.39
   2   6 -13  777.42   56.99
  -2  -6  13  869.21   56.59
   1   6 -13    7.50    2.50
   1   6 -13    5.30    3.10
  -1  -6  13    6.90    3.30
  -1  -6  13    7.00    3.50
   0   6 -13 1168.08   80.19
   0  -6  13 1137.29   79.29
  -1   6 -13    5.60    3.60
   1  -6  13    4.40    2.50
   1  -6  13    8.00    3.40
   2  -6  13  784.22   54.79
   2  -6  13  769.82   55.89
  -3   6 -13  180.18   19.90
   3  -6  13  213.08   18.10
   3  -6  13  215.98   19.00
  -4   6 -13   50.99   10.70
   4  -6  13   39.20    4.30
   4  -6  13   34.60    7.90
   4  -6  13   44.70    8.40
  -5   6 -13  102.29   17.60
   5   5 -13   70.89   12.00
  -5  -5  13   76.09   12.40
   4   5 -13   55.99    8.70
   4   5 -13   56.09    9.70
  -4  -5  13   39.40    8.10
  -4  -5  13   37.30    4.90
   3   5 -13  203.98   17.20
   3   5 -13  204.48   18.30
  -3  -5  13  208.98   17.10
  -3  -5  13  183.18   17.60
   2   5 -13 1374.16   94.89
  -2  -5  13 1431.56   95.59
   1   5 -13  841.02   60.19
  -1  -5  13  879.61   62.59
  -1  -5  13  947.71   61.59
   0   5 -13  304.97   21.60
   0   5 -13  320.07   24.60
   0  -5  13  295.87   24.10
   0  -5  13  343.57   24.10
  -1   5 -13  948.81   62.69
   1  -5  13  879.31   60.19
   1  -5  13  804.92   60.99
  -2   5 -13 1391.16   95.59
   2  -5  13 1342.27   93.99
  -3   5 -13  193.98   19.80
   3  -5  13  191.48   17.30
   3  -5  13  201.98   14.60
   3  -5  13  209.18   18.20
   4  -5  13   70.99   10.80
   4  -5  13   72.39    6.60
   5  -5  13   97.29   15.00
   5  -5  13   79.99    8.30
   5  -5  13   76.69   12.30
   5   4 -13  190.88   22.50
  -5  -4  13  257.87   28.50
   4   4 -13   33.00    9.90
   4   4 -13   21.50    6.60
  -4  -4  13   25.30    6.60
  -4  -4  13   19.80    4.00
   3   4 -13 1079.49   73.89
   3   4 -13 1063.99   74.89
   3   4 -13  984.10   75.99
  -3  -4  13 1171.18   76.09
  -3  -4  13 1127.39   75.19
   2   4 -13 1396.76  100.19
  -2  -4  13 1519.55  100.39
  -2  -4  13 1496.55   99.89
   1   4 -13   44.00    5.50
   1   4 -13   47.80    4.60
   1   4 -13   43.40    6.40
  -1  -4  13   30.40    5.80
  -1  -4  13   31.00    4.70
  -1  -4  13   24.40    4.80
   0   4 -13  793.52   56.09
   0   4 -13  796.42   56.89
   0  -4  13  758.42   55.89
   0  -4  13  873.81   56.09
  -1   4 -13   28.70    6.20
   1  -4  13   45.70    5.00
   1  -4  13   52.49    7.10
   2  -4  13 1433.26   97.99
  -3   4 -13 1078.69   78.39
   3  -4  13 1107.89   76.09
   3  -4  13 1103.19   76.59
  -4   4 -13   16.00    6.50
   4  -4  13   30.20    6.50
   4  -4  13   36.30    6.90
   4  -4  13   29.90    4.40
   5  -4  13  248.18   22.00
   5  -4  13  225.08   21.20
   5  -4  13  246.48   19.00
   6  -4  13  144.89   13.70
   5   3 -13   96.79   15.70
  -5  -3  13  138.19   14.70
   4   3 -13  258.47   26.10
   4   3 -13  343.17   25.80
   4   3 -13  328.97   23.30
  -4  -3  13  323.07   24.00
  -4  -3  13  348.17   27.00
   3   3 -13  174.68   15.90
   3   3 -13  165.68   17.10
   3   3 -13  192.98   15.20
  -3  -3  13  211.18   17.30
  -3  -3  13  217.18   16.80
   2   3 -13 1173.48   92.19
  -2  -3  13 1548.15   93.29
   1   3 -13  908.61   59.39
  -1  -3  13  800.02   59.29
   0   3 -13   22.20    4.70
   0   3 -13   22.40    4.20
   0  -3  13   21.60    2.60
   0  -3  13   27.70    4.50
   0  -3  13   19.10    4.10
  -1   3 -13  699.63   53.19
  -1   3 -13  717.83   53.79
   1  -3  13  869.01   53.69
  -2   3 -13 1354.16   91.19
   2  -3  13 1277.37   89.79
  -3   3 -13  202.18   18.50
   3  -3  13  187.38   14.30
   3  -3  13  201.78   16.60
   3  -3  13  206.48   17.20
  -4   3 -13  301.97   31.60
   4  -3  13  371.86   27.90
   4  -3  13  349.96   25.30
   4  -3  13  351.36   27.60
   5  -3  13  117.29   13.60
   5  -3  13  127.69   13.30
   5  -3  13  126.39   11.70
   6  -3  13    1.80    2.90
   6  -3  13    2.80    3.70
  -5  -2  13  157.38   16.90
   4   2 -13  130.29   11.00
   4   2 -13  122.59   12.70
  -4  -2  13  134.69   11.90
  -4  -2  13  129.39   13.90
   3   2 -13 1384.56   92.49
   3   2 -13 1360.16   93.19
  -3  -2  13 1368.66   94.19
  -3  -2  13 1359.86   93.69
   2   2 -13    5.20    2.30
   2   2 -13    1.80    2.40
   2   2 -13    1.70    1.80
  -2  -2  13    0.50    2.10
  -2  -2  13    1.30    1.90
  -1  -2  13  953.10   66.49
   0   2 -13 1744.33  179.48
   0  -2  13 1916.01  182.98
  -1   2 -13  852.31   67.09
   1  -2  13 1096.09   67.49
  -2   2 -13    1.40    2.40
  -2   2 -13    0.40    1.80
   2  -2  13    1.30    1.60
   2  -2  13    6.30    2.90
  -3   2 -13 1305.57   93.79
   3  -2  13 1399.76   92.89
   4  -2  13  125.49   12.70
   4  -2  13  145.59   11.80
   4  -2  13  124.49   12.80
   5  -2  13  143.39   14.30
   5  -2  13  145.39   13.10
   5  -2  13  132.79   14.20
   6  -2  13    9.20    4.60
   6  -2  13    9.20    4.60
   6  -2  13    5.80    4.30
   6   1 -13   52.19    5.00
   5   1 -13    7.10    2.80
  -5  -1  13    6.90    4.60
   4   1 -13  630.64   44.50
   4   1 -13  616.24   43.30
  -4  -1  13  601.24   45.60
  -4  -1  13  596.04   44.00
   3   1 -13  101.49   10.80
   3   1 -13  128.29   11.40
  -3  -1  13  129.89   12.20
  -3  -1  13  140.39   12.60
   2   1 -13  812.02   54.19
   2   1 -13  804.92   54.89
  -2  -1  13  746.73   55.79
  -2  -1  13  775.82   54.79
   1   1 -13   44.60    5.70
   1   1 -13   43.40    4.80
   1   1 -13   51.79    7.00
  -1  -1  13   61.69    7.30
  -1  -1  13   53.39    5.50
   0   1 -13  337.27   24.20
   0   1 -13  355.86   23.60
   0   1 -13  342.17   25.50
   0  -1  13  352.86   23.60
   0  -1  13  313.27   24.60
   0  -1  13  335.57   26.10
  -1   1 -13   50.99    5.50
  -1   1 -13   51.29    6.30
   1  -1  13   49.70    4.10
   1  -1  13   50.39    4.80
   1  -1  13   40.40    6.30
  -2   1 -13  740.43   53.59
  -2   1 -13  725.33   52.79
   2  -1  13  798.52   51.49
   2  -1  13  755.02   53.29
  -3   1 -13  159.58   13.40
  -3   1 -13  126.39   12.30
   3  -1  13  117.49   10.80
   3  -1  13  111.19   10.20
   3  -1  13  113.19   11.50
   4  -1  13  657.13   45.40
   4  -1  13  599.34   45.60
   4  -1  13  626.34   44.60
   5  -1  13    9.30    3.90
   5  -1  13    3.90    3.10
   5  -1  13    6.60    4.10
   6  -1  13   53.39    9.50
   6  -1  13   63.19   10.30
   6  -1  13   56.19    9.00
   6   0 -13    2.50    2.30
   5   0 -13  117.09   11.60
  -5   0  13  120.79   14.30
   4   0 -13   45.40    7.20
   4   0 -13   39.20    7.10
  -4   0  13   53.59    8.90
   3   0 -13 1354.66   93.19
   3   0 -13 1337.77   92.39
  -3   0  13 1347.57   93.69
  -3   0  13 1398.46   93.69
   2   0 -13  273.97   19.40
   2   0 -13  238.48   20.40
  -2   0  13  265.37   20.00
  -2   0  13  233.68   20.80
   1   0 -13 2235.68  237.68
  -1   0  13 2410.36  226.18
   0   0 -13    1.00    1.20
   0   0 -13   13.70    3.60
   0   0 -13    1.60    1.10
   0   0  13    4.80    3.10
   0   0  13    5.70    2.00
  -1   0 -13 2096.09  209.68
   1   0  13 2445.96  203.88
  -2   0 -13  226.88   19.00
  -2   0 -13  237.08   19.30
   2   0  13  270.17   19.90
   2   0  13  226.98   16.80
  -3   0 -13 1393.76   95.99
   3   0  13 1400.96   95.99
   4   0  13   49.70    8.00
   4   0  13   52.29    7.50
   4   0  13   45.30    7.00
   5   0  13  107.89   12.00
   5   0  13  118.19   12.20
   5   0  13  119.39   12.80
   6   0  13    1.60    3.40
   6   0  13    1.50    3.20
   6   0  13    2.10    3.10
   6  -1 -13   69.99    8.80
   5  -1 -13    0.00    3.00
  -5   1  13    2.70    3.80
   4  -1 -13  591.44   44.70
   4  -1 -13  609.04   45.30
  -4   1  13  661.13   46.60
   3  -1 -13  144.39   11.90
   3  -1 -13  124.59   12.60
  -3   1  13  114.69   12.00
  -3   1  13  114.49   12.50
   2  -1 -13  789.42   55.59
   2  -1 -13  743.13   53.49
  -2   1  13  768.22   55.69
  -2   1  13  807.22   54.29
   1  -1 -13   62.89    7.30
   1  -1 -13   52.59    5.30
  -1   1  13   45.20    5.40
  -1   1  13   37.90    7.30
   0  -1 -13  290.37   22.60
   0  -1 -13  316.27   22.90
   0  -1 -13  328.47   25.20
   0   1  13  351.96   26.20
   0   1  13  344.47   22.90
  -1  -1 -13   47.10    4.60
  -1  -1 -13   41.40    6.70
   1   1  13   60.19    4.80
   1   1  13   51.79    7.90
  -2  -1 -13  749.62   54.09
   2   1  13  794.02   55.19
  -3  -1 -13  108.39   11.90
   3   1  13  140.49   11.90
   3   1  13  140.19   10.70
  -4  -1 -13  660.93   46.80
   4   1  13  650.13   45.10
   4   1  13  597.64   45.70
   4   1  13  636.94   47.00
   5   1  13    1.80    2.90
   5   1  13    0.30    3.20
   5   1  13    2.80    2.90
   6   1  13   60.39    9.60
   6   1  13   61.39   10.10
   6  -2 -13    8.00    4.40
   5  -2 -13  151.18   15.20
  -5   2  13  133.29   15.80
   4  -2 -13  142.89   16.50
   4  -2 -13  120.09   13.40
  -4   2  13  130.39   14.00
   3  -2 -13 1364.86   94.59
   3  -2 -13 1292.07   92.59
  -3   2  13 1398.56   96.09
  -3   2  13 1408.26   97.39
   2  -2 -13    1.90    2.90
   2  -2 -13    1.70    2.00
  -2   2  13    0.50    1.70
  -2   2  13    1.40    2.20
   1  -2 -13  940.71   67.89
   1  -2 -13  921.71   65.29
  -1   2  13 1038.40   68.69
   0  -2 -13 1767.22  197.68
  -1  -2 -13 1005.80   68.19
   1   2  13  943.41   68.79
  -2  -2 -13    7.20    2.90
   2   2  13    0.40    2.40
   2   2  13    2.60    0.70
   3   2  13 1349.86   92.29
   3   2  13 1304.97   90.89
  -4  -2 -13  132.19   12.80
   4   2  13  122.29   11.20
   4   2  13  146.79   14.00
   4   2  13  120.39   12.50
   5   2  13  136.89   14.60
   5   2  13  140.49   14.70
   5   2  13  147.79   13.70
   6   2  13   10.80    4.20
   6   2  13   13.10    4.60
   6  -3 -13    0.20    3.80
   5  -3 -13  125.79   14.20
  -5   3  13  112.49   17.40
   4  -3 -13  323.77   25.40
   4  -3 -13  302.97   26.80
  -4   3  13  326.37   26.80
   3  -3 -13  210.98   16.90
   3  -3 -13  229.98   19.20
  -3   3  13  174.78   17.00
  -3   3  13  182.58   18.20
   2  -3 -13 1429.76   94.19
   2  -3 -13 1322.57   91.19
  -2   3  13 1281.17   96.39
   1  -3 -13  722.03   56.89
   1  -3 -13  784.12   59.79
  -1   3  13  911.91   60.69
  -1   3  13  937.41   57.59
   0  -3 -13   18.30    4.90
   0   3  13   22.70    5.80
   0   3  13   21.40    3.30
  -1  -3 -13  901.91   60.59
   1   3  13  794.52   60.59
   2   3  13 1551.44  107.09
  -3  -3 -13  171.78   16.60
   3   3  13  213.68   15.20
   3   3  13  218.28   18.70
  -4  -3 -13  351.86   26.50
   4   3  13  292.47   26.50
   4   3  13  356.16   28.40
   4   3  13  346.97   24.70
   5   3  13  131.39   12.50
   5   3  13  136.59   14.10
   5   3  13  134.09   14.30
   6   3  13    2.40    3.00
   6   3  13    2.40    2.90
   6  -4 -13  120.49   14.90
   5  -4 -13  222.98   22.60
  -5   4  13  265.67   23.90
   4  -4 -13   15.70    7.20
   4  -4 -13   26.60    6.00
   4  -4 -13   21.40    6.60
  -4   4  13   33.10    7.40
   3  -4 -13 1112.79   80.19
   3  -4 -13 1092.29   75.69
   3  -4 -13 1135.49   78.59
  -3   4  13 1049.00   76.49
   2  -4 -13 1349.16   97.89
   2  -4 -13 1386.16   95.19
  -2   4  13 1478.75   98.69
   1  -4 -13   21.00    4.10
   1  -4 -13   24.20    6.10
   1  -4 -13   30.70    6.00
  -1   4  13   44.80    8.20
   0  -4 -13  778.02   58.99
   0   4  13  870.61   62.29
  -1  -4 -13   50.39    8.00
   1   4  13   28.80    6.30
   1   4  13   26.10    4.10
  -2  -4 -13 1365.16   95.39
   2   4  13 1410.16   96.69
  -3  -4 -13  941.01   70.79
   3   4  13 1141.99   76.09
  -4  -4 -13   26.50    5.40
   4   4  13   19.70    5.50
   4   4  13   29.00    7.40
   4   4  13   22.90    3.80
   5   4  13  200.28   17.20
   5   4  13  239.98   21.10
   5   4  13  231.08   18.10
   5   4  13  225.38   20.80
   6   4  13   99.69   11.30
   6   4  13  128.09   12.00
   6   4  13  125.29   12.30
   5  -5 -13   58.39   11.60
  -5   5  13   77.39   12.40
   4  -5 -13   37.00    9.10
   4  -5 -13   39.40   10.10
   4  -5 -13   33.70    7.00
  -4   5  13   58.29    9.80
   3  -5 -13  202.48   20.30
   3  -5 -13  184.68   16.40
   3  -5 -13  157.88   18.10
  -3   5  13  217.68   17.70
   2  -5 -13 1321.57   94.09
   2  -5 -13 1316.27   90.89
   2  -5 -13 1335.57   93.69
  -2   5  13 1363.06   94.39
   1  -5 -13  846.72   59.89
   1  -5 -13  903.31   61.29
   1  -5 -13  891.41   63.29
  -1   5  13  842.02   63.19
  -1   5  13  851.51   59.79
   0  -5 -13  307.87   23.20
   0  -5 -13  331.47   26.90
   0   5  13  307.77   26.60
   0   5  13  330.27   23.40
  -1  -5 -13  877.11   65.59
   1   5  13  959.30   66.29
  -2  -5 -13 1272.17   91.89
   2   5  13 1380.76   92.89
  -3  -5 -13  181.18   15.80
   3   5  13  171.48   16.80
  -4  -5 -13   57.59    7.70
   4   5  13   33.70    4.10
   4   5  13   28.30    7.50
   4   5  13   36.30    3.60
   4   5  13   33.00    7.00
  -5  -5 -13   70.49    8.30
   5   5  13   65.79    6.60
   5   5  13   58.19    7.10
   5  -6 -13  137.19   18.80
  -5   6  13  109.49   16.20
   4  -6 -13   47.30   11.10
   4  -6 -13   59.69   11.50
  -4   6  13   37.30    8.10
   3  -6 -13  179.08   19.30
   3  -6 -13  170.88   16.00
   3  -6 -13  166.58   18.50
  -3   6  13  213.58   17.60
   2  -6 -13  797.02   57.39
   2  -6 -13  764.32   54.69
   2  -6 -13  805.72   58.49
  -2   6  13  752.82   54.89
   1  -6 -13    5.30    3.10
   1  -6 -13    5.90    4.00
   1  -6 -13    5.80    2.70
  -1   6  13   11.70    5.00
  -1   6  13    9.70    3.30
   0  -6 -13 1117.39   80.69
   0   6  13 1141.99   80.79
  -1  -6 -13    4.40    3.50
   1   6  13    6.00    3.50
   1   6  13    4.70    2.30
  -2  -6 -13  710.63   56.19
   2   6  13  854.81   57.59
  -3  -6 -13  192.28   16.60
   3   6  13  169.08   17.00
  -4  -6 -13   43.50    7.40
   4   6  13   40.80    8.30
   4   6  13   54.69    4.40
   4   6  13   53.79    8.70
  -5  -6 -13  126.69   12.20
   5   6  13  124.39   11.10
   5   6  13  130.89   13.80
   5   6  13  128.89   10.10
   5  -7 -13  103.29   17.00
  -5   7  13   96.29   14.70
   4  -7 -13   18.80    7.30
  -4   7  13   15.70    6.00
   3  -7 -13  156.78   17.80
   3  -7 -13  162.88   17.70
   3  -7 -13  141.69   14.10
  -3   7  13  149.79   14.80
   2  -7 -13  100.69   10.40
   2  -7 -13  113.79   14.10
   2  -7 -13   97.59   12.20
  -2   7  13  106.09   11.00
   1  -7 -13 1062.89   73.49
   1  -7 -13 1116.79   76.79
  -1   7  13 1019.30   72.19
  -1   7  13 1003.60   76.09
   0  -7 -13  507.05   36.10
   0   7  13  525.65   36.50
   0   7  13  487.85   40.00
  -1  -7 -13 1061.19   76.99
   1   7  13 1080.39   76.99
  -2  -7 -13   95.29   11.90
   2   7  13  106.49   12.30
  -3  -7 -13  138.99   14.30
   3   7  13  146.99   14.90
  -4  -7 -13   13.40    4.20
   4   7  13   15.90    5.10
  -5  -7 -13  114.89   10.60
   5   7  13   98.19    8.60
   5   7  13  105.09   16.30
   5   7  13   92.49    8.80
   5  -8 -13    1.80    4.20
   4  -8 -13   63.99   13.50
  -4   8  13   97.99   13.50
   3  -8 -13   68.99   13.10
   3  -8 -13   76.39    9.40
  -3   8  13   93.59   10.80
   2  -8 -13  379.06   32.60
   2  -8 -13  343.27   30.10
  -2   8  13  379.66   28.70
   1  -8 -13   16.00    5.40
   1  -8 -13   11.00    5.30
  -1   8  13   11.80    3.90
   0  -8 -13 2588.84  175.98
   0   8  13 2537.85  175.78
  -1  -8 -13   13.40    2.50
  -1  -8 -13   10.80    5.20
   1   8  13   21.80    4.60
   1   8  13   13.40    5.10
   2   8  13  353.46   29.60
  -3  -8 -13   79.89   11.60
   3   8  13   73.99   11.30
  -4  -8 -13   86.79   10.00
   4   8  13   81.79   10.40
  -5  -8 -13    8.10    3.30
   5   8  13    9.10    2.30
  -4   9  13   -4.20    3.30
   3  -9 -13   14.00    6.20
   3  -9 -13   17.40    7.20
  -3   9  13   22.70    6.40
   2  -9 -13   21.00    7.70
   2  -9 -13    8.30    3.60
   2  -9 -13   11.10    5.30
  -2   9  13   14.70    5.00
   1  -9 -13  573.64   48.80
   1  -9 -13  619.14   45.60
  -1   9  13  651.73   45.00
   0  -9 -13  369.26   28.60
   0  -9 -13  392.06   33.80
   0   9  13  410.96   29.40
  -1  -9 -13  648.04   48.40
  -1  -9 -13  672.73   42.30
   1   9  13  540.35   42.60
   1   9  13  592.94   43.60
  -2  -9 -13    8.30    4.70
   2   9  13   14.80    2.60
   2   9  13   16.30    5.60
  -3  -9 -13   15.90    5.50
  -4  -9 -13    2.60    3.00
   4 -10 -13   39.50   11.30
   3 -10 -13   74.39   14.70
   3 -10 -13   81.29   18.20
  -3  10  13   83.99   12.10
   2 -10 -13  136.79   15.10
   2 -10 -13  115.39   18.30
  -2  10  13  133.99   13.90
   1 -10 -13   13.00    6.60
   1 -10 -13   14.80    4.80
  -1  10  13   10.40    4.40
   0 -10 -13  155.58   18.90
   0 -10 -13  185.48   14.80
   0  10  13  155.48   15.00
  -1 -10 -13    4.50    5.20
  -1 -10 -13    5.90    2.50
   1  10  13    8.10    3.50
   1  10  13    7.20    3.00
  -2 -10 -13  107.99   16.30
   2  10  13  128.19   12.30
   2  10  13  121.39   11.50
  -3 -10 -13   75.29   11.90
  -4 -10 -13   42.40    8.00
   3 -11 -13   16.10    8.20
  -3  11  13   15.50    5.90
   2 -11 -13   46.80   11.80
   2 -11 -13   56.19   10.60
  -2  11  13   70.79   11.00
   1 -11 -13  188.18   18.00
   1 -11 -13  197.58   22.50
  -1  11  13  211.58   18.20
   0 -11 -13    6.80    5.50
   0 -11 -13    8.50    3.30
   0  11  13   11.20    4.50
   0  11  13    5.90    3.50
  -1 -11 -13  198.28   15.50
  -1 -11 -13  174.38   20.40
   1  11  13  184.18   16.20
   1  11  13  181.48   16.40
  -2 -11 -13   45.70   10.40
   2  11  13   54.79    6.40
   2  11  13   57.59    8.70
  -3 -11 -13   23.70    7.30
   3  11  13   26.70    3.50
   2 -12 -13  144.49   16.40
   2 -12 -13  123.19   20.80
  -2  12  13  170.48   16.50
   1 -12 -13   59.69    9.90
   1 -12 -13   33.70   11.30
  -1  12  13   87.69   10.10
   0 -12 -13  547.15   52.19
   0 -12 -13  622.94   42.00
   0  12  13  537.35   43.20
   0  12  13  560.54   42.40
  -1 -12 -13   71.79   13.70
  -1 -12 -13   85.99   13.60
   1  12  13   59.79    8.90
   1  12  13   49.30    8.40
  -2 -12 -13  122.99   18.00
   2  12  13  125.49   13.20
   2  12  13  132.99   12.00
  -3 -12 -13  107.39   16.00
   1 -13 -13  155.68   15.90
   0 -13 -13    2.90    4.80
   0 -13 -13    4.10    3.30
   0  13  13   10.30    7.00
   0  13  13    5.00    3.90
  -1 -13 -13  148.39   13.60
  -1 -13 -13  135.79   20.30
   1  13  13  141.79   14.30
   2  13  13  167.98   15.00
  -2 -13  14   79.79   11.20
   1  13 -14   83.69    9.70
   0  13 -14   99.19    9.60
   0  13 -14  112.79   10.50
  -1  13 -14   80.09    7.50
  -1  13 -14   82.29    7.90
  -3 -12  14  123.89   12.60
   2  12 -14  165.68   15.70
   2  12 -14  157.38   18.30
  -2 -12  14  154.68   17.40
   1  12 -14  177.78   16.50
   1  12 -14  197.98   20.80
  -1 -12  14  208.38   18.70
   0  12 -14   81.89   14.60
   0  12 -14   80.19    7.80
  -1  12 -14  205.48   15.70
  -1  12 -14  194.08   15.20
  -1  12 -14  234.28   24.10
  -2  12 -14  162.08   12.00
   3  11 -14  193.08   19.30
  -3 -11  14  169.38   15.80
   2  11 -14  321.77   24.80
   2  11 -14  309.07   27.10
  -2 -11  14  274.97   24.20
   1  11 -14  258.67   28.70
   1  11 -14  215.38   18.20
  -1 -11  14  214.28   20.20
   0  11 -14    4.50    5.20
   0  11 -14    9.50    3.10
   0  11 -14   10.50    2.80
   0 -11  14    7.50    4.20
  -1  11 -14  213.88   16.20
  -1  11 -14  221.48   15.90
  -2  11 -14  245.28   26.00
  -3  11 -14  149.29   24.80
   3  10 -14  170.68   16.80
   3  10 -14  195.98   18.40
  -3 -10  14  172.58   15.70
   2  10 -14  240.68   21.90
   2  10 -14  234.98   20.10
  -2 -10  14  245.58   20.20
   1  10 -14  136.09   12.00
   1  10 -14  135.49   15.20
  -1 -10  14  122.49   13.10
  -1 -10  14  124.29   15.70
   0  10 -14    4.30    5.20
   0  10 -14    4.10    2.00
   0  10 -14    6.30    2.50
   0 -10  14    8.80    4.30
   0 -10  14    4.00    3.80
  -1  10 -14  118.19    9.50
  -1  10 -14  116.19   15.60
   1 -10  14  141.89   14.70
  -2  10 -14  210.48   23.00
  -3  10 -14  142.69   18.80
   4   9 -14  137.79   15.10
  -4  -9  14  123.39   11.80
   3   9 -14  771.82   63.59
   3   9 -14  817.42   58.59
   2   9 -14   61.89    9.90
   2   9 -14   63.89    8.60
  -2  -9  14   58.39   10.40
  -2  -9  14   61.49    7.70
   1   9 -14   66.69   10.70
   1   9 -14   53.59    6.80
  -1  -9  14   56.39    8.60
  -1  -9  14   61.99   10.00
   0   9 -14   24.90    7.00
   0   9 -14   27.60    4.10
   0  -9  14   27.30    6.40
   0  -9  14   24.70    5.60
  -1   9 -14   66.39    6.00
  -1   9 -14   61.49    5.10
  -1   9 -14   70.39   12.30
   1  -9  14   57.49   10.10
   1  -9  14   63.59    9.10
  -2   9 -14   57.59   11.80
   2  -9  14   57.29    8.80
   2  -9  14   69.89   11.00
  -3   9 -14  714.63   57.49
  -4   9 -14  108.59   18.40
   4   8 -14  536.25   38.50
  -4  -8  14  442.96   34.70
   3   8 -14  604.54   43.70
   3   8 -14  543.95   42.70
  -3  -8  14  589.64   42.30
   2   8 -14  229.88   19.30
   2   8 -14  206.18   17.90
   1   8 -14  346.07   27.00
   1   8 -14  338.47   24.40
  -1  -8  14  308.77   25.40
  -1  -8  14  316.67   26.80
   0   8 -14  109.79   13.00
   0   8 -14  108.69    9.10
   0  -8  14  115.19   11.30
   0  -8  14  108.19   11.50
  -1   8 -14  343.17   29.50
   1  -8  14  364.26   26.70
   1  -8  14  319.97   27.50
  -2   8 -14  123.09   15.40
  -3   8 -14  534.25   45.50
   3  -8  14  565.94   41.80
  -4   8 -14  449.36   47.90
   5  -8  14   69.29    6.30
   4   7 -14   92.09   15.10
   4   7 -14  114.09   12.40
  -4  -7  14   99.39    9.60
   3   7 -14  490.75   37.90
   3   7 -14  528.45   38.80
   2   7 -14 1485.95   99.39
   2   7 -14 1372.46   97.99
  -2  -7  14 1484.35  103.69
   1   7 -14   54.69    8.20
   1   7 -14   51.79    5.80
  -1  -7  14   49.20    8.00
  -1  -7  14   44.20    6.80
   0   7 -14  319.07   26.00
   0   7 -14  309.67   22.10
   0  -7  14  308.37   24.80
   0  -7  14  325.07   24.60
  -1   7 -14   64.59   10.70
   1  -7  14   53.99    7.60
   1  -7  14   44.00    7.70
  -2   7 -14 1387.56  101.69
   2  -7  14 1464.75   98.39
   2  -7  14 1454.25   99.89
  -3   7 -14  618.84   43.60
   3  -7  14  390.46   42.20
   3  -7  14  526.95   39.80
  -4   7 -14   86.69   15.60
  -5   7 -14   65.39   14.20
   5  -7  14   55.09    5.70
   5   6 -14   79.19   12.50
   4   6 -14  237.68   21.60
   4   6 -14  239.98   20.80
  -4  -6  14  232.08   18.40
   3   6 -14  192.78   17.00
   3   6 -14  225.48   18.50
  -3  -6  14  168.98   16.60
   2   6 -14 1333.87   93.09
  -2  -6  14 1410.46   93.79
   1   6 -14  325.37   22.00
   1   6 -14  328.97   24.30
  -1  -6  14  261.57   22.70
  -1  -6  14  276.67   24.10
   0   6 -14   51.19    8.20
   0   6 -14   42.80    4.30
   0  -6  14   48.60    6.30
   0  -6  14   51.19    7.60
  -1   6 -14  271.87   25.00
   1  -6  14  297.57   24.20
   1  -6  14  329.77   23.20
  -2   6 -14 1381.46   98.69
   2  -6  14 1425.26   95.49
   2  -6  14 1389.06   96.79
  -3   6 -14  137.59   18.00
   3  -6  14  243.28   20.80
   3  -6  14  198.48   17.00
  -4   6 -14  227.48   25.30
   4  -6  14  281.37   23.50
   4  -6  14  299.47   24.20
   4  -6  14  263.67   18.70
  -5   6 -14   69.39   14.70
   5  -6  14   94.19    8.20
   5   5 -14   62.19   11.70
  -5  -5  14   51.69   10.60
   4   5 -14  259.17   23.30
   4   5 -14  283.27   22.40
  -4  -5  14  233.18   19.70
  -4  -5  14  273.37   23.10
   3   5 -14   44.50    8.10
   3   5 -14   48.90    7.70
  -3  -5  14   85.29   10.50
   2   5 -14  367.66   29.50
   2   5 -14  378.26   30.30
   2   5 -14  363.36   30.00
  -2  -5  14  446.96   30.60
  -2  -5  14  478.65   31.00
  -1  -5  14 1294.87   92.29
  -1  -5  14 1381.76   91.39
   0   5 -14  485.05   36.10
   0   5 -14  481.05   33.00
   0  -5  14  488.25   35.50
   0  -5  14  508.15   35.80
  -1   5 -14 1249.68   89.79
   1  -5  14 1338.47   89.09
  -2   5 -14  417.96   32.20
   2  -5  14  393.16   29.20
   2  -5  14  377.26   30.30
   3  -5  14   52.49    8.80
   3  -5  14   42.40    7.50
  -4   5 -14  246.98   25.50
   4  -5  14  284.07   23.40
   4  -5  14  275.77   23.70
   4  -5  14  276.97   19.50
   5  -5  14   65.89    9.90
   5   4 -14  106.39   13.90
  -5  -4  14  132.99   18.60
   4   4 -14  187.78   17.70
   4   4 -14  197.68   15.60
   4   4 -14  165.58   18.50
  -4  -4  14  210.08   16.40
  -4  -4  14  241.78   19.70
   3   4 -14  933.61   67.09
   3   4 -14  981.70   66.59
   3   4 -14  905.81   68.49
  -3  -4  14 1047.40   68.19
   2   4 -14 1032.50   74.69
   2   4 -14 1089.29   73.49
   2   4 -14 1068.09   74.09
  -2  -4  14 1147.89   75.19
  -2  -4  14 1053.29   74.09
   1   4 -14  226.48   15.90
   1   4 -14  194.88   17.30
   1   4 -14  236.38   17.30
  -1  -4  14  186.48   17.50
  -1  -4  14  213.88   16.20
  -1  -4  14  199.28   17.10
   0   4 -14 1751.82  190.78
   0   4 -14 1543.85  169.38
  -1   4 -14  175.98   17.50
  -1   4 -14  192.38   18.20
   1  -4  14  240.78   16.60
   1  -4  14  230.88   17.80
  -2   4 -14 1053.89   75.79
   2  -4  14 1058.19   74.79
   2  -4  14 1109.89   73.49
  -3   4 -14  901.91   70.99
   3  -4  14 1020.70   69.89
   3  -4  14 1036.70   68.99
  -4   4 -14  229.48   22.30
   4  -4  14  221.48   19.50
   4  -4  14  212.28   19.60
   4  -4  14  223.68   16.50
   5  -4  14  111.99   13.00
   5  -4  14  114.79   13.10
   5  -4  14  112.79   10.60
   5   3 -14  202.38   21.80
  -5  -3  14  276.77   29.70
   4   3 -14   64.49    6.80
   4   3 -14   48.00    9.50
   4   3 -14   52.69   12.50
  -4  -3  14   80.39   11.40
  -4  -3  14   72.69    7.70
   3   3 -14  123.29   11.00
   3   3 -14  129.19   10.40
   3   3 -14  117.59   12.60
  -3  -3  14   88.89   10.80
  -3  -3  14   89.39   10.60
   2   3 -14   93.99    8.70
   2   3 -14   93.39    9.70
   2   3 -14   86.89    8.20
  -2  -3  14   70.09    8.30
  -2  -3  14   63.49    9.60
   1   3 -14   88.49    8.50
   1   3 -14   75.79    8.60
   1   3 -14   88.19    7.50
  -1  -3  14   84.49    9.20
  -1  -3  14   94.89    8.10
   0   3 -14 1752.92  179.48
   0  -3  14 1762.22  205.58
  -1   3 -14  105.49    9.70
  -1   3 -14   92.59    9.90
   1  -3  14   85.79    8.00
   1  -3  14   77.59    8.80
  -2   3 -14   68.19    8.90
  -2   3 -14   74.49   10.70
   2  -3  14   89.89    8.00
   2  -3  14   84.89    8.90
  -3   3 -14   87.59   11.80
   3  -3  14  124.59    9.00
   3  -3  14  111.39   10.90
   3  -3  14  123.69   11.80
   4  -3  14   63.49    9.70
   4  -3  14   63.49    6.70
   4  -3  14   70.29    8.80
   5  -3  14  284.37   23.80
   5  -3  14  258.87   23.10
   5  -3  14  265.27   20.90
   6  -3  14  195.18   17.20
   5   2 -14  197.48   14.70
  -5  -2  14  162.98   18.30
   4   2 -14  101.09   10.70
   4   2 -14   84.89    8.80
  -4  -2  14  111.29   12.00
  -4  -2  14   96.49    9.90
   3   2 -14   49.20    6.00
   3   2 -14   52.69    7.30
   3   2 -14   34.20    7.10
  -3  -2  14   52.09    7.80
  -3  -2  14   46.40    7.60
   2   2 -14  385.46   26.60
   2   2 -14  312.17   27.50
   2   2 -14  368.46   27.10
  -2  -2  14  370.86   28.50
  -2  -2  14  383.26   27.40
   1   2 -14  458.85   37.00
   1   2 -14  480.75   36.00
   1   2 -14  506.45   37.60
  -1  -2  14  583.94   36.80
  -1  -2  14  616.64   39.20
   0   2 -14  234.38   18.70
   0   2 -14  242.98   17.60
   0   2 -14  234.68   16.20
   0  -2  14  217.48   17.80
   0  -2  14  228.48   16.40
   0  -2  14  223.48   18.70
  -1   2 -14  538.25   38.30
  -1   2 -14  563.04   39.30
   1  -2  14  537.25   37.00
   1  -2  14  501.35   38.90
  -2   2 -14  378.66   28.70
  -2   2 -14  339.87   27.70
   2  -2  14  382.26   26.20
   2  -2  14  348.57   26.10
   2  -2  14  382.56   28.00
  -3   2 -14   42.50    8.00
   3  -2  14   52.99    5.30
   3  -2  14   53.49    7.80
   3  -2  14   46.80    6.70
   4  -2  14   93.69   10.80
   4  -2  14   99.79    9.20
   4  -2  14   89.89   10.00
   5  -2  14  217.68   19.30
   5  -2  14  200.38   18.60
   5  -2  14  207.18   17.40
   6  -2  14  119.09   13.40
   6  -2  14  108.79   13.10
   5   1 -14  142.49   12.10
  -5  -1  14  126.59   15.40
   4   1 -14   13.60    3.90
   4   1 -14   13.70    4.20
  -4  -1  14    6.60    4.00
  -4  -1  14   13.80    4.10
   3   1 -14   44.20    6.50
   3   1 -14   36.60    6.00
  -3  -1  14   32.90    6.60
  -3  -1  14   37.10    6.80
   2   1 -14  270.67   19.60
   2   1 -14  224.98   19.50
   2   1 -14  262.87   18.50
  -2  -1  14  211.48   19.80
  -2  -1  14  220.48   18.80
  -1  -1  14 1200.28   83.29
   0   1 -14 4726.73  408.86
   0  -1  14 5344.87  404.96
   1  -1  14 1208.98   83.29
  -2   1 -14  209.68   20.50
   2  -1  14  261.17   18.60
   2  -1  14  273.37   18.80
   2  -1  14  280.47   21.10
  -3   1 -14   36.00    6.70
  -3   1 -14   35.40    6.90
   3  -1  14   32.40    6.00
   3  -1  14   39.00    5.60
   3  -1  14   38.50    5.20
   4  -1  14   20.60    5.30
   4  -1  14   19.90    4.30
   4  -1  14   13.50    4.20
   5  -1  14  150.68   14.30
   5  -1  14  136.19   13.40
   5  -1  14  143.39   14.70
   6  -1  14  102.39   12.60
   6  -1  14  120.39   17.60
   6  -1  14  128.39   12.70
   6   0 -14   16.50    4.00
   5   0 -14  218.68   18.90
  -5   0  14  253.77   22.50
   4   0 -14   27.00    5.70
   4   0 -14   37.00    6.70
  -4   0  14   30.10    6.10
  -4   0  14   30.00    7.10
   3   0 -14  159.38   14.20
   3   0 -14  143.99   13.10
  -3   0  14  133.59   14.10
  -3   0  14  167.18   14.80
   2   0 -14  155.18   13.60
   2   0 -14  129.69   11.70
  -2   0  14  134.59   12.40
  -2   0  14  154.98   14.20
   1   0 -14 2047.70  234.58
  -1   0  14 2510.25  231.48
   0   0 -14 3137.39  288.27
   0   0  14 3036.60  269.67
  -1   0 -14 1976.30  211.78
   1   0  14 2566.14  210.68
  -2   0 -14  122.29   12.60
   2   0  14  147.79   10.50
  -3   0 -14  150.68   14.50
   3   0  14  149.79   12.40
   3   0  14  163.98   13.10
   3   0  14  156.38   14.60
   4   0  14   34.60    5.70
   4   0  14   28.50    6.30
   4   0  14   29.50    5.60
   5   0  14  240.48   21.30
   5   0  14  224.08   19.70
   5   0  14  243.08   20.20
   6   0  14   22.70    5.80
   6   0  14   20.60    6.60
   6   0  14   18.80    5.70
   6  -1 -14   95.99   10.60
   5  -1 -14  126.09   13.10
  -5   1  14  132.19   15.10
   4  -1 -14    4.90    3.70
  -4   1  14   17.30    5.60
   3  -1 -14   31.30    5.40
   3  -1 -14   27.10    6.20
  -3   1  14   32.40    7.50
  -3   1  14   33.50    6.70
   2  -1 -14  188.78   17.20
   2  -1 -14  210.38   19.00
  -2   1  14  254.57   18.30
  -2   1  14  246.08   19.90
   1  -1 -14 1109.99   78.79
  -1   1  14 1152.58   79.49
   0  -1 -14 4830.82  420.96
   0   1  14 5164.38  411.16
   1   1  14 1190.68   83.09
  -2  -1 -14  242.08   16.80
  -2  -1 -14  236.08   18.60
   2   1  14  220.08   15.50
   2   1  14  179.78   18.90
  -3  -1 -14   46.50    7.30
   3   1  14   29.60    3.90
   3   1  14   33.20    5.40
   3   1  14   32.20    6.70
  -4  -1 -14   20.70    5.40
   4   1  14    7.80    3.50
   4   1  14   11.20    3.40
   4   1  14   12.50    4.60
   5   1  14  124.99   13.00
   5   1  14  136.99   12.70
   5   1  14  115.89   13.60
   6   1  14  107.89   13.00
   6   1  14  108.29   12.00
   6  -2 -14   89.19   16.90
   5  -2 -14  189.08   18.30
  -5   2  14  201.78   29.00
   4  -2 -14   95.19   11.40
   4  -2 -14   84.79   10.20
  -4   2  14   97.39   11.50
   3  -2 -14   33.30    5.90
   3  -2 -14   32.30    7.20
  -3   2  14   56.69    8.60
  -3   2  14   62.69    9.60
   2  -2 -14  354.86   27.20
   2  -2 -14  353.76   29.40
  -2   2  14  389.86   28.00
  -2   2  14  394.56   30.60
   1  -2 -14  589.24   38.90
   1  -2 -14  579.04   41.70
  -1   2  14  540.95   38.90
  -1   2  14  502.35   41.30
   0  -2 -14  232.88   16.40
   0  -2 -14  180.48   15.60
   0  -2 -14  232.08   19.00
   0   2  14  223.48   19.40
   0   2  14  232.28   16.20
  -1  -2 -14  511.95   40.40
   1   2  14  586.04   38.00
   1   2  14  555.04   41.70
  -2  -2 -14  370.36   28.60
   2   2  14  383.16   30.40
  -3  -2 -14   54.19    7.80
   3   2  14   38.80    7.60
   3   2  14   39.50    4.10
  -4  -2 -14   93.29   10.50
   4   2  14   95.79    8.80
   4   2  14  111.69   12.00
   4   2  14   82.49   10.00
   5   2  14  204.28   18.70
   5   2  14  196.78   19.00
   5   2  14  209.28   21.10
   6   2  14   98.99   12.00
   6   2  14   89.79   10.50
   6  -3 -14  147.59   16.10
   5  -3 -14  264.87   24.10
  -5   3  14  269.77   25.10
   4  -3 -14   65.89    9.70
   4  -3 -14   70.09   11.20
   4  -3 -14   70.39   13.60
  -4   3  14   64.09   10.30
   3  -3 -14   79.69   12.10
   3  -3 -14   82.89    9.50
  -3   3  14  120.09   12.50
  -3   3  14  112.99   11.30
   2  -3 -14   76.69    8.10
   2  -3 -14   56.99   10.20
  -2   3  14   83.19   10.30
  -2   3  14   89.99    8.90
   1  -3 -14   99.99   11.10
   1  -3 -14   94.19    8.60
  -1   3  14   90.39   13.80
  -1   3  14   86.19    8.60
   0   3  14 1716.53  118.89
  -1  -3 -14   81.29   10.00
   1   3  14   84.09   10.50
   1   3  14   96.29    7.80
  -2  -3 -14   78.69    8.80
  -3  -3 -14  117.59   11.00
   3   3  14   79.19   12.00
  -4  -3 -14   69.39    8.80
   4   3  14   79.39   11.20
   4   3  14   75.49    7.00
   4   3  14   58.39    9.30
   5   3  14  255.57   22.50
   5   3  14  225.08   21.80
   5   3  14  263.77   20.00
   6   3  14  163.28   16.00
   6   3  14  162.48   15.10
   5  -4 -14  136.99   16.10
  -5   4  14  139.29   16.30
   4  -4 -14  210.38   19.00
   4  -4 -14  228.98   24.20
   4  -4 -14  231.58   21.70
  -4   4  14  223.68   20.60
   3  -4 -14  953.20   70.79
   3  -4 -14  967.10   67.49
   3  -4 -14  972.00   72.09
  -3   4  14 1006.40   68.69
  -3   4  14  941.81   70.19
   2  -4 -14 1041.00   73.99
   2  -4 -14 1088.29   77.19
   2  -4 -14 1047.00   77.09
  -2   4  14 1127.69   74.59
  -2   4  14 1089.19   77.39
   1  -4 -14  191.68   17.50
   1  -4 -14  206.58   19.20
   1  -4 -14  193.68   16.30
  -1   4  14  220.88   16.60
  -1   4  14  234.68   19.90
   0  -4 -14 1719.33  118.79
   0   4  14 1725.23  119.09
  -1  -4 -14  229.98   19.60
   1   4  14  204.88   16.20
   1   4  14  227.18   20.10
  -2  -4 -14 1079.29   76.59
   2   4  14 1115.99   77.99
  -3  -4 -14  854.71   64.69
   3   4  14 1013.20   67.19
  -4  -4 -14  198.88   18.10
   4   4  14  230.98   15.80
   4   4  14  204.08   15.30
   4   4  14  198.68   19.00
   4   4  14  239.98   20.10
  -5  -4 -14  127.89   13.10
   5   4  14  123.59   11.20
   5   4  14  134.19   11.70
   5   4  14  140.19   14.90
   5   4  14  142.29   14.40
   5  -5 -14   56.19   11.50
  -5   5  14   66.19   11.90
   4  -5 -14  271.47   27.00
   4  -5 -14  261.77   24.50
   4  -5 -14  256.27   22.20
  -4   5  14  252.87   23.00
   3  -5 -14  112.29   15.80
   3  -5 -14   82.29   13.00
   3  -5 -14   90.29    9.60
  -3   5  14   57.49    9.70
   2  -5 -14  393.46   40.00
   2  -5 -14  418.56   30.10
   2  -5 -14  413.56   32.70
  -2   5  14  379.76   30.10
  -2   5  14  399.86   33.20
   1  -5 -14 1219.28   88.79
   1  -5 -14 1416.76   92.99
   1  -5 -14 1249.57   89.99
  -1   5  14 1382.36   92.99
   0  -5 -14  471.25   34.00
   0  -5 -14  487.45   37.90
   0   5  14  499.45   34.20
   0   5  14  468.75   37.80
  -1  -5 -14 1382.96   93.89
   1   5  14 1291.47   93.69
  -2  -5 -14  335.87   28.20
   2   5  14  372.56   29.30
  -3  -5 -14   38.60    6.90
  -4  -5 -14  244.98   20.40
   4   5  14  244.88   21.70
  -5  -5 -14   78.39    8.80
   5   5  14   52.89    6.30
   5   5  14   62.29    9.50
   5   5  14   61.39    5.90
   5  -6 -14   84.09   14.60
  -5   6  14   82.99   13.30
   4  -6 -14  257.87   26.70
   4  -6 -14  243.38   24.80
  -4   6  14  271.57   23.40
   3  -6 -14  158.18   17.90
   3  -6 -14  139.79   17.20
   3  -6 -14  142.29   14.50
  -3   6  14  195.08   16.10
   2  -6 -14 1293.07   91.69
   2  -6 -14 1288.57   95.29
   2  -6 -14 1307.47   94.29
  -2   6  14 1363.36   95.79
  -2   6  14 1450.45   92.39
   1  -6 -14  256.37   24.10
   1  -6 -14  247.08   21.40
   1  -6 -14  245.38   20.50
  -1   6  14  333.17   25.50
   0  -6 -14   38.00    4.80
   0  -6 -14   39.10    8.10
   0   6  14   39.10    8.20
   0   6  14   31.90    5.00
  -1  -6 -14  319.97   24.80
   1   6  14  268.37   24.00
   1   6  14  247.78   20.20
  -2  -6 -14 1275.97   95.29
   2   6  14 1469.75   96.79
  -3  -6 -14  180.58   15.70
   3   6  14  140.59   15.80
  -4  -6 -14  229.18   18.90
   4   6  14  212.08   20.20
   4   6  14  209.98   19.70
  -5  -6 -14   97.29   10.10
   5   6  14   84.49   10.40
   5   6  14   81.89    7.60
   5  -7 -14   57.29   14.90
   4  -7 -14  102.29   16.50
  -4   7  14  128.69   22.00
   3  -7 -14  578.74   46.90
   3  -7 -14  653.73   47.60
   3  -7 -14  576.94   42.80
  -3   7  14  537.95   43.30
   2  -7 -14 1422.36   98.09
   2  -7 -14 1367.16   95.39
   2  -7 -14 1437.66   99.89
  -2   7  14 1353.56   95.59
   1  -7 -14   44.70    9.80
   1  -7 -14   61.49    8.90
  -1   7  14   55.99   10.70
  -1   7  14   41.90    7.00
   0  -7 -14  295.67   22.60
   0  -7 -14  302.87   27.00
   0   7  14  317.47   23.20
   0   7  14  294.37   26.70
  -1  -7 -14   47.70    4.20
   1   7  14   57.99   10.40
   1   7  14   52.39    6.20
  -2  -7 -14 1367.66   97.29
   2   7  14 1404.26   97.79
  -3  -7 -14  461.05   40.20
   3   7  14  646.84   42.90
  -4  -7 -14   92.09   10.40
   4   7  14   94.89   11.40
  -5  -7 -14   60.99    8.60
   5   7  14   57.69    9.00
   5  -8 -14   71.39   14.70
   4  -8 -14  428.46   38.90
  -4   8  14  453.35   36.20
   3  -8 -14  569.54   45.40
   3  -8 -14  487.95   46.90
  -3   8  14  569.24   41.70
   2  -8 -14  130.79   14.30
   2  -8 -14  105.29   16.70
   2  -8 -14  127.29   12.40
   1  -8 -14  313.77   27.80
   1  -8 -14  291.67   28.70
  -1   8  14  363.76   25.80
   0  -8 -14  109.99   10.40
   0  -8 -14  107.79   15.60
   0   8  14  123.29   14.50
   0   8  14  117.39   11.10
  -1  -8 -14  325.57   28.90
  -1  -8 -14  332.97   23.10
   1   8  14  349.47   25.30
   1   8  14  305.37   28.30
   2   8  14  132.09   14.80
  -3  -8 -14  516.05   40.00
   3   8  14  515.85   40.40
  -4  -8 -14  422.76   32.60
   4   8  14  407.96   33.10
  -5  -8 -14   77.59    9.00
   4  -9 -14  126.39   19.90
  -4   9  14  130.59   15.40
   3  -9 -14  751.62   59.49
   3  -9 -14  737.43   57.89
  -3   9  14  756.52   55.19
   2  -9 -14   55.89   10.60
   2  -9 -14   72.39   10.30
   2  -9 -14   70.59   13.60
  -2   9  14   75.59   10.40
   1  -9 -14   66.89    8.70
   1  -9 -14   57.19   12.00
  -1   9  14   53.69    8.40
   0  -9 -14   20.80    4.50
   0  -9 -14   19.90    6.90
   0   9  14   18.20    4.50
  -1  -9 -14   50.29   10.60
  -1  -9 -14   61.39    6.00
   1   9  14   69.09    7.90
   1   9  14   70.89   12.10
  -2  -9 -14   65.99   11.70
   2   9  14   65.29   11.30
   2   9  14   54.79    8.00
  -3  -9 -14  698.33   52.69
   3   9  14  703.93   52.89
  -4  -9 -14  101.29   11.50
   3 -10 -14  152.78   22.50
  -3  10  14  180.18   17.70
   2 -10 -14  272.47   23.30
   2 -10 -14  218.88   24.70
  -2  10  14  237.08   21.30
   1 -10 -14  122.59   18.50
   1 -10 -14  122.99   13.20
  -1  10  14  139.79   13.40
   0 -10 -14    4.10    4.60
   0 -10 -14    6.80    3.10
   0  10  14    4.20    3.30
  -1 -10 -14  125.99   16.20
  -1 -10 -14  152.58   11.50
   1  10  14  115.19   12.30
  -2 -10 -14  205.88   21.90
   2  10  14  239.48   19.30
  -3 -10 -14  169.88   17.60
  -4 -10 -14  165.88   16.40
   3 -11 -14  148.69   26.30
  -3  11  14  186.58   18.50
   2 -11 -14  281.97   29.20
   2 -11 -14  273.57   25.40
  -2  11  14  294.47   24.60
   1 -11 -14  218.28   25.10
   1 -11 -14  235.88   20.80
  -1  11  14  248.78   25.10
   0 -11 -14    1.10    4.90
   0 -11 -14    4.10    2.60
   0  11  14    8.00    3.90
  -1 -11 -14  217.28   23.20
  -1 -11 -14  229.18   17.70
  -2 -11 -14  280.87   26.00
   2  11  14  252.67   21.60
  -3 -11 -14  172.28   18.40
   2 -12 -14  186.68   18.40
  -2  12  14  152.08   17.00
   1 -12 -14  216.18   23.90
   1 -12 -14  196.38   18.30
  -1  12  14  179.78   18.00
   0 -12 -14   80.89    9.20
   0 -12 -14   71.39   14.60
   0  12  14   72.19   10.30
  -1 -12 -14  184.18   21.60
  -1 -12 -14  188.48   15.70
   1  12  14  186.28   16.60
   1  12  14  194.28   17.40
  -2 -12 -14  177.88   19.40
   2  12  14  148.09   12.90
  -3 -12 -14  102.79   15.40
   1 -13 -14   73.49   11.00
   0 -13 -14   97.49   18.00
   0 -13 -14  121.89   12.10
  -1 -13 -14   74.49   14.80
  -1 -13 -14   85.69    9.20
   1  13  14   73.29    9.50
  -2 -13 -14  105.49   17.10
   1  13 -15  109.29   11.20
   0  13 -15  156.78   13.80
   0  13 -15  168.38   13.40
  -1  13 -15  113.19    9.50
  -1  13 -15  118.89    9.90
   2  12 -15   66.09   11.10
  -2 -12  15   59.69    9.30
   1  12 -15  125.29   12.20
   1  12 -15  136.89   19.10
   0  12 -15    5.20    2.50
   0  12 -15    4.30    2.40
   0  12 -15    5.20    5.40
  -1  12 -15   88.39    7.60
  -1  12 -15   91.39    7.90
  -1  12 -15   99.79   16.60
  -3 -11  15  121.89   12.40
   2  11 -15  109.29   14.10
   2  11 -15  115.79   12.10
  -2 -11  15  123.49   12.60
   1  11 -15  105.09   10.60
   1  11 -15  114.19   14.80
  -1 -11  15  109.29   12.40
   0  11 -15  259.07   18.90
   0  11 -15  249.18   19.30
   0 -11  15  258.77   23.40
  -1  11 -15  108.29   17.20
  -1  11 -15  113.09    9.00
  -2  11 -15   96.39   16.70
  -4 -10  15   55.49    8.10
   3  10 -15   51.59    8.70
   3  10 -15   54.19    9.80
  -3 -10  15   48.00    7.80
   2  10 -15  129.49   20.50
   2  10 -15  109.09   11.70
  -2 -10  15  124.89   12.30
   1  10 -15  156.38   13.50
   1  10 -15  143.59   16.30
  -1 -10  15  160.88   15.20
   0  10 -15    7.80    2.30
   0  10 -15    6.20    2.40
   0  10 -15    6.40    5.50
   0 -10  15   10.10    4.70
  -1  10 -15  167.88   19.00
  -1  10 -15  154.08   11.60
  -1  10 -15  150.28   11.20
   1 -10  15  192.68   17.70
  -2  10 -15  121.49   19.00
  -3  10 -15   38.90   11.00
   4   9 -15   90.89   15.70
  -4  -9  15  111.69   10.90
   3   9 -15   39.20    7.60
   3   9 -15   38.30    7.90
  -3  -9  15   25.90    5.60
   2   9 -15  226.48   19.90
   2   9 -15  263.87   22.20
  -2  -9  15  250.37   20.40
   1   9 -15  270.27   24.40
   1   9 -15  276.17   21.30
  -1  -9  15  303.47   23.40
  -1  -9  15  271.27   24.10
   0   9 -15  599.04   44.00
   0   9 -15  528.85   38.10
   0  -9  15  546.75   41.60
   0  -9  15  555.04   41.20
  -1   9 -15  284.07   26.70
   1  -9  15  299.47   23.40
   1  -9  15  273.37   24.50
  -2   9 -15  260.17   25.80
   2  -9  15  251.97   21.50
  -3   9 -15   26.90    9.30
  -4   9 -15  114.79   19.30
   4   8 -15  104.19   12.70
  -4  -8  15   86.99    9.60
   3   8 -15  102.29   12.00
   3   8 -15   90.29   10.70
  -3  -8  15   97.79   11.30
   2   8 -15  118.29   12.10
   2   8 -15   99.39   10.10
  -2  -8  15   82.49   10.00
   1   8 -15  712.93   51.99
   1   8 -15  683.83   49.10
  -1  -8  15  675.23   53.79
  -1  -8  15  759.42   51.09
   0   8 -15  240.28   17.30
   0   8 -15  240.08   21.70
   0  -8  15  229.58   19.80
   0  -8  15  238.08   20.30
  -1   8 -15  759.22   55.49
   1  -8  15  706.03   52.99
   1  -8  15  723.03   51.69
  -2   8 -15   69.59   13.10
   2  -8  15  107.99   10.80
   2  -8  15   95.49   11.50
  -3   8 -15  100.79   16.10
   3  -8  15   85.49   10.80
  -4   8 -15   74.79   17.90
   4   7 -15   50.69    9.30
   4   7 -15   55.39   13.00
  -4  -7  15   50.99    7.40
   3   7 -15  444.96   35.00
   3   7 -15  464.95   35.90
  -3  -7  15  487.85   35.40
   2   7 -15  251.67   19.50
   2   7 -15  285.77   21.20
  -2  -7  15  200.38   19.40
   1   7 -15  757.82   50.59
   1   7 -15  791.72   53.19
  -1  -7  15  696.23   51.89
  -1  -7  15  683.63   53.09
   0   7 -15 1134.29   79.69
   0  -7  15 1151.38   78.19
   0  -7  15 1098.19   78.39
  -1   7 -15  734.13   56.79
   1  -7  15  759.12   55.29
   1  -7  15  801.92   54.09
  -2   7 -15  208.18   23.10
   2  -7  15  277.27   21.10
   2  -7  15  281.87   24.70
  -3   7 -15  420.26   38.40
   3  -7  15  489.15   36.90
   3  -7  15  473.25   35.40
  -4   7 -15   56.59   12.50
  -5   7 -15   76.79   15.30
   5  -7  15   73.29    6.40
   5   6 -15   79.19   15.40
   4   6 -15    6.20    4.10
   4   6 -15    7.00    4.80
  -4  -6  15   21.00    4.30
   3   6 -15  103.09   10.80
   3   6 -15   95.99   11.30
  -3  -6  15   95.89   10.90
   2   6 -15  412.96   30.10
   2   6 -15  409.56   28.80
  -2  -6  15  325.87   30.50
   1   6 -15  273.27   22.70
   1   6 -15  291.57   24.60
  -1  -6  15  361.66   25.00
  -1  -6  15  368.46   26.50
   0   6 -15  275.17   26.80
   0   6 -15  288.67   20.20
   0  -6  15  310.87   23.40
   0  -6  15  290.67   22.90
   1  -6  15  274.37   23.60
   1  -6  15  312.57   22.80
  -2   6 -15  345.57   31.60
   2  -6  15  414.86   30.80
   2  -6  15  396.26   29.10
  -3   6 -15   71.29   13.60
   3  -6  15  108.69   11.30
   3  -6  15  120.39   12.50
  -4   6 -15   15.70    6.80
   4  -6  15    7.90    4.50
   4  -6  15    7.20    1.60
   5  -6  15   84.99    7.60
   5   5 -15  103.39   13.50
  -5  -5  15  100.19   14.60
   4   5 -15   81.59   11.40
   4   5 -15   82.19   12.80
  -4  -5  15   98.59    9.70
  -4  -5  15  122.09   12.90
   3   5 -15  871.81   61.89
   3   5 -15  871.41   60.49
  -3  -5  15  846.92   61.09
  -3  -5  15  842.42   61.29
   2   5 -15  362.06   27.70
   2   5 -15  359.76   27.70
  -2  -5  15  344.47   27.20
  -2  -5  15  367.16   28.00
   1   5 -15  562.64   38.60
   1   5 -15  538.65   36.80
   1   5 -15  549.35   39.50
  -1  -5  15  515.75   38.40
  -1  -5  15  478.55   39.10
   0   5 -15  371.16   28.60
   0   5 -15  362.46   29.40
   0   5 -15  380.26   25.60
   0  -5  15  365.36   28.20
   0  -5  15  378.36   28.10
  -1   5 -15  516.25   41.10
   1  -5  15  589.84   39.30
   1  -5  15  540.65   40.40
  -2   5 -15  341.47   29.60
   2  -5  15  360.56   27.00
   2  -5  15  383.86   28.70
  -3   5 -15  713.93   62.29
   3  -5  15  902.41   60.39
   3  -5  15  935.91   61.79
  -4   5 -15  109.29   14.00
   4  -5  15   92.89   11.40
   4  -5  15   85.79   10.70
   4  -5  15   82.79    7.10
   5  -5  15  127.79   10.80
   5   4 -15  104.69   13.70
  -5  -4  15   88.59   13.90
   4   4 -15   43.50    9.50
   4   4 -15   68.99    7.10
   4   4 -15   56.79    8.90
  -4  -4  15   66.39   10.30
  -4  -4  15   61.29    7.40
   3   4 -15  770.32   54.99
   3   4 -15  762.12   56.59
   3   4 -15  776.52   54.49
  -3  -4  15  800.92   56.09
  -3  -4  15  794.52   56.09
   2   4 -15  736.43   54.89
   2   4 -15  719.03   53.09
   2   4 -15  707.23   52.29
  -2  -4  15  787.82   53.29
  -2  -4  15  840.72   54.59
   1   4 -15  432.86   32.20
   1   4 -15  487.05   33.90
   1   4 -15  440.86   34.30
  -1  -4  15  481.95   33.00
  -1  -4  15  479.55   34.40
   0   4 -15   90.49    9.70
   0   4 -15   79.49    6.50
   0   4 -15   75.69    8.50
   0  -4  15   87.79    8.80
   0  -4  15   74.69    8.50
  -1   4 -15  424.36   32.60
  -1   4 -15  425.86   33.20
   1  -4  15  435.76   32.10
  -2   4 -15  750.12   54.59
   2  -4  15  758.32   51.89
   2  -4  15  728.93   53.29
  -3   4 -15  745.53   58.39
   3  -4  15  797.82   56.99
   3  -4  15  826.12   55.99
  -4   4 -15   66.59   12.20
   4  -4  15   72.19    9.10
   4  -4  15   66.39    6.30
   5  -4  15  124.09   13.70
   5  -4  15  114.49   13.10
   5   3 -15  147.89   17.30
  -5  -3  15  167.68   19.10
   4   3 -15  196.78   21.10
   4   3 -15  238.28   20.70
   4   3 -15  224.48   18.40
  -4  -3  15  262.07   20.00
  -4  -3  15  298.07   22.60
   3   3 -15  344.27   24.30
   3   3 -15  281.77   25.80
   3   3 -15  328.07   24.70
  -3  -3  15  315.77   25.50
   2   3 -15  425.26   33.00
   2   3 -15  453.55   31.70
   2   3 -15  431.96   32.30
  -2  -3  15  446.06   33.70
  -2  -3  15  441.06   32.40
   1   3 -15  209.08   18.40
   1   3 -15  208.58   16.70
   1   3 -15  221.08   18.10
  -1  -3  15  259.07   17.70
  -1  -3  15  261.97   19.70
   0   3 -15   79.49    8.20
   0   3 -15   51.09    4.70
   0   3 -15   64.29    6.80
   0  -3  15   51.49    8.40
   0  -3  15   54.79    6.60
   0  -3  15   55.59    5.00
  -1   3 -15  229.28   18.30
  -1   3 -15  229.98   18.90
   1  -3  15  215.78   16.50
   1  -3  15  196.28   17.70
  -2   3 -15  401.26   33.40
  -2   3 -15  388.26   32.80
   2  -3  15  473.05   31.10
   2  -3  15  456.05   32.70
  -3   3 -15  338.07   28.10
   3  -3  15  338.67   23.40
   3  -3  15  344.07   26.90
   3  -3  15  333.97   25.60
  -4   3 -15  260.67   27.00
   4  -3  15  270.27   21.90
   4  -3  15  253.87   22.40
   4  -3  15  270.87   19.70
   5  -3  15  212.68   19.00
   5  -3  15  179.08   15.70
   5  -3  15  193.28   18.30
   5   2 -15  104.09    9.40
   4   2 -15  277.57   20.30
   4   2 -15  244.78   26.10
  -4  -2  15  255.37   21.20
  -4  -2  15  250.77   22.70
   3   2 -15  380.16   26.20
   3   2 -15  338.77   26.10
   3   2 -15  330.97   27.90
  -3  -2  15  322.47   27.10
   2   2 -15  139.69   13.80
   2   2 -15  157.38   12.50
   2   2 -15  148.39   13.10
   1   2 -15  284.17   21.40
   1   2 -15  272.27   22.40
   1   2 -15  288.97   23.10
  -1  -2  15  338.97   22.30
  -1  -2  15  321.97   24.40
   0   2 -15  949.90   66.99
   0  -2  15  920.11   66.09
   0  -2  15 1030.50   67.69
  -1   2 -15  265.97   22.30
  -1   2 -15  296.37   23.40
   1  -2  15  275.37   22.90
   1  -2  15  300.97   19.80
   1  -2  15  314.67   21.40
  -2   2 -15  211.68   15.50
   2  -2  15  151.68   11.10
   2  -2  15  160.28   14.50
   2  -2  15  161.68   12.70
   2  -2  15  150.68   12.20
  -3   2 -15  297.67   28.40
   3  -2  15  394.76   26.00
   3  -2  15  369.86   28.60
   3  -2  15  387.26   27.20
  -4   2 -15  256.47   24.20
   4  -2  15  276.97   22.10
   4  -2  15  280.37   23.10
   4  -2  15  279.67   20.90
   5  -2  15  114.19   12.20
   5  -2  15  101.69   10.70
   5  -2  15  102.89   15.90
   6  -2  15   23.80    6.30
   6  -2  15   27.60    7.20
   6  -2  15   23.20    6.30
   6   1 -15    3.90    2.10
   5   1 -15  126.49   11.80
  -5  -1  15  158.48   25.20
   4   1 -15  121.29   11.80
  -4  -1  15  134.09   12.90
  -4  -1  15  132.59   13.90
   3   1 -15  349.47   25.90
   3   1 -15  326.47   25.50
  -3  -1  15  329.27   26.80
   2   1 -15  116.59   12.20
   2   1 -15  127.49   11.30
   2   1 -15  140.29   12.30
  -2  -1  15  136.99   11.90
  -2  -1  15  131.19   13.30
   1   1 -15  777.92   57.79
   1   1 -15  839.12   58.79
   1   1 -15  859.01   56.99
  -1  -1  15  883.81   60.19
   0   1 -15    9.80    2.50
   0  -1  15    5.90    3.10
  -1   1 -15  736.93   53.69
  -1   1 -15  815.32   55.29
   1  -1  15  795.02   55.79
  -2   1 -15  122.69   11.90
  -2   1 -15  124.79   12.70
   2  -1  15  149.19   10.70
   2  -1  15  149.99   13.20
   2  -1  15  130.09   10.40
   2  -1  15  128.39    9.70
  -3   1 -15  359.86   27.20
  -3   1 -15  342.87   26.30
   3  -1  15  313.77   23.80
   3  -1  15  322.17   26.00
   3  -1  15  316.47   24.00
   4  -1  15  131.19   11.40
   4  -1  15  104.79   12.30
   4  -1  15  124.89   11.60
   5  -1  15  134.99   14.40
   5  -1  15  137.39   13.40
   5  -1  15  124.29   12.60
   6  -1  15   10.60    4.30
   6  -1  15   10.50    4.00
   6  -1  15   10.50    5.30
   6   0 -15   75.29    8.30
   5   0 -15   74.89    9.00
   4   0 -15  628.94   46.20
   4   0 -15  632.84   45.90
  -4   0  15  663.63   47.70
  -4   0  15  601.84   46.40
   3   0 -15   98.69   10.30
   3   0 -15  111.29   11.40
  -3   0  15  102.09   11.60
  -3   0  15  114.89   11.70
   2   0 -15  194.28   17.30
   2   0 -15  208.58   17.50
  -2   0  15  211.38   18.50
  -2   0  15  199.48   16.70
   1   0 -15 1052.79   72.79
  -1   0  15 1038.10   73.89
   0   0 -15    5.40    1.80
   0   0 -15    4.60    2.70
   0   0  15    2.90    2.80
  -1   0 -15 1052.99   73.09
  -2   0 -15  219.78   17.40
  -2   0 -15  201.28   18.40
   2   0  15  226.68   15.90
   2   0  15  238.38   19.40
  -3   0 -15  103.99   10.50
  -3   0 -15  105.29   11.30
   3   0  15   99.99    8.80
   3   0  15   99.09    9.40
   3   0  15  114.39   11.80
   4   0  15  639.64   49.90
   4   0  15  659.13   47.90
   4   0  15  630.14   45.30
   5   0  15   86.49   12.40
   5   0  15   83.49    9.80
   5   0  15   78.69    9.50
   6   0  15   65.89   10.30
   6   0  15   88.79   13.10
   6   0  15   86.49   10.40
   6  -1 -15   12.40    4.20
   5  -1 -15  129.49   13.60
  -5   1  15  166.18   27.10
   4  -1 -15  139.59   13.70
   4  -1 -15  143.09   13.10
  -4   1  15  120.39   13.80
  -4   1  15  111.09   13.00
   3  -1 -15  351.96   27.40
   3  -1 -15  356.16   25.90
  -3   1  15  319.07   26.50
  -3   1  15  316.27   27.60
   2  -1 -15  128.09   11.20
   2  -1 -15  112.59   12.50
  -2   1  15  130.69   13.40
  -2   1  15  131.49   11.70
   1  -1 -15  869.71   61.79
   1  -1 -15  861.51   59.09
  -1   1  15  868.61   62.39
   0  -1 -15    7.40    2.00
   0  -1 -15    6.40    3.10
   0  -1 -15   11.10    2.40
   0   1  15    6.60    3.60
   0   1  15   10.80    2.40
  -1  -1 -15  810.12   57.59
   1   1  15  824.62   66.09
  -2  -1 -15  120.19   12.20
  -2  -1 -15  126.79   10.60
   2   1  15  127.09   13.30
   2   1  15  137.49    9.60
  -3  -1 -15  290.17   26.60
   3   1  15  328.67   25.90
   3   1  15  390.56   28.70
   3   1  15  373.16   24.40
  -4  -1 -15  126.39   14.10
   4   1  15  138.89   12.10
   4   1  15  154.88   13.70
   4   1  15  158.28   15.30
   5   1  15  117.59   13.30
   5   1  15  142.99   12.90
   5   1  15  146.59   15.20
   6   1  15    9.00    4.00
   6   1  15   13.50    5.20
   6  -2 -15   18.80    5.70
   5  -2 -15  104.09   15.90
  -5   2  15  109.39   15.20
   4  -2 -15  258.27   22.60
   4  -2 -15  237.78   21.00
  -4   2  15  279.27   23.20
   3  -2 -15  321.07   25.80
   3  -2 -15  340.97   27.90
  -3   2  15  380.06   27.50
  -3   2  15  318.07   27.80
   2  -2 -15  222.28   15.90
   2  -2 -15  231.78   18.70
  -2   2  15  156.68   17.30
  -2   2  15  161.68   15.60
   1  -2 -15  310.17   25.50
   1  -2 -15  313.37   22.70
  -1   2  15  299.67   27.90
  -1   2  15  302.97   22.80
   0  -2 -15  998.00   70.59
  -1  -2 -15  267.37   22.50
  -1  -2 -15  250.47   19.20
   1   2  15  312.67   24.60
   1   2  15  307.27   20.10
  -2  -2 -15  144.49   14.70
   2   2  15  213.08   17.40
  -3  -2 -15  326.17   25.80
   3   2  15  305.27   25.40
   3   2  15  326.17   22.30
   3   2  15  349.77   27.40
  -4  -2 -15  285.57   22.70
   4   2  15  270.27   19.60
   4   2  15  246.28   21.60
   4   2  15  248.08   23.00
   5   2  15  118.79   13.30
   5   2  15  113.39   11.10
   5   2  15  127.19   14.00
   6   2  15   31.30    7.60
   6   2  15   36.50    6.70
   5  -3 -15  139.59   16.70
  -5   3  15  191.18   18.60
   4  -3 -15  287.67   24.90
   4  -3 -15  285.17   27.80
   4  -3 -15  261.47   22.20
  -4   3  15  253.57   23.40
   3  -3 -15  345.07   28.10
   3  -3 -15  320.17   25.40
  -3   3  15  321.97   27.80
  -3   3  15  333.67   26.50
   2  -3 -15  417.76   34.50
   2  -3 -15  405.76   31.60
  -2   3  15  462.65   35.30
  -2   3  15  468.95   32.60
   1  -3 -15  229.18   18.30
   1  -3 -15  220.38   19.80
  -1   3  15  205.18   16.90
  -1   3  15  215.68   19.90
   0  -3 -15   53.79    9.00
   0   3  15   53.09    5.60
   0   3  15   55.89    9.30
  -1  -3 -15  182.58   18.80
   1   3  15  261.47   21.10
   1   3  15  231.68   16.60
  -2  -3 -15  435.76   32.90
   2   3  15  428.16   34.20
  -3  -3 -15  299.37   24.50
   3   3  15  315.17   26.20
  -4  -3 -15  252.67   22.20
   4   3  15  272.67   22.50
   4   3  15  308.07   24.40
   4   3  15  256.57   19.20
   5   3  15  175.98   17.60
   5   3  15  186.78   14.60
   5   3  15  151.68   16.60
   5  -4 -15   99.99   15.00
  -5   4  15   91.39   14.10
   4  -4 -15   57.19   12.60
   4  -4 -15   50.29   10.20
   4  -4 -15   73.99   10.20
  -4   4  15   70.89   10.80
   3  -4 -15  752.82   60.49
   3  -4 -15  810.12   59.49
   3  -4 -15  749.13   56.09
  -3   4  15  864.81   57.69
  -3   4  15  817.82   59.69
   2  -4 -15  762.72   51.89
   2  -4 -15  731.63   54.89
   2  -4 -15  747.53   55.09
  -2   4  15  667.83   56.89
  -2   4  15  760.82   55.49
   1  -4 -15  432.36   33.90
   1  -4 -15  454.25   35.90
   1  -4 -15  424.86   32.40
  -1   4  15  468.25   36.30
  -1   4  15  480.35   32.80
   0  -4 -15   65.69    7.00
   0  -4 -15   84.79   12.00
   0   4  15   73.69    7.10
   0   4  15   69.19   10.80
  -1  -4 -15  455.75   34.30
   1   4  15  442.56   34.80
   1   4  15  415.96   30.50
  -2  -4 -15  623.74   50.79
   2   4  15  813.42   53.59
  -3  -4 -15  736.53   53.09
   3   4  15  743.73   54.89
  -4  -4 -15   64.99    9.40
   4   4  15   62.29    5.00
   4   4  15   69.49   10.60
   4   4  15   58.09    9.40
  -5  -4 -15  114.19   11.40
   5   4  15   86.29    8.20
   5   4  15   95.39   11.60
   5   4  15   77.29   12.40
   5   4  15   77.39    7.80
   5  -5 -15   92.69   15.30
  -5   5  15  128.49   16.90
   4  -5 -15   87.39   14.00
   4  -5 -15   99.89   17.00
  -4   5  15   74.09   11.70
   3  -5 -15  791.92   58.99
   3  -5 -15  758.62   60.49
   3  -5 -15  789.82   61.79
  -3   5  15  906.01   58.99
   2  -5 -15  316.97   26.10
   2  -5 -15  377.06   30.30
   2  -5 -15  308.37   28.60
  -2   5  15  344.17   29.80
  -2   5  15  400.66   27.30
   1  -5 -15  513.45   39.00
   1  -5 -15  495.35   37.80
   1  -5 -15  548.05   41.70
  -1   5  15  535.05   41.70
  -1   5  15  553.24   37.90
   0  -5 -15  338.27   25.90
   0  -5 -15  380.56   30.20
   0   5  15  361.96   26.10
   0   5  15  363.36   30.10
  -1  -5 -15  574.64   41.50
   1   5  15  507.15   37.10
   1   5  15  521.05   41.10
  -2  -5 -15  338.97   28.60
   2   5  15  381.56   30.20
  -3  -5 -15  823.72   58.69
   3   5  15  815.12   60.19
  -4  -5 -15   74.69    9.60
   4   5  15   97.79   13.00
   4   5  15  100.79   11.80
  -5  -5 -15  118.09   12.30
   5   5  15  108.19   12.80
   5   5  15  118.89    9.50
   5  -6 -15   74.29   13.50
   4  -6 -15   14.70    6.50
  -4   6  15    3.30    3.80
   3  -6 -15   75.89   13.30
   3  -6 -15   78.59    9.50
   3  -6 -15   84.89   14.10
  -3   6  15  104.29   11.00
   2  -6 -15  329.17   30.00
   2  -6 -15  340.37   29.30
   2  -6 -15  315.07   26.60
  -2   6  15  365.06   30.90
  -2   6  15  415.06   27.90
   1  -6 -15  353.96   26.80
   1  -6 -15  408.66   30.50
   1  -6 -15  358.66   25.90
  -1   6  15  279.97   25.00
  -1   6  15  302.67   28.50
   0  -6 -15  278.17   20.90
   0  -6 -15  286.07   27.50
   0   6  15  277.77   25.20
   0   6  15  274.47   22.20
  -1  -6 -15  277.17   26.60
   1   6  15  371.86   28.50
  -2  -6 -15  363.26   29.60
   2   6  15  350.66   30.00
  -3  -6 -15   84.69   10.20
   3   6  15   81.19   12.30
  -4  -6 -15    9.20    4.00
   4   6  15   21.10    5.80
   4   6  15   10.60    5.00
  -5  -6 -15   86.39   10.00
   5   6  15   83.49   10.60
   5  -7 -15   63.29   13.20
   4  -7 -15   49.40   11.30
  -4   7  15   75.49   12.10
   3  -7 -15  493.45   39.40
   3  -7 -15  441.26   34.80
   3  -7 -15  459.35   39.10
  -3   7  15  459.15   35.70
   2  -7 -15  200.08   19.10
   2  -7 -15  200.48   20.20
   2  -7 -15  200.28   21.60
  -2   7  15  263.77   19.30
   1  -7 -15  723.43   52.79
   1  -7 -15  705.53   55.69
  -1   7  15  762.72   51.79
  -1   7  15  725.23   55.99
   0  -7 -15 1107.29   79.59
   0  -7 -15 1037.80   74.29
   0   7  15 1127.49   74.89
   0   7  15 1112.09   79.69
  -1  -7 -15  750.02   54.89
   1   7  15  724.13   50.49
   1   7  15  694.53   54.49
  -2  -7 -15  258.87   21.70
   2   7  15  191.08   20.50
  -3  -7 -15  417.16   33.90
   3   7  15  438.56   34.90
   4   7  15   52.59    9.40
  -5  -7 -15   80.29    9.40
   5   7  15   70.09   10.40
   4  -8 -15  101.79   26.30
  -4   8  15   93.39   13.90
   3  -8 -15   86.79   15.10
   3  -8 -15   78.89   13.60
  -3   8  15   72.69   11.00
   2  -8 -15   74.59    9.60
   2  -8 -15   84.09   14.50
   2  -8 -15   74.29   11.90
  -2   8  15  109.49   10.80
   1  -8 -15  742.83   56.29
   1  -8 -15  659.43   52.39
  -1   8  15  650.43   52.99
  -1   8  15  651.63   48.00
   0  -8 -15  217.18   22.10
   0  -8 -15  207.48   17.40
   0   8  15  231.38   18.10
   0   8  15  246.58   22.80
  -1  -8 -15  683.23   54.69
   1   8  15  747.73   50.59
   1   8  15  714.63   54.89
  -2  -8 -15   83.69   12.50
   2   8  15   69.79    8.10
   2   8  15   57.79   10.70
  -3  -8 -15   61.49   10.50
   3   8  15   76.89   11.90
  -4  -8 -15   72.89   10.70
   4   8  15   84.79   12.10
   4  -9 -15   83.19   16.10
  -4   9  15  146.89   24.60
   3  -9 -15   36.30    8.90
   3  -9 -15   30.50    9.50
  -3   9  15   33.60    8.90
   2  -9 -15  227.48   24.80
   2  -9 -15  268.77   23.60
  -2   9  15  251.17   21.40
   1  -9 -15  284.07   23.60
   1  -9 -15  271.47   26.90
  -1   9  15  291.97   23.10
   0  -9 -15  488.75   37.60
   0  -9 -15  571.34   44.00
   0   9  15  534.75   43.20
   0   9  15  542.55   38.50
  -1  -9 -15  273.07   26.10
  -1  -9 -15  277.67   20.00
   1   9  15  294.37   22.20
   1   9  15  268.17   25.90
  -2  -9 -15  247.48   23.40
   2   9  15  247.08   20.00
   2   9  15  233.38   23.00
  -3  -9 -15   23.20    6.90
   3   9  15   38.50    8.60
  -4  -9 -15   98.69   11.60
   3 -10 -15   35.20   10.90
  -3  10  15   59.29   10.30
   2 -10 -15  140.89   28.90
   2 -10 -15  127.09   14.40
  -2  10  15   93.19   17.20
   1 -10 -15  157.28   15.40
   1 -10 -15  171.48   19.60
  -1  10  15  153.98   14.90
   0 -10 -15   11.20    3.40
   0 -10 -15    0.90    4.80
   0  10  15    7.30    3.50
  -1 -10 -15  175.08   13.40
  -1 -10 -15  193.18   19.90
   1  10  15  155.38   15.10
  -2 -10 -15  105.89   16.10
   2  10  15  110.79   12.50
  -3 -10 -15   45.80    9.80
  -4 -10 -15   22.50    6.20
   2 -11 -15   95.99   18.10
   2 -11 -15  116.69   13.90
  -2  11  15  117.39   13.30
   1 -11 -15  136.29   19.90
   1 -11 -15  124.99   12.70
  -1  11  15   85.69   11.30
   0 -11 -15  235.98   19.50
   0 -11 -15  250.27   25.70
   0  11  15  264.87   26.30
  -1 -11 -15   96.39    9.20
  -1 -11 -15   94.99   15.70
   1  11  15  112.99   11.30
  -2 -11 -15  115.59   17.20
   2  11  15  114.69   12.00
  -3 -11 -15  101.09   15.00
   2 -12 -15   60.49   10.90
   1 -12 -15   99.69   12.00
   1 -12 -15  111.19   18.80
  -1  12  15  112.79   12.70
   0 -12 -15    4.20    5.30
   0 -12 -15    7.20    3.50
   0  12  15    1.20    3.30
  -1 -12 -15  107.59   10.20
   1  12  15  108.29   12.10
  -2 -12 -15   60.89   12.60
   1 -13 -15  115.79   13.50
   0 -13 -15  153.08   27.50
   0 -13 -15  205.18   17.20
  -1 -13 -15   72.79   14.50
   1  13 -16  109.69   11.10
   0  13 -16   -2.30    1.70
  -1  13 -16  105.59    8.10
  -1  13 -16   96.09    8.20
   2  12 -16   85.09   12.80
  -2 -12  16   90.79   11.00
   1  12 -16   78.19    8.60
   1  12 -16   73.19   20.10
   0  12 -16  108.09    9.40
   0  12 -16  113.19    9.90
   0  12 -16  101.49   17.00
  -1  12 -16   61.19    5.50
  -3 -11  16   10.10    4.10
   2  11 -16  139.99   15.50
   2  11 -16  118.29   12.20
  -2 -11  16  116.39   12.70
   1  11 -16   95.19   14.60
   1  11 -16   95.69    9.70
  -1 -11  16  108.79   12.10
   0  11 -16   54.59    6.00
   0  11 -16   52.89    5.60
   0  11 -16   59.19   12.40
  -1  11 -16  118.29   18.40
  -2  11 -16  116.79   19.30
   3  10 -16  284.57   24.50
   3  10 -16  319.77   26.50
  -3 -10  16  282.17   24.00
   2  10 -16  151.08   13.70
   2  10 -16  160.58   16.10
  -2 -10  16  124.49   13.50
   1  10 -16  122.89   15.00
   1  10 -16  131.29   12.00
  -1 -10  16  149.39   15.70
   0  10 -16  132.59   10.20
   0  10 -16  124.59   15.90
   0  10 -16  122.99   10.50
   0 -10  16  137.19   14.30
  -1  10 -16  158.48   18.90
  -3  10 -16  286.97   29.70
  -4  -9  16  550.94   40.70
   3   9 -16    9.60    4.30
   3   9 -16    7.30    5.10
  -3  -9  16   10.90    4.30
   2   9 -16  922.51   61.19
   2   9 -16  819.52   58.39
  -2  -9  16  759.42   58.69
   1   9 -16  205.28   16.40
   1   9 -16  195.38   19.40
  -1  -9  16  203.88   18.20
  -1  -9  16  213.68   19.50
   0   9 -16   73.59    6.40
   0   9 -16   76.59    6.80
   0   9 -16   66.59   11.50
   0  -9  16   74.09    9.60
   0  -9  16   80.79   13.60
  -1   9 -16  210.58   21.40
   1  -9  16  210.08   18.00
   1  -9  16  194.38   19.00
  -2   9 -16  724.63   57.39
  -4   9 -16  521.75   46.60
   4   8 -16   18.80    6.70
  -4  -8  16   16.10    4.50
   3   8 -16  178.68   18.10
   3   8 -16  224.08   19.80
  -3  -8  16  231.48   19.00
   2   8 -16   36.30    6.10
   2   8 -16   45.00    8.10
  -2  -8  16   33.40    6.60
   1   8 -16  107.59   12.00
   1   8 -16   87.69    8.70
  -1  -8  16   99.29   10.50
  -1  -8  16   87.09   11.30
   0   8 -16    7.70    2.00
   0   8 -16   15.20    6.00
   0  -8  16   10.70    4.20
   0  -8  16   12.80    4.70
  -1   8 -16  125.59   14.80
   1  -8  16  119.49   18.40
   1  -8  16   87.69   18.40
  -2   8 -16   18.60    6.90
   2  -8  16   30.20    7.10
   2  -8  16   41.80    7.00
  -3   8 -16  260.77   26.00
   3  -8  16  234.98   26.10
  -4   8 -16   19.30    8.40
   4   7 -16  525.15   38.00
  -4  -7  16  427.86   34.70
   3   7 -16   92.89   10.70
   3   7 -16   98.39   11.50
  -3  -7  16  101.09   11.40
   2   7 -16  584.04   42.90
   2   7 -16  641.04   44.70
  -2  -7  16  583.74   43.80
   1   7 -16  186.68   16.10
   1   7 -16  164.08   13.30
  -1  -7  16  158.58   16.00
  -1  -7  16  153.78   14.80
   0   7 -16  270.37   23.60
   0   7 -16  269.17   19.30
   0  -7  16  285.37   22.60
   0  -7  16  286.37   22.90
  -1   7 -16  128.29   15.80
   1  -7  16  175.78   14.30
   1  -7  16  167.38   15.40
  -2   7 -16  523.05   46.00
   2  -7  16  604.04   44.50
   2  -7  16  628.94   43.00
  -3   7 -16  103.39   16.00
   3  -7  16   97.79   11.10
   3  -7  16   91.89   13.30
  -4   7 -16  451.15   40.10
  -5   7 -16   16.70    7.30
   5  -7  16   10.00    2.00
   4   6 -16   42.90    8.00
  -4  -6  16   54.69    7.80
   3   6 -16 1350.56   94.49
   3   6 -16 1345.17   95.59
  -3  -6  16 1433.76   95.59
   2   6 -16  112.99   11.30
   2   6 -16  135.39   12.90
  -2  -6  16  121.99   12.30
   1   6 -16  723.43   47.50
   1   6 -16  596.54   44.70
  -1  -6  16  672.53   47.00
  -1  -6  16  622.24   47.70
   0   6 -16  212.58   18.90
   0   6 -16  207.78   14.90
   0  -6  16  227.88   18.20
   0  -6  16  210.98   18.10
  -1   6 -16  698.53   50.79
   1  -6  16  638.74   49.00
   1  -6  16  691.33   47.80
  -2   6 -16  124.79   14.30
   2  -6  16  103.99   12.30
   2  -6  16  127.09   11.60
  -3   6 -16 1269.17   93.99
   3  -6  16 1305.47   91.59
   3  -6  16 1328.57   89.99
  -4   6 -16   41.20   10.30
   4  -6  16   41.80    8.00
  -5   6 -16   40.90   13.30
   5  -6  16   51.29    5.10
   5   5 -16   32.90    8.80
  -5  -5  16   31.90    8.40
   4   5 -16  294.87   23.40
   4   5 -16  310.87   25.20
  -4  -5  16  263.47   24.20
  -4  -5  16  246.28   21.80
   3   5 -16  160.58   14.80
   3   5 -16  175.28   15.10
   3   5 -16  134.39   15.30
  -3  -5  16  182.38   16.30
  -3  -5  16  189.58   16.30
   2   5 -16  982.50   66.49
   2   5 -16  947.91   67.69
   2   5 -16  995.20   67.89
  -2  -5  16  934.81   67.09
   1   5 -16  371.96   26.50
   1   5 -16  369.26   29.30
  -1  -5  16  414.86   29.00
  -1  -5  16  340.47   28.90
   0   5 -16  133.69   13.40
   0   5 -16  132.09    9.90
   0   5 -16  129.19   12.50
   0  -5  16  115.09   11.80
   0  -5  16  133.59   12.50
  -1   5 -16  422.46   32.20
   1  -5  16  376.96   30.70
   1  -5  16  416.96   29.80
  -2   5 -16  875.91   68.59
   2  -5  16  967.20   67.59
   2  -5  16 1006.00   65.89
  -3   5 -16  162.98   17.80
   3  -5  16  173.08   18.60
   3  -5  16  169.88   15.20
  -4   5 -16  254.97   27.40
   4  -5  16  338.87   27.50
   4  -5  16  307.97   25.80
   4  -5  16  300.57   20.70
  -5   5 -16   38.70   10.10
   5  -5  16   33.80    4.70
   5   4 -16  112.09   14.40
  -5  -4  16   99.69   14.70
   4   4 -16    0.80    3.20
   4   4 -16   10.80    4.40
   4   4 -16    9.50    3.20
  -4  -4  16    6.90    3.20
  -4  -4  16    5.10    3.80
   3   4 -16  556.54   39.60
   3   4 -16  508.15   41.20
   3   4 -16  563.14   40.00
  -3  -4  16  557.34   40.90
  -3  -4  16  550.84   41.20
  -2  -4  16 1785.82  122.09
   1   4 -16   23.10    3.70
   1   4 -16   34.60    5.70
   1   4 -16   19.10    4.90
  -1  -4  16   31.20    6.00
  -1  -4  16   29.90    4.60
   0   4 -16  491.15   34.10
   0   4 -16  494.65   38.00
   0   4 -16  532.95   37.20
   0  -4  16  528.45   37.00
   0  -4  16  493.95   37.20
  -1   4 -16   23.60    5.80
  -1   4 -16   22.90    5.60
   1  -4  16   28.60    5.90
   1  -4  16   22.40    4.20
  -2   4 -16 1636.44  120.09
   2  -4  16 1860.91  119.49
  -3   4 -16  500.65   43.30
   3  -4  16  595.94   42.50
   3  -4  16  590.54   40.90
  -4   4 -16    7.50    4.80
   4  -4  16    9.60    2.30
   4  -4  16    3.70    3.80
   4  -4  16    4.20    3.60
   5  -4  16  122.39   13.50
   5  -4  16  119.69   10.50
   5   3 -16  139.79   16.80
   5   3 -16  150.88   12.30
  -5  -3  16  148.79   16.40
   4   3 -16  120.49   11.30
   4   3 -16  112.49   12.50
   4   3 -16  108.99   14.20
  -4  -3  16  166.88   13.50
  -4  -3  16  140.29   14.50
   3   3 -16   80.99   10.30
   3   3 -16   82.99    8.80
   3   3 -16   86.19    9.20
  -3  -3  16   77.59    9.80
  -3  -3  16   83.59   10.00
   2   3 -16  630.24   48.10
   2   3 -16  664.93   46.10
   2   3 -16  660.43   46.30
  -2  -3  16  633.44   45.90
  -2  -3  16  628.14   47.40
   1   3 -16  689.03   51.39
   1   3 -16  718.13   49.40
   1   3 -16  767.12   50.99
  -1  -3  16  724.43   50.09
   0   3 -16   11.00    2.00
   0   3 -16   23.20    4.40
   0   3 -16   14.00    4.20
   0  -3  16   10.10    3.50
   0  -3  16    8.40    3.20
   0  -3  16   13.70    2.40
  -1   3 -16  693.33   50.99
  -1   3 -16  632.74   49.90
   1  -3  16  692.13   50.19
   1  -3  16  781.22   48.80
  -2   3 -16  571.04   46.00
   2  -3  16  675.23   44.00
   2  -3  16  634.14   45.80
  -3   3 -16   72.09   11.60
   3  -3  16   87.19    6.60
   3  -3  16   75.29    8.50
   3  -3  16   86.59   10.10
  -4   3 -16  124.19   15.30
   4  -3  16  124.29   12.60
   4  -3  16  125.89   10.50
   4  -3  16  143.59   14.20
   5  -3  16  151.38   16.50
   5  -3  16  171.48   14.00
   5  -3  16  166.98   17.60
   5   2 -16  122.59   11.20
  -5  -2  16  145.39   15.90
   4   2 -16  316.57   28.60
   4   2 -16  370.66   27.30
   4   2 -16  338.47   25.70
  -4  -2  16  364.76   28.90
  -4  -2  16  325.17   27.00
   3   2 -16   73.69    8.60
   3   2 -16   76.99    8.50
   3   2 -16   83.29   11.90
  -3  -2  16   82.99    9.50
  -3  -2  16   83.09   10.00
   2   2 -16  476.45   35.90
   2   2 -16  409.96   33.40
   2   2 -16  484.55   33.20
  -2  -2  16  433.46   32.70
  -2  -2  16  432.16   34.40
   1   2 -16  242.58   19.50
   1   2 -16  246.88   20.30
   1   2 -16  246.48   18.50
  -1  -2  16  273.57   19.30
  -1  -2  16  251.17   21.80
   0   2 -16 2749.52  270.57
   0  -2  16 3101.69  298.07
  -1   2 -16  267.67   21.20
  -1   2 -16  233.08   19.90
   1  -2  16  254.57   18.90
   1  -2  16  261.87   17.30
   1  -2  16  243.08   20.60
  -2   2 -16  420.36   34.40
  -2   2 -16  398.26   34.90
   2  -2  16  493.05   31.90
   2  -2  16  446.96   34.60
   2  -2  16  521.75   32.70
  -3   2 -16   72.09   11.20
  -3   2 -16   87.89   10.40
   3  -2  16   82.69    9.70
   3  -2  16   91.69    7.50
   3  -2  16   76.99    8.20
  -4   2 -16  349.87   30.70
   4  -2  16  380.46   27.00
   4  -2  16  371.56   29.60
   4  -2  16  366.76   28.10
   5  -2  16  136.49   12.50
   5  -2  16  137.89   13.70
   5  -2  16  129.39   14.50
   5   1 -16   98.99    9.80
  -5  -1  16   82.49   13.30
   4   1 -16   12.90    4.10
   4   1 -16    3.60    3.30
  -4  -1  16    7.00    4.30
  -4  -1  16    1.20    2.50
   3   1 -16   57.79    7.80
   3   1 -16   59.19    8.20
  -3  -1  16   51.39    8.60
  -3  -1  16   54.59    8.60
   2   1 -16  101.19   10.40
   2   1 -16  106.19    9.70
   2   1 -16   97.89   10.80
  -2  -1  16   93.59   11.30
  -2  -1  16  109.19   10.30
  -1  -1  16 1692.43  116.39
   0   1 -16  232.08   18.70
   0   1 -16  218.08   16.10
   0   1 -16  225.18   16.90
   0  -1  16  203.58   19.20
   0  -1  16  230.68   16.30
   1  -1  16 1636.94  112.09
  -2   1 -16   99.19   10.20
  -2   1 -16   87.19   10.60
   2  -1  16  111.29    8.00
   2  -1  16   96.99    8.50
   2  -1  16  120.19    8.80
   2  -1  16  101.79   11.00
  -3   1 -16   50.69    8.10
   3  -1  16   54.39    5.80
   3  -1  16   44.10    7.80
   3  -1  16   45.00    5.50
   4  -1  16    3.30    2.80
   4  -1  16    8.60    4.40
   4  -1  16    6.00    3.00
   5  -1  16   97.49   10.60
   5  -1  16   92.89   10.00
   5  -1  16   82.59   12.60
   5   0 -16   18.60    5.10
  -5   0  16   18.30    6.40
   4   0 -16   88.19   10.30
   4   0 -16   90.99   10.50
  -4   0  16   93.59   10.90
  -4   0  16   93.59   11.40
   3   0 -16  114.99   11.10
   3   0 -16  121.89   12.10
  -3   0  16  106.09   11.80
  -3   0  16  110.29   15.90
   2   0 -16  261.07   22.50
   2   0 -16  286.57   21.20
  -2   0  16  284.67   21.80
   1   0 -16   93.09    8.10
   1   0 -16   78.19    8.70
   1   0 -16  100.19   10.30
  -1   0  16   93.19    8.60
   0   0 -16 5749.82  481.75
  -1   0 -16   87.09    8.20
  -1   0 -16   89.59    9.90
   1   0  16   94.79   10.70
   1   0  16   97.69    7.40
   1   0  16   88.59    7.90
  -2   0 -16  250.17   21.80
  -2   0 -16  262.07   20.50
   2   0  16  275.97   18.90
   2   0  16  261.07   22.60
   2   0  16  278.47   19.00
  -3   0 -16   99.49   11.40
  -3   0 -16  105.49   10.60
   3   0  16  109.39    8.90
   3   0  16   99.99   11.70
   3   0  16  105.69    9.70
  -4   0 -16   96.79   11.80
   4   0  16  100.69    9.50
   4   0  16   98.09   12.00
   4   0  16   88.49    9.80
   5   0  16   25.00    5.60
   5   0  16   29.10    5.80
   5   0  16   23.20    6.50
   6   0  16  294.37   24.70
   5  -1 -16   98.29   11.60
  -5   1  16  110.79   15.60
   4  -1 -16    2.00    3.30
   4  -1 -16    0.60    3.10
  -4   1  16    0.10    3.10
  -4   1  16    2.80    3.20
   3  -1 -16   54.79    7.70
   3  -1 -16   50.29    8.40
  -3   1  16   55.79    8.60
  -3   1  16   45.50    8.50
   2  -1 -16  103.29   11.50
   2  -1 -16   96.09    9.50
  -2   1  16  110.69   10.40
  -2   1  16   98.79   11.60
   1  -1 -16 1636.54  113.99
  -1   1  16 1685.83  114.99
   0  -1 -16  190.38   15.50
   0  -1 -16  215.68   18.40
   0  -1 -16  205.18   15.80
   0   1  16  229.08   15.90
   0   1  16  218.78   19.30
   1   1  16 1740.23  119.79
  -2  -1 -16   99.59    8.90
  -2  -1 -16   98.89   10.70
   2   1  16  104.19   11.90
   2   1  16  111.29    8.10
  -3  -1 -16   43.20    7.90
   3   1  16   56.09    9.40
   3   1  16   53.09    4.90
   3   1  16   53.89    7.20
  -4  -1 -16    7.30    4.30
   4   1  16    4.60    2.50
   4   1  16    1.10    3.30
   4   1  16    2.10    2.60
   5   1  16   97.69   11.10
   5   1  16   94.29    9.90
   5   1  16   97.89   14.00
   5  -2 -16  146.49   15.30
  -5   2  16  130.19   15.80
   4  -2 -16  359.86   29.20
   4  -2 -16  349.17   27.60
  -4   2  16  341.37   28.90
   3  -2 -16   90.89   12.60
   3  -2 -16   94.79    9.60
  -3   2  16   88.49   12.70
  -3   2  16   83.39   10.10
   2  -2 -16  405.86   35.30
   2  -2 -16  429.46   33.10
  -2   2  16  490.45   36.70
  -2   2  16  513.65   34.20
   1  -2 -16  256.57   22.50
   1  -2 -16  256.77   19.80
  -1   2  16  267.87   20.00
  -1   2  16  270.47   23.30
   0  -2 -16 2574.14  287.07
   0   2  16 3262.67  285.47
  -1  -2 -16  245.88   19.70
  -1  -2 -16  200.78   15.90
   1   2  16  243.68   16.70
   1   2  16  238.38   20.70
  -2  -2 -16  479.55   34.80
   2   2  16  436.66   35.90
  -3  -2 -16   71.59    9.40
   3   2  16   83.79   12.10
   3   2  16   71.69    8.70
   3   2  16   95.69    6.90
   4   2  16  319.77   27.20
   4   2  16  354.16   29.40
   4   2  16  364.06   24.90
   5   2  16  148.49   16.70
   5   2  16  138.19   15.70
   5   2  16  148.59   12.80
   5  -3 -16  120.09   15.10
  -5   3  16  157.38   16.80
   4  -3 -16  150.18   15.80
   4  -3 -16  148.39   18.50
   4  -3 -16  146.89   14.10
  -4   3  16  111.39   14.30
   3  -3 -16   67.49    9.30
   3  -3 -16   59.19   12.50
  -3   3  16   83.79    9.90
  -3   3  16   94.99   13.10
   2  -3 -16  618.24   47.00
   2  -3 -16  584.94   43.90
  -2   3  16  626.74   47.40
  -2   3  16  654.53   44.70
   1  -3 -16  697.73   53.79
   1  -3 -16  692.03   50.59
  -1   3  16  797.22   51.09
  -1   3  16  727.13   54.39
   0  -3 -16   13.60    3.10
   0  -3 -16    7.20    4.20
   0   3  16   10.60    4.60
   0   3  16    9.50    2.80
  -1  -3 -16  737.33   51.69
[truncated: 202,989 more chars]
