# Supplementary material for: Crystal structure and Hirshfeld surface analysis of (1H-imidazole-κN 3)[N-(2-oxido­benzyl­idene)tyrosinato-κ3 O,N,O′]copper(II)
Source: Acta Crystallogr E Crystallogr Commun. 2023 Jun 2;79(Pt 7):596–9. doi: 10.1107/S2056989023004735 (PMC10439432; doi:10.1107/S2056989023004735)
Supplement: Supplementary file 2 [file e-79-00596-Isup2.hkl]

data_I                                                                          
_shelx_title ' Tyr_Imi_2_0m_a.res in P2(1)2(1)2(1)'                             
_shelx_refln_list_code          4                                               
_shelx_F_calc_maximum      142.78                                               
_exptl_crystal_F_000       852.00                                               
_reflns_d_resolution_high  0.7990                                               
                                                                                
loop_                                                                           
 _space_group_symop_operation_xyz                                               
 'x, y, z'                                                                      
 '-x+1/2, -y, z+1/2'                                                            
 '-x, y+1/2, -z+1/2'                                                            
 'x+1/2, -y+1/2, -z'                                                            
                                                                                
_cell_length_a     5.5005                                                       
_cell_length_b    12.1363                                                       
_cell_length_c    26.1470                                                       
_cell_angle_alpha  90.000                                                       
_cell_angle_beta   90.000                                                       
_cell_angle_gamma  90.000                                                       
                                                                                
_shelx_F_squared_multiplier     1.000                                           
                                                                                
loop_                                                                           
 _refln_index_h                                                                 
 _refln_index_k                                                                 
 _refln_index_l                                                                 
 _refln_F_squared_calc                                                          
 _refln_F_squared_meas                                                          
 _refln_F_squared_sigma                                                         
 _refln_observed_status                                                         
   2   0   0       1529.37       1529.01       106.09 o                         
   4   0   0        441.96        441.44        18.25 o                         
   6   0   0        537.40        534.27        30.60 o                         
   1   1   0        482.66        453.57        26.47 o                         
   2   1   0        182.48        188.47         6.48 o                         
   3   1   0        132.96        129.62         5.54 o                         
   4   1   0        110.04        105.18         5.24 o                         
   5   1   0        813.76        845.86        21.90 o                         
   6   1   0          0.17          0.75         2.65 o                         
   0   2   0      11023.64      10279.78       739.76 o                         
   2   2   0        973.21        796.48        39.79 o                         
   3   2   0         19.83         13.54         2.51 o                         
   4   2   0         29.18         29.83         4.02 o                         
   5   2   0        703.25        751.80        26.96 o                         
   6   2   0       1038.60       1135.82        44.13 o                         
   1   3   0       1337.61       1186.66        87.29 o                         
   2   3   0       4282.84       4332.92       223.69 o                         
   3   3   0        758.72        823.44        49.77 o                         
   4   3   0       1147.46       1188.48        43.87 o                         
   5   3   0       1142.52       1188.59        40.49 o                         
   6   3   0         48.19         67.59         7.99 o                         
   0   4   0        432.87        393.66        20.64 o                         
   1   4   0       2366.18       2771.34       145.84 o                         
   2   4   0       6293.93       7564.43       314.25 o                         
   3   4   0       2828.53       2586.32       121.30 o                         
   4   4   0         42.54         54.04         5.89 o                         
   5   4   0        346.67        350.45        17.25 o                         
   6   4   0        372.30        404.77        22.89 o                         
   1   5   0       4014.84       4196.26       207.90 o                         
   2   5   0       2416.47       2428.77       145.08 o                         
   3   5   0        180.64        217.87         8.99 o                         
   4   5   0       1240.85       1282.39        42.03 o                         
   5   5   0         26.52         24.48         4.47 o                         
   6   5   0          1.46          4.57         4.08 o                         
   0   6   0        351.16        343.68        19.59 o                         
   1   6   0       1778.50       1874.85        91.94 o                         
   2   6   0        429.81        438.07        15.57 o                         
   3   6   0       2534.83       2551.22        89.52 o                         
   4   6   0        219.50        229.67        11.15 o                         
   5   6   0        456.95        432.66        31.74 o                         
   6   6   0         63.62         59.12         9.67 o                         
   1   7   0        534.87        557.59        17.72 o                         
   2   7   0       3584.48       2729.70       187.21 o                         
   3   7   0          0.55          2.39         1.72 o                         
   4   7   0        614.41        669.71        24.60 o                         
   5   7   0          0.71         -1.64         3.27 o                         
   6   7   0         17.84         20.22         6.40 o                         
   0   8   0         76.73         59.94         5.75 o                         
   1   8   0       1506.51       1495.97        43.32 o                         
   2   8   0        275.34        296.61        11.56 o                         
   3   8   0       2935.55       2896.04        81.57 o                         
   4   8   0          5.74         12.53         3.32 o                         
   5   8   0        469.25        461.26        21.24 o                         
   1   9   0         62.54         66.39         5.13 o                         
   2   9   0        538.34        508.74        17.61 o                         
   3   9   0        227.34        191.81         9.74 o                         
   4   9   0       2444.40       2324.84        81.84 o                         
   5   9   0          3.85         10.08         4.70 o                         
   0  10   0        789.41        833.62        32.75 o                         
   1  10   0         38.30         42.52         4.54 o                         
   2  10   0        487.55        498.08        17.98 o                         
   3  10   0       1200.37       1203.83        34.05 o                         
   4  10   0          6.66         11.04         2.94 o                         
   5  10   0        332.30        388.44        22.90 o                         
   1  11   0        584.85        596.94        21.32 o                         
   2  11   0       1662.99       1661.51        49.49 o                         
   3  11   0         12.00         10.34         3.92 o                         
   4  11   0        452.28        462.57        16.15 o                         
   0  12   0         28.02         30.79         6.18 o                         
   1  12   0        405.80        442.23        16.50 o                         
   2  12   0        899.61        829.74        28.29 o                         
   3  12   0        587.23        562.30        23.04 o                         
   4  12   0        196.46        166.46         9.56 o                         
   1  13   0       1121.71       1165.16        34.46 o                         
   2  13   0        528.35        521.24        20.45 o                         
   3  13   0         23.35         22.88         5.81 o                         
   0  14   0         35.27         43.55        10.96 o                         
   1  14   0         59.39         56.62         6.86 o                         
   2  14   0        166.03        157.61        13.09 o                         
   1  15   0        921.35        891.05        34.60 o                         
   1   0   1       3684.49       3643.97       159.62 o                         
   2   0   1       2578.51       2449.15       106.49 o                         
   3   0   1        296.31        286.40        10.96 o                         
   4   0   1       1884.14       1776.46        44.17 o                         
   5   0   1       2761.68       2913.19        63.57 o                         
   6   0   1         10.33          6.09         2.12 o                         
  -6   1   1          7.63          9.45         4.09 o                         
  -5   1   1       1171.50       1183.97        29.99 o                         
  -4   1   1         10.91         10.69         1.76 o                         
  -3   1   1       2539.46       2407.36        95.05 o                         
  -2   1   1        198.55        188.30         5.99 o                         
  -1   1   1       1213.58       1243.05        58.41 o                         
   0   1   1         43.13         47.77         2.83 o                         
   1   1   1       1138.22       1195.82        70.00 o                         
   2   1   1        271.47        258.81         9.76 o                         
   3   1   1       2471.05       2488.86       120.91 o                         
   4   1   1         30.84         34.20         3.00 o                         
   5   1   1       1317.24       1354.84        30.07 o                         
   6   1   1          4.17          6.35         3.18 o                         
  -6   2   1        264.68        259.27        15.47 o                         
  -5   2   1         91.92         99.06         7.91 o                         
  -4   2   1        308.98        283.88        13.95 o                         
  -3   2   1       2646.65       2854.28       125.82 o                         
  -2   2   1       3467.90       3574.91       153.08 o                         
  -1   2   1       5687.40       6043.14       272.45 o                         
   0   2   1       3810.17       4206.20       169.44 o                         
   1   2   1       5831.85       6192.20       235.57 o                         
   2   2   1       2986.19       3068.59       165.99 o                         
   3   2   1       2888.50       3037.84       171.75 o                         
   4   2   1        342.24        312.98        13.16 o                         
   5   2   1        103.27        111.07         7.63 o                         
   6   2   1        226.57        214.67        16.60 o                         
  -6   3   1        461.63        493.60        25.34 o                         
  -5   3   1        237.39        253.83        12.85 o                         
  -4   3   1         66.89         57.57         5.97 o                         
  -3   3   1       3590.15       3920.64       183.15 o                         
  -2   3   1        612.69        627.47        33.21 o                         
  -1   3   1       3643.88       3866.97       174.99 o                         
   0   3   1          8.23         26.04         2.16 o                         
   1   3   1       3725.99       3737.34       195.32 o                         
   2   3   1        459.80        446.18        14.57 o                         
   3   3   1       3549.41       3624.89       176.25 o                         
   4   3   1         72.00         73.26         6.80 o                         
   5   3   1        271.89        286.18        13.44 o                         
   6   3   1        477.42        469.53        22.18 o                         
  -6   4   1        383.22        432.30        23.96 o                         
  -5   4   1        125.19        118.97         9.84 o                         
  -4   4   1        640.27        608.41        29.49 o                         
  -3   4   1       3194.43       3372.58       248.38 o                         
  -2   4   1       2246.25       2080.69        95.63 o                         
  -1   4   1       3723.73       3975.11       189.86 o                         
   0   4   1         49.19         47.51         4.86 o                         
   1   4   1       3770.91       3995.82       189.06 o                         
   2   4   1       2403.21       2576.71       196.21 o                         
   3   4   1       3207.45       3164.45       125.95 o                         
   4   4   1        709.49        712.57        27.42 o                         
   5   4   1        101.27        109.98         8.74 o                         
   6   4   1        392.07        431.23        21.34 o                         
  -6   5   1        176.16        202.88        17.85 o                         
  -5   5   1        131.92        145.98        11.06 o                         
  -4   5   1         40.88         43.39         4.81 o                         
  -3   5   1       1987.46       1910.79        54.08 o                         
  -2   5   1        851.74        816.32        23.23 o                         
  -1   5   1          8.44         18.23         1.89 o                         
   0   5   1       3861.47       3929.32       228.49 o                         
   1   5   1         26.89         30.55         2.44 o                         
   2   5   1        908.78        889.94        25.23 o                         
   3   5   1       1944.50       1863.19        66.06 o                         
   4   5   1         30.67         30.41         4.12 o                         
   5   5   1        145.28        164.96         9.76 o                         
   6   5   1        201.36        198.80        15.88 o                         
  -6   6   1         85.59         94.89        10.35 o                         
  -5   6   1         95.30        113.94        15.82 o                         
  -4   6   1         68.14         77.32         6.36 o                         
  -3   6   1        193.40        181.16         7.04 o                         
  -2   6   1        668.29        629.07        20.56 o                         
  -1   6   1       2318.33       2422.85       133.01 o                         
   0   6   1       1258.71       1291.43        75.47 o                         
   1   6   1       2221.89       2154.04       182.78 o                         
   2   6   1        690.03        703.32        20.59 o                         
   3   6   1        168.74        156.69         5.91 o                         
   4   6   1         35.09         42.75         4.98 o                         
   5   6   1        111.74        133.89        10.53 o                         
   6   6   1         99.80         93.76        11.22 o                         
  -6   7   1        130.12        135.94        14.29 o                         
  -5   7   1        209.22        189.20        16.73 o                         
  -4   7   1        132.05        122.91         7.98 o                         
  -3   7   1        326.70        323.81        10.84 o                         
  -2   7   1       1157.53       1137.48        34.51 o                         
  -1   7   1       1984.37       2019.76        71.43 o                         
   0   7   1       3057.44       3069.24       224.35 o                         
   1   7   1       2233.73       2307.42       148.20 o                         
   2   7   1       1239.31       1216.23        32.07 o                         
   3   7   1        302.42        302.60        10.59 o                         
   4   7   1        114.95        103.96         7.34 o                         
   5   7   1        205.87        186.05        11.96 o                         
   6   7   1        142.59        170.06        35.74 o                         
  -5   8   1        391.17        388.15        20.80 o                         
  -4   8   1          3.35          7.78         3.13 o                         
  -3   8   1         50.68         59.09         4.50 o                         
  -2   8   1         87.88         68.95         5.24 o                         
  -1   8   1       1325.03       1309.57        36.64 o                         
   0   8   1        718.20        684.91        19.80 o                         
   1   8   1       1118.23       1060.03        41.25 o                         
   2   8   1         91.51         72.99         5.02 o                         
   3   8   1         50.09         61.53         4.55 o                         
   4   8   1          4.51          6.34         2.78 o                         
   5   8   1        401.00        384.38        18.50 o                         
  -5   9   1        130.62        119.89        10.16 o                         
  -4   9   1        152.40        154.20        13.63 o                         
  -3   9   1         50.58         59.77         4.89 o                         
  -2   9   1       1692.29       1608.84        47.77 o                         
  -1   9   1       1368.91       1426.51        41.06 o                         
   0   9   1       2600.75       2566.52        72.21 o                         
   1   9   1       1318.06       1360.73        40.74 o                         
   2   9   1       1696.61       1659.88        47.79 o                         
   3   9   1         41.51         45.90         4.27 o                         
   4   9   1        134.59        149.25         9.65 o                         
   5   9   1        136.30        132.88        12.59 o                         
  -5  10   1        197.23        200.11        16.45 o                         
  -4  10   1        169.85        159.31         7.51 o                         
  -3  10   1          7.72          6.36         2.95 o                         
  -2  10   1        199.88        192.60         9.60 o                         
  -1  10   1        357.97        371.68        14.15 o                         
   0  10   1        389.76        396.06        13.63 o                         
   1  10   1        381.38        401.71        13.71 o                         
   2  10   1        141.82        138.68         8.42 o                         
   3  10   1          3.08          2.97         2.25 o                         
   4  10   1        181.29        179.50        10.47 o                         
   5  10   1        191.44        201.11        15.19 o                         
  -4  11   1         81.67         88.23         5.81 o                         
  -3  11   1        220.29        210.74        18.02 o                         
  -2  11   1        484.70        472.74        17.15 o                         
  -1  11   1        348.85        360.93        13.68 o                         
   0  11   1        867.03        930.09        27.03 o                         
   1  11   1        309.16        316.94        12.51 o                         
   2  11   1        429.50        424.51        15.76 o                         
   3  11   1        206.69        182.76        10.97 o                         
   4  11   1         84.76         82.54         5.88 o                         
  -4  12   1        130.38        147.38         9.04 o                         
  -3  12   1        154.03        140.42        11.26 o                         
  -2  12   1        480.51        444.63        27.31 o                         
  -1  12   1        778.13        809.28        27.67 o                         
   0  12   1         44.23         40.86         4.44 o                         
   1  12   1        834.41        898.65        24.71 o                         
   2  12   1        445.56        450.75        18.27 o                         
   3  12   1        150.93        133.63        10.28 o                         
   4  12   1         98.72        108.78         7.66 o                         
  -3  13   1        301.59        306.96        17.76 o                         
  -2  13   1        338.47        339.12        15.32 o                         
  -1  13   1        728.83        767.90        24.19 o                         
   0  13   1       1001.43       1026.49        28.76 o                         
   1  13   1        693.03        720.27        25.36 o                         
   2  13   1        355.77        346.17        15.56 o                         
   3  13   1        300.34        306.37        18.69 o                         
  -2  14   1        295.82        280.77        17.77 o                         
  -1  14   1        299.13        303.18        16.41 o                         
   0  14   1         53.39         48.78         6.48 o                         
   1  14   1        308.35        311.94        14.69 o                         
   2  14   1        339.00        318.80        18.21 o                         
  -1  15   1         90.17         72.43         8.11 o                         
   0  15   1          7.42         -2.83         3.36 o                         
   1  15   1         89.18         80.65         9.44 o                         
   1   0   2       4817.55       5091.96       274.32 o                         
   2   0   2        637.82        585.19        17.28 o                         
   3   0   2        500.67        507.84        14.70 o                         
   4   0   2        673.16        691.22        19.95 o                         
   5   0   2         99.44         89.40         5.35 o                         
   6   0   2          7.01          2.86         1.90 o                         
  -6   1   2        570.59        575.97        27.01 o                         
  -5   1   2       1192.38       1234.76        37.96 o                         
  -4   1   2        400.89        388.46        11.02 o                         
  -3   1   2        491.80        525.77        15.77 o                         
  -2   1   2       2521.98       2538.15       130.78 o                         
   2   1   2       2418.86       2376.05        94.26 o                         
   3   1   2        551.71        599.05        17.61 o                         
   4   1   2        365.17        358.82        11.40 o                         
   5   1   2       1183.64       1202.81        28.12 o                         
   6   1   2        500.80        531.02        22.88 o                         
  -6   2   2        310.12        334.41        19.27 o                         
  -5   2   2        304.25        314.57        14.19 o                         
  -4   2   2        286.62        272.04        11.95 o                         
  -3   2   2       1655.45       1833.46        74.14 o                         
  -2   2   2       1533.66       1525.79        80.61 o                         
  -1   2   2       1811.97       2018.26       115.59 o                         
   0   2   2       8530.08       9078.80       331.79 o                         
   1   2   2       2002.22       2253.75       119.21 o                         
   2   2   2       1761.16       1670.67        98.72 o                         
   3   2   2       1789.60       1966.51        78.67 o                         
   4   2   2        281.44        291.12        10.61 o                         
   5   2   2        368.28        366.79        13.89 o                         
   6   2   2        373.13        392.05        21.97 o                         
  -6   3   2        206.39        225.85        15.60 o                         
  -5   3   2        771.89        787.76        31.22 o                         
  -4   3   2        473.47        458.78        19.12 o                         
  -3   3   2       1756.06       1756.72        61.55 o                         
  -2   3   2       4802.86       5396.23       203.54 o                         
  -1   3   2        239.46        212.23         6.47 o                         
   0   3   2       6614.36       7248.27       285.70 o                         
   2   3   2       4707.25       5266.49       262.07 o                         
   3   3   2       1877.32       1863.91        77.80 o                         
   4   3   2        416.77        413.22        15.19 o                         
   5   3   2        793.90        819.35        29.31 o                         
   6   3   2        202.68        222.41        13.83 o                         
  -6   4   2        243.70        218.83        17.29 o                         
  -5   4   2        227.17        230.83        12.03 o                         
  -4   4   2         88.78         93.46         7.86 o                         
  -3   4   2       1443.80       1350.88        46.02 o                         
  -2   4   2       5914.44       6327.94       309.47 o                         
  -1   4   2       5644.07       6002.02       255.55 o                         
   0   4   2        706.76        620.35        19.96 o                         
   1   4   2       5310.78       5718.63       251.56 o                         
   2   4   2       5555.06       5810.72       260.40 o                         
   3   4   2       1544.21       1448.73        41.42 o                         
   4   4   2         98.54         97.20         7.28 o                         
   5   4   2        216.04        218.43        12.16 o                         
   6   4   2        226.61        241.56        27.27 o                         
  -6   5   2        109.66        111.15        13.72 o                         
  -5   5   2        436.37        425.18        18.49 o                         
  -4   5   2       1173.23       1093.46        37.17 o                         
  -3   5   2        658.75        629.00        20.89 o                         
  -2   5   2       4633.83       4830.56       236.09 o                         
  -1   5   2       3029.39       3320.19       190.03 o                         
   0   5   2       1642.09       1645.36        92.50 o                         
   1   5   2       3230.99       3581.68       212.94 o                         
   2   5   2       4625.66       5101.42       239.31 o                         
   3   5   2        558.25        515.03        17.67 o                         
   4   5   2       1204.33       1156.97        34.89 o                         
   5   5   2        447.06        434.47        16.84 o                         
   6   5   2        122.67        127.67        14.08 o                         
  -6   6   2         81.35         87.04         9.74 o                         
  -5   6   2        103.30        101.48        15.03 o                         
  -4   6   2        267.53        270.09        12.46 o                         
  -3   6   2       1284.89       1214.75        34.09 o                         
  -2   6   2       1530.45       1510.72        39.77 o                         
  -1   6   2        831.54        832.25        26.17 o                         
   0   6   2       1487.86       1462.97        91.40 o                         
   1   6   2        941.55        979.09        29.30 o                         
   2   6   2       1445.21       1470.52        42.64 o                         
   3   6   2       1275.43       1226.70        32.42 o                         
   4   6   2        286.22        281.65        11.66 o                         
   5   6   2         94.97         87.67         8.56 o                         
   6   6   2         75.15         80.62        10.33 o                         
  -6   7   2          4.48          3.95         5.36 o                         
  -5   7   2         84.72        106.73        10.29 o                         
  -4   7   2       1150.06       1115.04        38.71 o                         
  -3   7   2       1543.81       1557.32        45.70 o                         
  -2   7   2       1939.93       1802.84       109.66 o                         
  -1   7   2       1364.80       1475.19        46.29 o                         
   0   7   2         18.37         18.96         2.43 o                         
   1   7   2       1397.27       1464.40        45.95 o                         
   2   7   2       1967.27       1912.70        61.99 o                         
   3   7   2       1540.47       1530.38        38.32 o                         
   4   7   2       1316.74       1280.38        35.39 o                         
   5   7   2         97.67         95.04         8.83 o                         
   6   7   2          3.52          5.73         4.96 o                         
  -5   8   2        356.80        362.23        21.06 o                         
  -4   8   2        862.93        895.84        31.48 o                         
  -3   8   2       1252.46       1217.84        33.41 o                         
  -2   8   2        415.74        372.49        15.86 o                         
  -1   8   2       1153.75       1236.87        35.49 o                         
   0   8   2         64.84         83.91         4.69 o                         
   1   8   2       1107.96       1147.89        35.10 o                         
   2   8   2        397.50        360.93        12.06 o                         
   3   8   2       1203.01       1170.49        29.08 o                         
   4   8   2        915.42        922.47        27.39 o                         
   5   8   2        338.10        323.68        17.58 o                         
  -5   9   2         42.18         50.70         7.22 o                         
  -4   9   2        718.00        810.02        29.14 o                         
  -3   9   2       1611.34       1608.83        44.21 o                         
  -2   9   2        173.98        169.16         8.68 o                         
  -1   9   2        534.76        514.79        17.56 o                         
   0   9   2          1.06          0.61         1.63 o                         
   1   9   2        502.47        466.13        17.23 o                         
   2   9   2        204.23        205.42         8.64 o                         
   3   9   2       1642.97       1627.90        41.53 o                         
   4   9   2        685.21        724.29        28.70 o                         
   5   9   2         39.21         43.50         8.33 o                         
  -5  10   2        218.48        218.15        15.94 o                         
  -4  10   2        511.39        480.88        21.87 o                         
  -3  10   2        963.22        892.19        29.57 o                         
  -2  10   2        353.68        331.36        12.59 o                         
  -1  10   2       1063.30       1104.01        33.91 o                         
   0  10   2        247.85        254.32         9.61 o                         
   1  10   2       1066.83       1090.98        33.48 o                         
   2  10   2        268.89        256.34        11.17 o                         
   3  10   2        987.22        953.69        25.93 o                         
   4  10   2        555.94        514.32        21.30 o                         
   5  10   2        240.24        245.96        17.56 o                         
  -4  11   2        826.37        803.18        31.77 o                         
  -3  11   2        164.39        163.43        12.52 o                         
  -2  11   2        225.32        219.40        10.61 o                         
  -1  11   2       1529.97       1596.18        46.82 o                         
   0  11   2        301.83        310.50        11.38 o                         
   1  11   2       1498.49       1550.47        47.64 o                         
   2  11   2        231.13        237.13        10.50 o                         
   3  11   2        189.25        190.99        10.98 o                         
   4  11   2        713.13        713.07        26.83 o                         
  -4  12   2         93.90         96.77        11.43 o                         
  -3  12   2        247.06        250.80        14.47 o                         
  -2  12   2        666.06        631.05        25.02 o                         
  -1  12   2        862.22        923.79        29.30 o                         
   0  12   2          2.91          1.94         2.55 o                         
   1  12   2        804.92        854.97        25.42 o                         
   2  12   2        657.13        674.10        23.66 o                         
   3  12   2        245.69        236.68        13.12 o                         
   4  12   2         61.03         58.80         5.51 o                         
  -3  13   2         54.73         51.95         7.62 o                         
  -2  13   2        169.64        176.36        12.79 o                         
  -1  13   2        451.88        467.29        18.83 o                         
   0  13   2        169.00        161.49         8.49 o                         
   1  13   2        430.45        468.01        17.20 o                         
   2  13   2        158.84        169.54        10.74 o                         
   3  13   2         64.04         65.99         7.33 o                         
  -2  14   2         88.29         82.06        11.44 o                         
  -1  14   2        129.20        141.44         9.35 o                         
   0  14   2        853.54        880.15        32.21 o                         
   1  14   2        130.58        141.40        10.10 o                         
   2  14   2         74.51         62.36         8.86 o                         
   0  15   2        473.50        502.71        22.24 o                         
   1   0   3       1891.75       1818.39       195.02 o                         
   2   0   3         19.74         14.69         1.52 o                         
   3   0   3       2205.59       2202.59       107.61 o                         
   4   0   3        114.69        121.67         5.84 o                         
   5   0   3        872.67        947.36        25.81 o                         
   6   0   3         23.63         23.72         2.89 o                         
  -6   1   3        180.09        178.18        12.78 o                         
  -5   1   3          5.49          3.96         2.95 o                         
  -4   1   3       3314.07       3246.51       111.96 o                         
  -3   1   3        775.34        752.18        20.91 o                         
  -2   1   3        898.83        792.19        23.50 o                         
  -1   1   3       9909.82      10770.52       559.94 o                         
   0   1   3        190.81        178.35         5.43 o                         
   1   1   3      10366.99      12015.47       834.42 o                         
   2   1   3        746.18        670.17        19.17 o                         
   3   1   3        613.75        567.66        17.55 o                         
   4   1   3       3455.21       3466.73       117.96 o                         
   5   1   3          4.32          2.10         2.17 o                         
   6   1   3        198.96        198.41         8.68 o                         
  -6   2   3        322.98        331.21        20.56 o                         
  -5   2   3        158.02        157.88         9.85 o                         
  -4   2   3        655.06        663.93        23.96 o                         
  -3   2   3       2801.01       2543.48       130.86 o                         
  -2   2   3       3825.76       4226.46       157.88 o                         
  -1   2   3       2426.72       2739.24       111.01 o                         
   0   2   3       1592.49       1994.06       112.17 o                         
   1   2   3       2481.07       2780.64       143.46 o                         
   2   2   3       3660.95       3973.03       200.65 o                         
   3   2   3       2836.79       2833.98       133.91 o                         
   4   2   3        709.46        723.44        20.97 o                         
   5   2   3        139.45        146.21         5.86 o                         
   6   2   3        365.11        380.24        16.94 o                         
  -6   3   3         23.56         25.27         6.87 o                         
  -5   3   3        118.22        115.03         9.58 o                         
  -4   3   3       1071.44       1091.97        35.52 o                         
  -3   3   3        186.58        169.91         7.59 o                         
  -2   3   3       4243.10       4425.81       177.59 o                         
  -1   3   3       2276.62       2399.58       124.56 o                         
   0   3   3       4122.71       4679.69       200.44 o                         
   1   3   3       2461.23       2558.03       143.32 o                         
   2   3   3       4369.27       4723.21       233.92 o                         
   3   3   3        209.59        191.40         6.81 o                         
   4   3   3       1023.97       1018.99        31.86 o                         
   5   3   3         87.44         92.90         7.14 o                         
   6   3   3         35.61         30.90         7.22 o                         
  -6   4   3        235.38        232.13        17.41 o                         
  -5   4   3        297.76        309.31        13.82 o                         
  -4   4   3        302.45        346.22        18.04 o                         
  -3   4   3       2242.02       1996.18       138.70 o                         
  -2   4   3       3230.27       3162.03       186.82 o                         
  -1   4   3        809.76        814.94        27.63 o                         
   0   4   3       1290.69       1202.19        74.28 o                         
   1   4   3        853.56        869.22        26.82 o                         
   2   4   3       3165.92       3000.33       184.48 o                         
   3   4   3       2453.10       2345.84        81.54 o                         
   4   4   3        246.01        281.14        12.80 o                         
   5   4   3        253.10        256.98        13.47 o                         
   6   4   3        217.95        206.87        16.87 o                         
  -6   5   3         68.12         71.20         9.54 o                         
  -5   5   3        137.24        147.66         9.79 o                         
  -4   5   3        469.14        469.60        19.93 o                         
  -3   5   3        541.59        538.68        17.76 o                         
  -2   5   3       3224.20       3309.00       152.01 o                         
  -1   5   3       1428.84       1388.92        48.55 o                         
   0   5   3        202.81        147.30         5.71 o                         
   1   5   3       1637.47       1686.34       178.68 o                         
   2   5   3       3125.96       3308.69       210.84 o                         
   3   5   3        605.04        611.55        17.84 o                         
   4   5   3        427.01        406.73        15.08 o                         
   5   5   3        140.09        123.00         8.90 o                         
   6   5   3         59.24         62.02         7.94 o                         
  -6   6   3        245.52        241.72        19.60 o                         
  -5   6   3        131.59        134.60        11.90 o                         
  -4   6   3        470.89        522.29        22.29 o                         
  -3   6   3        305.76        265.13         9.74 o                         
  -2   6   3        509.70        437.46        13.13 o                         
  -1   6   3        359.51        330.75        10.71 o                         
   0   6   3       2896.67       2647.94       161.39 o                         
   1   6   3        309.61        278.45         9.45 o                         
   2   6   3        485.36        410.70        14.24 o                         
   3   6   3        261.78        246.65         7.87 o                         
   4   6   3        498.05        527.47        17.52 o                         
   5   6   3        109.43        127.73        10.15 o                         
   6   6   3        271.26        285.92        18.35 o                         
  -6   7   3         24.82         18.92         8.43 o                         
  -5   7   3        565.83        568.09        27.49 o                         
  -4   7   3         54.81         59.91         5.92 o                         
  -3   7   3          3.23          5.72         2.10 o                         
  -2   7   3        691.18        678.95        20.03 o                         
  -1   7   3       2297.31       2146.07       125.11 o                         
   0   7   3        799.85        761.35        23.12 o                         
   1   7   3       2127.29       2121.31        90.84 o                         
   2   7   3        734.75        716.33        20.60 o                         
   3   7   3          7.67          8.51         1.69 o                         
   4   7   3         79.88         87.15         6.09 o                         
   5   7   3        548.34        531.26        23.52 o                         
   6   7   3         32.82         31.06         6.77 o                         
  -5   8   3        143.87        119.78        33.30 o                         
  -4   8   3        128.19        118.42         6.24 o                         
  -3   8   3         97.30        104.74         6.09 o                         
  -2   8   3       1316.89       1302.75        38.00 o                         
  -1   8   3        293.97        295.93        10.77 o                         
   0   8   3       7531.38       8301.19       392.78 o                         
   1   8   3        275.12        263.50        10.50 o                         
   2   8   3       1302.95       1251.53        32.70 o                         
   3   8   3         96.90         88.70         4.78 o                         
   4   8   3        125.41        115.82         8.10 o                         
   5   8   3        118.85        109.96        10.98 o                         
  -5   9   3        309.82        329.84        18.77 o                         
  -4   9   3        105.03         95.82         6.80 o                         
  -3   9   3         53.99         55.89         4.67 o                         
  -2   9   3       1025.23        993.39        28.86 o                         
  -1   9   3       2643.28       2730.50        95.56 o                         
   0   9   3        505.11        495.60        15.34 o                         
   1   9   3       2634.05       2766.78        90.38 o                         
   2   9   3        919.02        899.72        27.35 o                         
   3   9   3         62.49         61.75         4.15 o                         
   4   9   3         93.76        102.65        10.31 o                         
   5   9   3        311.46        355.10        20.25 o                         
  -5  10   3         12.36         14.27         5.61 o                         
  -4  10   3         53.39         50.95         5.43 o                         
  -3  10   3        149.49        159.86         9.37 o                         
  -2  10   3        651.08        626.05        25.70 o                         
  -1  10   3        370.47        377.71        15.06 o                         
   0  10   3       2789.93       2906.12        81.95 o                         
   1  10   3        473.38        484.32        16.02 o                         
   2  10   3        587.83        559.62        18.52 o                         
   3  10   3        157.95        154.49         7.02 o                         
   4  10   3         42.92         43.13         5.69 o                         
   5  10   3         19.49         19.29         5.92 o                         
  -4  11   3        113.82        117.69        10.71 o                         
  -3  11   3        113.40        117.71         9.95 o                         
  -2  11   3        749.37        700.18        24.63 o                         
  -1  11   3        287.63        302.84        15.04 o                         
   0  11   3        796.53        828.71        24.58 o                         
   1  11   3        441.32        469.53        24.39 o                         
   2  11   3        765.66        740.25        23.24 o                         
   3  11   3         86.33         83.74         6.60 o                         
   4  11   3        117.69        133.93         7.03 o                         
  -4  12   3         31.94         37.38         7.49 o                         
  -3  12   3        532.89        493.40        23.30 o                         
  -2  12   3        390.84        369.98        21.34 o                         
  -1  12   3         41.71         45.23         5.41 o                         
   0  12   3       1370.68       1509.26        41.73 o                         
   1  12   3         29.88         29.67         4.02 o                         
   2  12   3        351.98        348.57        14.25 o                         
   3  12   3        544.85        534.27        19.47 o                         
   4  12   3         21.20         27.27         3.80 o                         
  -3  13   3        109.32        102.02        12.18 o                         
  -2  13   3        547.55        497.68        23.91 o                         
  -1  13   3         70.37         85.88         7.51 o                         
   0  13   3        100.80         99.72         7.53 o                         
   1  13   3        106.56        111.42         7.60 o                         
   2  13   3        591.98        570.75        23.17 o                         
   3  13   3         91.04         97.51         9.64 o                         
  -2  14   3         30.52         37.64         6.11 o                         
  -1  14   3        294.76        299.82        17.04 o                         
   0  14   3        641.70        669.12        25.17 o                         
   1  14   3        326.50        311.70        14.77 o                         
   2  14   3         40.51         37.86         7.40 o                         
   0  15   3         56.42         53.90         7.65 o                         
   0   0   4       5232.12       5479.65       289.79 o                         
   1   0   4       2545.13       2481.88       100.82 o                         
   2   0   4        143.57        126.63         4.53 o                         
   3   0   4         33.45         36.63         2.82 o                         
   4   0   4        392.99        395.73        12.61 o                         
   5   0   4       1423.60       1525.67        39.70 o                         
   6   0   4        128.03        122.22         6.62 o                         
  -6   1   4        406.26        395.82        21.35 o                         
  -5   1   4        913.87        936.81        32.34 o                         
  -4   1   4        133.17        131.19         6.26 o                         
  -3   1   4        530.92        581.52        18.41 o                         
  -2   1   4       1697.93       1644.09        77.77 o                         
  -1   1   4       3835.22       4031.94       195.36 o                         
   1   1   4       3938.75       4368.98       166.75 o                         
   2   1   4       2045.03       2090.65        98.14 o                         
   3   1   4        595.00        652.15        17.91 o                         
   4   1   4         98.03        103.90         5.95 o                         
   5   1   4        933.37        932.64        27.82 o                         
   6   1   4        436.57        431.77        13.98 o                         
  -6   2   4         38.13         42.92         8.01 o                         
  -5   2   4       1044.03       1091.94        36.45 o                         
  -4   2   4        402.02        416.11        16.18 o                         
  -3   2   4        314.88        316.76        13.20 o                         
  -2   2   4        158.08        171.89         5.92 o                         
   0   2   4       5813.19       6414.91       249.85 o                         
   2   2   4        229.75        253.05         8.23 o                         
   3   2   4        327.81        344.12        10.93 o                         
   4   2   4        405.10        418.28        12.72 o                         
   5   2   4        938.77        981.82        29.08 o                         
   6   2   4         36.82         36.66         5.74 o                         
  -6   3   4        192.54        217.34        14.92 o                         
  -5   3   4        202.49        207.07        10.67 o                         
  -4   3   4        100.61         97.01         8.63 o                         
  -3   3   4        201.82        204.71         8.52 o                         
  -2   3   4        803.66        755.85        25.08 o                         
  -1   3   4       1105.29       1125.34        73.30 o                         
   0   3   4       1371.10       1142.00        63.60 o                         
   1   3   4       1149.43       1112.77        45.23 o                         
   2   3   4        729.05        694.71        18.26 o                         
   3   3   4        157.38        141.05         6.43 o                         
   4   3   4        125.09        130.47         7.47 o                         
   5   3   4        176.36        183.98         9.47 o                         
   6   3   4        171.87        170.95        15.45 o                         
  -6   4   4         77.76         90.18         9.93 o                         
  -5   4   4         66.72         78.93         6.94 o                         
  -4   4   4        447.85        434.95        15.68 o                         
  -3   4   4        321.00        347.32        15.90 o                         
  -2   4   4       9001.48       9915.62       350.19 o                         
  -1   4   4       6149.09       6362.45       276.21 o                         
   0   4   4          9.68         10.20         1.38 o                         
   1   4   4       6417.63       6559.67       276.82 o                         
   2   4   4       8652.31       9525.36       444.88 o                         
   3   4   4        351.79        369.91        11.13 o                         
   4   4   4        402.61        395.36        16.57 o                         
   5   4   4         71.24         68.32         6.96 o                         
   6   4   4         75.68         67.50         9.74 o                         
  -6   5   4        176.48        196.31        14.60 o                         
  -5   5   4        496.21        468.49        18.97 o                         
  -4   5   4        310.92        307.37        13.36 o                         
  -3   5   4       2273.23       2170.22        75.31 o                         
  -2   5   4       2218.96       2422.61       126.02 o                         
  -1   5   4       1257.25       1223.71        42.08 o                         
   0   5   4        151.14        128.52         5.32 o                         
   1   5   4       1197.74       1165.55        37.86 o                         
   2   5   4       2205.17       2191.31        74.12 o                         
   3   5   4       2352.08       2296.46        72.03 o                         
   4   5   4        321.03        327.98        12.75 o                         
   5   5   4        420.81        421.01        24.80 o                         
   6   5   4        162.69        158.11        12.69 o                         
  -6   6   4         17.61         23.85         8.49 o                         
  -5   6   4         61.70         54.63         7.18 o                         
  -4   6   4       1160.99       1141.44        38.71 o                         
  -3   6   4        367.17        373.36        13.57 o                         
  -2   6   4       2886.05       2822.66       142.06 o                         
  -1   6   4       1383.83       1477.31        52.13 o                         
   0   6   4       1151.80       1305.43        53.29 o                         
   1   6   4       1528.28       1591.62        52.93 o                         
   2   6   4       2849.17       3034.93       117.88 o                         
   3   6   4        385.88        409.58        11.34 o                         
   4   6   4       1220.83       1234.89        34.95 o                         
   5   6   4         55.80         44.41         6.33 o                         
   6   6   4         27.00         28.97         7.53 o                         
  -6   7   4         23.71         40.41         9.91 o                         
  -5   7   4        401.07        413.19        19.00 o                         
  -4   7   4        237.38        213.53         8.69 o                         
  -3   7   4       2796.47       2697.17        76.24 o                         
  -2   7   4        207.34        197.80         7.43 o                         
  -1   7   4       1538.95       1567.42        46.74 o                         
   0   7   4        114.57        102.63         5.23 o                         
   1   7   4       1750.79       1853.73        68.95 o                         
   2   7   4        217.64        186.50         7.55 o                         
   3   7   4       2824.32       2696.72        84.53 o                         
   4   7   4        233.90        203.72         9.34 o                         
   5   7   4        360.73        379.40        19.33 o                         
   6   7   4         26.08         28.22         7.16 o                         
  -5   8   4         23.89         23.70         8.07 o                         
  -4   8   4       1331.06       1348.26        40.10 o                         
  -3   8   4        382.93        363.67        14.01 o                         
  -2   8   4        549.56        502.49        60.70 o                         
  -1   8   4        386.03        441.84        14.87 o                         
   0   8   4          6.33         14.28         2.58 o                         
   1   8   4        386.72        417.14        14.57 o                         
   2   8   4        380.14        380.51        13.71 o                         
   3   8   4        386.48        378.43        11.72 o                         
   4   8   4       1366.31       1386.77        42.60 o                         
   5   8   4         22.39         27.46         5.89 o                         
  -5   9   4        147.35        166.33        16.92 o                         
  -4   9   4         65.87         65.87         7.47 o                         
  -3   9   4       1877.18       1891.41        52.19 o                         
  -2   9   4        729.83        719.27        22.27 o                         
  -1   9   4       1836.92       1895.32        53.34 o                         
   0   9   4         44.90         49.06         4.04 o                         
   1   9   4       1734.22       1777.26        52.56 o                         
   2   9   4        712.75        714.84        23.60 o                         
   3   9   4       1980.83       1993.73        48.94 o                         
   4   9   4         74.70         77.81         6.83 o                         
   5   9   4        164.76        171.68        12.95 o                         
  -5  10   4         86.73         84.76         9.24 o                         
  -4  10   4        417.03        376.66        18.69 o                         
  -3  10   4        161.10        161.91        11.24 o                         
  -2  10   4        681.98        682.86        23.87 o                         
  -1  10   4        648.22        641.09        20.98 o                         
   0  10   4        197.55        215.75         8.67 o                         
   1  10   4        614.17        611.78        20.87 o                         
   2  10   4        733.06        752.49        22.47 o                         
   3  10   4        154.90        162.24         9.15 o                         
   4  10   4        418.88        384.39        18.44 o                         
   5  10   4         86.20         82.93         9.53 o                         
  -4  11   4        263.24        243.42        15.36 o                         
  -3  11   4       1429.56       1353.90        51.41 o                         
  -2  11   4         61.70         54.96         5.40 o                         
  -1  11   4        569.11        604.58        22.86 o                         
   0  11   4       1263.73       1366.27        37.95 o                         
   1  11   4        540.90        556.43        18.36 o                         
   2  11   4         41.91         36.88         4.63 o                         
   3  11   4       1461.14       1432.80        52.81 o                         
   4  11   4        285.25        259.81        10.69 o                         
  -4  12   4        119.95        122.88        11.51 o                         
  -3  12   4          8.70         13.65         4.84 o                         
  -2  12   4        522.32        501.98        18.67 o                         
  -1  12   4        386.34        415.05        16.62 o                         
   0  12   4        776.09        844.19        25.36 o                         
   1  12   4        458.16        477.20        16.68 o                         
   2  12   4        489.07        480.35        17.19 o                         
   3  12   4          9.76          7.27         3.02 o                         
   4  12   4        120.05        109.00         9.19 o                         
  -3  13   4        320.67        309.86        17.72 o                         
  -2  13   4        306.00        275.27        15.48 o                         
  -1  13   4         15.91         16.96         4.03 o                         
   0  13   4         54.48         51.35         5.68 o                         
   1  13   4         21.54         26.10         4.42 o                         
   2  13   4        355.81        334.79        16.12 o                         
   3  13   4        321.13        307.91        17.30 o                         
  -2  14   4         50.70         45.72         6.55 o                         
  -1  14   4        830.09        871.74        29.54 o                         
   0  14   4         26.80         30.24         4.85 o                         
   1  14   4        846.24        836.43        30.64 o                         
   2  14   4         39.18         33.65         6.90 o                         
   0  15   4        302.93        321.74        18.88 o                         
   1   0   5       2468.17       2620.14       111.74 o                         
   2   0   5       4347.50       4936.68       308.87 o                         
   3   0   5       1177.89       1058.35        28.43 o                         
   4   0   5        508.00        505.93        16.57 o                         
   5   0   5        376.93        401.52        16.26 o                         
   6   0   5         24.06         23.69         3.07 o                         
  -6   1   5         18.90         23.31         6.30 o                         
  -5   1   5        459.25        467.65        18.59 o                         
  -4   1   5       3631.70       3616.21       173.30 o                         
  -3   1   5         74.78         54.81         3.70 o                         
  -2   1   5       1057.79        924.04        27.04 o                         
  -1   1   5       5622.47       6212.23       280.78 o                         
   0   1   5       9570.82      10361.22       571.18 o                         
   1   1   5       5793.25       6325.69       281.55 o                         
   2   1   5        909.04        780.74        20.52 o                         
   3   1   5         94.45         78.65         4.23 o                         
   4   1   5       3700.85       3524.06       238.86 o                         
   5   1   5        448.37        423.30        13.80 o                         
   6   1   5         14.93         17.32         3.41 o                         
  -6   2   5         26.54         33.57         6.15 o                         
  -5   2   5        326.64        332.22        14.74 o                         
  -4   2   5        994.63       1011.71        34.59 o                         
  -3   2   5       4645.02       4872.17       229.79 o                         
  -2   2   5       2381.91       2581.93       134.32 o                         
  -1   2   5      20386.98      21081.99      1498.09 o                         
   2   2   5       2343.63       2459.09       103.45 o                         
   3   2   5       4376.70       4252.94       183.20 o                         
   4   2   5       1028.15       1052.19        27.34 o                         
   5   2   5        353.09        363.03        11.94 o                         
   6   2   5         30.66         23.64         5.50 o                         
  -6   3   5        400.77        406.18        21.89 o                         
  -5   3   5         14.18         11.73         3.48 o                         
  -4   3   5       1560.94       1604.46        52.46 o                         
  -3   3   5        567.88        606.55        18.99 o                         
  -2   3   5       4271.33       4350.20       174.74 o                         
  -1   3   5        728.62        727.84        20.60 o                         
   0   3   5         10.29         13.25         1.29 o                         
   1   3   5        810.76        808.76        20.86 o                         
   2   3   5       4016.05       4188.15       219.80 o                         
   3   3   5        585.62        623.59        18.21 o                         
   4   3   5       1659.51       1668.12        44.29 o                         
   5   3   5         36.36         35.62         4.22 o                         
   6   3   5        379.43        376.81        22.39 o                         
  -6   4   5        356.65        387.42        21.99 o                         
  -5   4   5        126.63        125.57         8.71 o                         
  -4   4   5        513.24        489.68        18.66 o                         
  -3   4   5        590.13        556.54        18.07 o                         
  -2   4   5        118.59         90.20         4.48 o                         
  -1   4   5       2217.88       2239.53       132.03 o                         
   0   4   5       2034.90       2046.79       121.23 o                         
   1   4   5       2410.03       2548.94       137.86 o                         
   2   4   5        110.75         75.90         3.96 o                         
   3   4   5        672.34        624.30        16.76 o                         
   4   4   5        463.70        434.40        15.68 o                         
   5   4   5        101.22         94.53         7.49 o                         
   6   4   5        371.47        432.81        26.26 o                         
  -6   5   5         54.07         62.31         7.66 o                         
  -5   5   5        319.32        320.89        14.64 o                         
  -4   5   5        684.55        671.60        21.51 o                         
  -3   5   5        280.37        265.49         9.66 o                         
  -2   5   5       1970.09       1968.20        60.83 o                         
  -1   5   5       3660.98       3610.19       188.70 o                         
   0   5   5       4129.74       4691.80       228.61 o                         
   1   5   5       3400.32       3474.86       186.10 o                         
   2   5   5       1958.63       1948.24        68.71 o                         
   3   5   5        269.96        245.89         8.48 o                         
   4   5   5        611.85        604.13        19.43 o                         
   5   5   5        310.92        310.79        15.81 o                         
   6   5   5         52.99         55.06         7.99 o                         
  -6   6   5        524.66        521.27        30.53 o                         
  -5   6   5        245.06        242.31        13.71 o                         
  -4   6   5         90.90         95.38         5.71 o                         
  -3   6   5        290.45        279.49        10.55 o                         
  -2   6   5       1054.56       1049.71        29.69 o                         
  -1   6   5        374.25        435.07        15.00 o                         
   0   6   5       2985.66       2634.26       163.29 o                         
   1   6   5        446.81        514.41        14.57 o                         
   2   6   5       1146.98       1155.03        32.80 o                         
   3   6   5        294.07        287.30         8.41 o                         
   4   6   5         82.87         95.77         6.71 o                         
   5   6   5        261.00        248.39        13.36 o                         
   6   6   5        531.76        515.25        24.17 o                         
  -6   7   5         89.96         82.51        14.40 o                         
  -5   7   5        378.04        367.19        18.04 o                         
  -4   7   5        210.13        219.15         9.17 o                         
  -3   7   5        208.65        195.78         9.02 o                         
  -2   7   5        997.48       1054.58        30.79 o                         
  -1   7   5       3239.64       3355.08       228.59 o                         
   0   7   5       1245.87       1219.15        38.93 o                         
   1   7   5       3104.03       2984.63       150.03 o                         
   2   7   5        955.75        988.47        26.31 o                         
   3   7   5        188.53        182.51         6.76 o                         
   4   7   5        203.35        211.93         9.55 o                         
   5   7   5        399.45        407.44        22.51 o                         
   6   7   5         94.64         79.93         9.78 o                         
  -5   8   5        132.53        115.89        10.86 o                         
  -4   8   5        200.99        208.16        10.72 o                         
  -3   8   5         88.79         94.38         5.76 o                         
  -2   8   5        542.45        496.70        21.03 o                         
  -1   8   5        833.59        890.73        28.06 o                         
   1   8   5        900.32        962.44        28.32 o                         
   2   8   5        460.32        426.73        13.43 o                         
   3   8   5         97.14        105.09         5.16 o                         
   4   8   5        172.31        192.26         9.40 o                         
   5   8   5        125.68        119.33        11.03 o                         
  -5   9   5        231.98        268.98        18.79 o                         
  -4   9   5         43.51         38.48         4.75 o                         
  -3   9   5         15.86         12.66         3.36 o                         
  -2   9   5        788.37        718.37        23.14 o                         
  -1   9   5       2031.95       2154.84        67.99 o                         
   0   9   5        848.65        876.18        27.13 o                         
   1   9   5       2035.33       2096.20        60.47 o                         
   2   9   5        731.06        701.63        21.45 o                         
   3   9   5         19.50         16.67         2.55 o                         
   4   9   5         38.32         40.56         5.13 o                         
   5   9   5        210.39        230.90        15.62 o                         
  -5  10   5        211.79        226.36        14.55 o                         
  -4  10   5        222.95        206.89        11.39 o                         
  -3  10   5        164.07        172.63        10.55 o                         
  -2  10   5        502.82        480.38        18.04 o                         
  -1  10   5         25.11         29.78         4.44 o                         
   0  10   5       2710.93       2747.43        77.66 o                         
   1  10   5         51.32         60.74         5.26 o                         
   2  10   5        487.85        498.09        16.38 o                         
   3  10   5        174.17        175.77         7.55 o                         
   4  10   5        246.73        236.10        14.00 o                         
   5  10   5        198.40        202.93        14.43 o                         
  -4  11   5         69.69         76.99        20.66 o                         
  -3  11   5        569.26        524.57        24.11 o                         
  -2  11   5        794.13        724.22        22.51 o                         
  -1  11   5       1719.31       1749.12        53.22 o                         
   0  11   5        991.47       1080.72        33.27 o                         
   1  11   5       1881.94       1872.45        49.44 o                         
   2  11   5        740.05        732.77        21.65 o                         
   3  11   5        591.92        564.23        21.91 o                         
   4  11   5        107.79        112.73         7.34 o                         
  -4  12   5         62.51         59.72         8.11 o                         
  -3  12   5        177.09        174.75        13.47 o                         
  -2  12   5        293.22        271.67        12.82 o                         
  -1  12   5         55.57         61.62         6.62 o                         
   0  12   5         70.77         72.41         5.66 o                         
   1  12   5         46.74         42.76         4.97 o                         
   2  12   5        253.89        241.14        11.05 o                         
   3  12   5        179.69        173.60         9.45 o                         
   4  12   5         56.04         56.66         6.60 o                         
  -3  13   5        216.68        208.83        14.61 o                         
  -2  13   5        846.54        785.80        30.90 o                         
  -1  13   5        359.12        386.40        17.47 o                         
   0  13   5        238.76        232.69        11.78 o                         
   1  13   5        357.50        359.39        20.17 o                         
   2  13   5        873.24        870.71        28.89 o                         
   3  13   5        194.52        195.95        11.85 o                         
  -2  14   5        131.10        127.79        10.63 o                         
  -1  14   5         26.01         35.92         5.30 o                         
   0  14   5        324.46        335.60        14.67 o                         
   1  14   5         23.71         28.32         4.97 o                         
   2  14   5        115.37        132.81        10.85 o                         
   0  15   5          8.11          2.06         6.20 o                         
   0   0   6       9476.91       9922.66       513.93 o                         
   1   0   6       3246.26       3292.09       140.64 o                         
   2   0   6        266.81        342.84         9.43 o                         
   3   0   6        102.77        114.25         5.51 o                         
   4   0   6       1740.82       1844.51        58.01 o                         
   5   0   6       1168.29       1186.84        35.77 o                         
   6   0   6          4.80          6.28         2.17 o                         
  -6   1   6        182.26        188.09        12.46 o                         
  -5   1   6         52.70         49.15         3.42 o                         
  -4   1   6       1139.91       1183.90        37.74 o                         
  -3   1   6        781.16        815.25        27.03 o                         
  -2   1   6       3443.76       3573.61       342.32 o                         
  -1   1   6       5561.46       6101.67       268.73 o                         
   0   1   6        445.03        450.08        16.34 o                         
   1   1   6       4845.92       5294.49       215.82 o                         
   2   1   6       3362.87       3809.63       189.85 o                         
   3   1   6        821.55        866.62        25.29 o                         
   4   1   6       1124.70       1144.06        31.67 o                         
   5   1   6         52.14         49.90         4.31 o                         
   6   1   6        208.08        217.10        10.59 o                         
  -6   2   6        320.13        351.35        19.69 o                         
  -5   2   6         21.12         24.90         4.19 o                         
  -4   2   6        433.82        431.10        20.48 o                         
  -3   2   6        626.02        608.61        19.15 o                         
  -2   2   6       3083.33       3173.91       235.81 o                         
  -1   2   6       7985.33       8509.75       384.22 o                         
   0   2   6       2251.29       2169.16       109.67 o                         
   1   2   6       8231.40       8672.17       290.51 o                         
   2   2   6       3011.11       3296.96       148.68 o                         
   3   2   6        682.88        646.60        16.20 o                         
   4   2   6        359.75        344.00        11.31 o                         
   5   2   6         21.46         23.57         3.25 o                         
   6   2   6        357.74        373.09        17.72 o                         
  -6   3   6        339.59        352.60        20.36 o                         
  -5   3   6        219.66        224.62        11.57 o                         
  -4   3   6        173.40        174.32         8.80 o                         
  -3   3   6       1451.75       1548.51        48.89 o                         
  -2   3   6        763.72        631.20        19.75 o                         
  -1   3   6       3713.31       4247.71       213.46 o                         
   0   3   6      13851.82      14830.25       632.64 o                         
   1   3   6       3226.05       3345.07       193.79 o                         
   2   3   6        780.64        684.27        16.24 o                         
   3   3   6       1483.63       1576.14        45.54 o                         
   4   3   6        114.44        127.91         6.28 o                         
   5   3   6        219.20        235.78         9.04 o                         
   6   3   6        343.80        374.72        19.31 o                         
  -6   4   6         46.66         42.75         6.46 o                         
  -5   4   6        200.26        209.10        10.20 o                         
  -4   4   6        100.19        100.45         6.67 o                         
  -3   4   6        605.05        598.52        19.59 o                         
  -2   4   6       3797.20       3905.39       173.65 o                         
  -1   4   6        965.19        906.66        21.97 o                         
   0   4   6        205.39        274.52         8.48 o                         
   1   4   6        895.62        804.30        23.29 o                         
   2   4   6       3902.62       4194.43       241.90 o                         
   3   4   6        616.81        605.29        16.33 o                         
   4   4   6         45.50         42.63         4.59 o                         
   5   4   6        244.70        241.88        11.35 o                         
   6   4   6         64.66         63.25         9.14 o                         
  -6   5   6        230.04        264.09        17.77 o                         
  -5   5   6         48.31         62.60         6.51 o                         
  -4   5   6        167.95        179.27         8.77 o                         
  -3   5   6       1752.73       1696.71        45.70 o                         
  -2   5   6        839.75        786.66        23.61 o                         
  -1   5   6       6441.89       6992.63       312.97 o                         
   0   5   6        137.69        190.20         6.68 o                         
   1   5   6       6503.68       7195.44       314.80 o                         
   2   5   6        862.66        790.45        20.42 o                         
   3   5   6       1824.63       1749.33        40.25 o                         
   4   5   6        226.43        241.34         8.42 o                         
   5   5   6         47.87         65.12         5.90 o                         
   6   5   6        248.12        269.65        18.35 o                         
  -6   6   6        160.15        171.37        14.47 o                         
  -5   6   6        210.77        221.95        13.18 o                         
  -4   6   6       1679.09       1714.13        46.21 o                         
  -3   6   6        857.75        851.64        29.45 o                         
  -2   6   6       1218.23       1163.38        34.50 o                         
  -1   6   6       1519.34       1584.14        50.36 o                         
   0   6   6        500.12        655.67        20.03 o                         
   1   6   6       1559.31       1656.31        46.65 o                         
   2   6   6       1225.88       1165.50        29.54 o                         
   3   6   6        849.54        853.33        24.17 o                         
   4   6   6       1756.67       1721.09        47.84 o                         
   5   6   6        231.07        224.83        14.87 o                         
   6   6   6        142.66        142.36        11.62 o                         
  -5   7   6        149.69        162.49        11.42 o                         
  -4   7   6        195.80        203.58         9.68 o                         
  -3   7   6        770.59        753.60        22.66 o                         
  -2   7   6        739.25        722.08        23.78 o                         
  -1   7   6        783.07        810.35        21.55 o                         
   0   7   6        412.21        447.90        14.79 o                         
   1   7   6        665.96        679.34        22.48 o                         
   2   7   6        824.26        789.63        20.58 o                         
   3   7   6        681.77        687.11        19.23 o                         
   4   7   6        165.35        162.92         9.07 o                         
   5   7   6        141.58        150.59        11.82 o                         
  -5   8   6         44.80         43.15         8.10 o                         
  -4   8   6        923.75        928.17        29.94 o                         
  -3   8   6        979.34        994.95        27.98 o                         
  -2   8   6        429.06        409.76        17.12 o                         
  -1   8   6        335.16        331.80        11.84 o                         
   0   8   6        113.94        123.64         6.42 o                         
   1   8   6        305.94        303.83        11.82 o                         
   2   8   6        477.40        451.36        13.27 o                         
   3   8   6        819.62        819.93        23.43 o                         
   4   8   6       1012.57       1016.75        32.09 o                         
   5   8   6         65.36         91.88        12.68 o                         
  -5   9   6        163.15        176.90        13.35 o                         
  -4   9   6        528.72        497.36        26.17 o                         
  -3   9   6        142.13        148.61         9.38 o                         
  -2   9   6        179.48        166.97         7.29 o                         
  -1   9   6        146.52        161.24         7.69 o                         
   0   9   6        206.48        221.69         8.49 o                         
   1   9   6        125.78        125.30         7.25 o                         
   2   9   6         95.72         97.19         6.13 o                         
   3   9   6        133.87        147.68         6.45 o                         
   4   9   6        537.00        512.12        19.79 o                         
   5   9   6        183.52        196.17        13.69 o                         
  -5  10   6        153.43        185.35        14.50 o                         
  -4  10   6        639.64        601.09        26.26 o                         
  -3  10   6        272.65        277.53        13.73 o                         
  -2  10   6       1450.76       1412.23        45.71 o                         
  -1  10   6          1.98          5.10         3.39 o                         
   0  10   6         80.86         87.90         5.68 o                         
   1  10   6         15.14         17.73         3.03 o                         
   2  10   6       1390.56       1383.74        39.07 o                         
   3  10   6        314.69        311.58        10.55 o                         
   4  10   6        615.97        574.66        30.60 o                         
   5  10   6        157.39        175.27        14.22 o                         
  -4  11   6        321.87        264.40        17.25 o                         
  -3  11   6        237.24        240.46        14.51 o                         
  -2  11   6        631.14        597.54        26.76 o                         
  -1  11   6        473.26        512.51        17.40 o                         
   0  11   6        450.34        465.23        15.58 o                         
   1  11   6        412.96        428.79        15.86 o                         
   2  11   6        687.07        673.47        20.69 o                         
   3  11   6        257.34        263.42        11.61 o                         
   4  11   6        296.57        295.28        13.49 o                         
  -4  12   6        227.82        217.07        15.08 o                         
  -3  12   6        279.04        281.37        16.99 o                         
  -2  12   6        494.05        445.11        17.23 o                         
  -1  12   6        448.09        460.33        19.24 o                         
   0  12   6         18.58         21.45         3.56 o                         
   1  12   6        465.66        451.78        15.95 o                         
   2  12   6        440.92        439.02        16.51 o                         
   3  12   6        296.60        291.80        12.98 o                         
   4  12   6        232.10        216.52        12.67 o                         
  -3  13   6         97.20        104.11        10.83 o                         
  -2  13   6        172.96        140.89        15.29 o                         
  -1  13   6        131.08        132.65        10.52 o                         
   0  13   6        457.79        477.11        18.13 o                         
   1  13   6        173.34        183.15         9.83 o                         
   2  13   6        179.82        175.91        10.22 o                         
   3  13   6        121.04        122.56         9.20 o                         
  -2  14   6        323.38        335.14        20.02 o                         
  -1  14   6        136.38        141.50         9.90 o                         
   0  14   6        211.39        220.30        11.42 o                         
   1  14   6        127.63        150.20        13.34 o                         
   2  14   6        294.92        295.49        15.86 o                         
   1   0   7       7063.65       7711.12       294.99 o                         
   2   0   7        319.08        261.89         7.25 o                         
   3   0   7       2499.38       2424.84       165.91 o                         
   4   0   7       3348.26       3246.95       111.51 o                         
   5   0   7         71.81         65.66         5.37 o                         
   6   0   7          7.98          7.68         2.27 o                         
  -6   1   7         62.20         70.71         7.77 o                         
  -5   1   7        270.37        279.90        11.86 o                         
  -4   1   7       1491.82       1536.07        44.03 o                         
  -3   1   7       5885.15       5949.33       445.57 o                         
  -2   1   7       1499.20       1457.16        66.39 o                         
  -1   1   7        365.68        378.46         9.38 o                         
   0   1   7        282.71        344.12        11.15 o                         
   1   1   7        291.04        309.63         9.60 o                         
   2   1   7       1743.16       1710.29        54.79 o                         
   3   1   7       6046.74       6372.50       405.53 o                         
   4   1   7       1387.21       1411.14        41.54 o                         
   5   1   7        293.56        283.33        11.07 o                         
   6   1   7         66.47         71.47         7.29 o                         
  -6   2   7         51.64         51.37         7.48 o                         
  -5   2   7         37.20         43.01         5.07 o                         
  -4   2   7       2081.06       2058.06        66.02 o                         
  -3   2   7        606.44        598.21        16.22 o                         
  -2   2   7       7134.45       7351.47       368.90 o                         
  -1   2   7       9651.36      10721.99       472.06 o                         
   0   2   7       3089.40       3348.46       179.23 o                         
   1   2   7      10024.09      10597.97       397.91 o                         
   2   2   7       7101.16       7576.67       258.69 o                         
   3   2   7        561.72        529.64        14.25 o                         
   4   2   7       2181.58       2172.91        52.90 o                         
   5   2   7         27.89         35.30         3.81 o                         
   6   2   7         35.44         39.30         5.65 o                         
  -6   3   7        167.21        166.96        14.71 o                         
  -5   3   7        536.64        562.78        21.71 o                         
  -4   3   7        654.29        655.76        22.94 o                         
  -3   3   7       2166.71       2163.60        73.97 o                         
  -2   3   7       3939.38       4345.75       178.93 o                         
  -1   3   7       9933.88      11134.76       487.80 o                         
   0   3   7        266.95        272.20         7.24 o                         
   1   3   7       9865.92      10655.60       482.34 o                         
   2   3   7       4031.04       4398.49       229.38 o                         
   3   3   7       2192.32       2127.14        52.88 o                         
   4   3   7        635.70        617.59        17.86 o                         
   5   3   7        547.36        559.45        16.85 o                         
   6   3   7        138.43        133.71        11.36 o                         
  -6   4   7         67.97         77.13         8.81 o                         
  -5   4   7        226.66        227.37        11.41 o                         
  -4   4   7        525.28        491.16        15.65 o                         
  -3   4   7        243.67        240.41         8.01 o                         
  -2   4   7       2063.43       2118.24        92.18 o                         
  -1   4   7       1567.65       1518.03        58.24 o                         
   0   4   7        952.09       1200.70        49.54 o                         
   1   4   7       1647.89       1626.18        64.33 o                         
   2   4   7       1875.00       1893.59        64.93 o                         
   3   4   7        197.21        187.55         6.14 o                         
   4   4   7        555.79        518.91        14.50 o                         
   5   4   7        274.22        279.36        10.46 o                         
   6   4   7         44.14         47.75         9.85 o                         
  -6   5   7        404.85        442.93        26.05 o                         
  -5   5   7        281.97        291.13        14.04 o                         
  -4   5   7        106.35        106.50         5.83 o                         
  -3   5   7        361.71        329.52        11.30 o                         
  -2   5   7       1119.09       1110.31        34.53 o                         
  -1   5   7        723.39        724.14        20.79 o                         
   0   5   7       1270.66       1188.40        37.86 o                         
   1   5   7        877.50        880.44        27.17 o                         
   2   5   7       1205.76       1194.76        34.24 o                         
   3   5   7        377.39        349.45         9.88 o                         
   4   5   7         72.32         74.24         4.99 o                         
   5   5   7        342.40        360.27        14.25 o                         
   6   5   7        374.43        392.04        19.60 o                         
  -6   6   7         81.37         81.00        20.66 o                         
  -5   6   7       1033.63       1003.22        39.30 o                         
  -4   6   7        682.84        687.96        22.02 o                         
  -3   6   7          5.89          4.67         1.96 o                         
  -2   6   7       1126.22       1110.65        31.97 o                         
  -1   6   7       7380.78       7964.86       359.19 o                         
   0   6   7         26.50         23.22         3.80 o                         
   1   6   7       7150.76       7977.50       358.69 o                         
   2   6   7       1106.75       1070.90        29.84 o                         
   3   6   7         13.13         14.96         2.06 o                         
   4   6   7        648.28        651.82        22.45 o                         
   5   6   7       1109.31       1031.69        44.97 o                         
   6   6   7         68.65         67.76         7.90 o                         
  -5   7   7        205.46        203.46        14.34 o                         
  -4   7   7        155.65        175.61         7.89 o                         
  -3   7   7         43.93         47.95         4.05 o                         
  -2   7   7        849.25        829.24        27.65 o                         
  -1   7   7       1380.54       1344.58        35.77 o                         
   0   7   7       4350.04       4708.50       255.23 o                         
   1   7   7       1337.59       1352.89        39.69 o                         
   2   7   7        988.58        964.27        24.13 o                         
   3   7   7         26.27         27.64         3.92 o                         
   4   7   7        162.83        163.30         8.12 o                         
   5   7   7        175.10        183.77        13.01 o                         
  -5   8   7        402.20        402.68        26.24 o                         
  -4   8   7         43.02         48.37         4.52 o                         
  -3   8   7        451.27        423.22        15.17 o                         
  -2   8   7        254.48        253.05        10.51 o                         
  -1   8   7       2238.59       2239.41        56.14 o                         
   0   8   7       1405.88       1442.08        42.04 o                         
   1   8   7       1998.88       1988.77        59.99 o                         
   2   8   7        265.70        251.96         8.71 o                         
   3   8   7        457.08        431.76        13.95 o                         
   4   8   7         34.34         38.27         4.71 o                         
   5   8   7        427.74        421.13        19.89 o                         
  -5   9   7         82.85         85.43         9.32 o                         
  -4   9   7        274.29        256.36        12.62 o                         
  -3   9   7        611.27        612.69        22.60 o                         
  -2   9   7         14.77         18.56         4.56 o                         
  -1   9   7       1064.96       1047.30        30.00 o                         
   1   9   7       1105.55       1100.12        30.34 o                         
   2   9   7         54.72         66.73         5.03 o                         
   3   9   7        617.14        589.28        17.40 o                         
   4   9   7        274.08        253.58        14.56 o                         
   5   9   7         93.82        103.70        10.24 o                         
  -4  10   7        136.64        132.98        12.03 o                         
  -3  10   7        239.60        232.16        12.64 o                         
  -2  10   7        112.48        105.55         6.66 o                         
  -1  10   7       2622.12       2728.29        76.38 o                         
   0  10   7        442.06        462.38        14.95 o                         
   1  10   7       2602.11       2648.51        65.92 o                         
   2  10   7         81.13         77.75         5.80 o                         
   3  10   7        204.91        197.05         8.25 o                         
   4  10   7        171.18        174.05        11.22 o                         
  -4  11   7         54.84         49.61         7.69 o                         
  -3  11   7        162.58        162.43        13.92 o                         
  -2  11   7        121.13        124.05         8.18 o                         
  -1  11   7        311.41        317.04        13.01 o                         
   0  11   7       1579.17       1679.06        45.79 o                         
   1  11   7        331.53        323.05        11.29 o                         
   2  11   7         92.99        100.63         6.82 o                         
   3  11   7        175.59        157.52         8.44 o                         
   4  11   7         35.27         32.62         3.78 o                         
  -3  12   7        129.15        105.09        11.17 o                         
  -2  12   7        494.11        486.18        18.37 o                         
  -1  12   7        344.02        368.02        16.83 o                         
   0  12   7         72.83         84.36         6.31 o                         
   1  12   7        377.67        394.10        13.44 o                         
   2  12   7        463.05        456.72        17.39 o                         
   3  12   7        130.47        113.49         8.25 o                         
  -3  13   7        396.60        443.36        32.10 o                         
  -2  13   7         78.94         78.61         8.27 o                         
  -1  13   7        596.24        612.13        31.32 o                         
   0  13   7          2.95          4.26         3.40 o                         
   1  13   7        556.04        537.18        18.71 o                         
   2  13   7        104.39        119.43         7.88 o                         
   3  13   7        376.12        408.54        18.58 o                         
  -2  14   7        463.68        437.57        19.98 o                         
  -1  14   7        429.79        437.06        17.59 o                         
   0  14   7         63.45         72.22         6.81 o                         
   1  14   7        406.76        390.93        20.27 o                         
   2  14   7        460.48        461.72        21.17 o                         
   0   0   8       4655.94       4780.26       289.16 o                         
   1   0   8       6345.45       6818.81       271.24 o                         
   2   0   8         55.94         37.76         2.43 o                         
   3   0   8        116.06        126.48         5.87 o                         
   4   0   8        953.77        932.84        28.34 o                         
   5   0   8         16.58         14.93         3.13 o                         
   6   0   8        150.91        155.80        10.13 o                         
  -6   1   8         37.82         36.24         5.84 o                         
  -5   1   8        455.82        432.65        15.36 o                         
  -4   1   8         78.24         82.59         6.68 o                         
  -3   1   8        428.31        471.75        13.56 o                         
  -2   1   8         23.98         15.19         1.69 o                         
  -1   1   8       4447.25       4460.00       191.37 o                         
   0   1   8       1894.02       2100.47       110.62 o                         
   1   1   8       4362.70       4497.78       192.67 o                         
   2   1   8         18.41         14.33         2.09 o                         
   3   1   8        385.45        407.18        12.91 o                         
   4   1   8         62.46         60.69         4.92 o                         
   5   1   8        495.42        474.21        15.87 o                         
   6   1   8         38.31         41.96         5.80 o                         
  -6   2   8        185.34        190.45        14.33 o                         
  -5   2   8         53.45         53.58         5.67 o                         
  -4   2   8        241.59        255.49         9.98 o                         
  -3   2   8       1055.72       1088.68        27.56 o                         
  -2   2   8       3612.57       3917.74       215.92 o                         
  -1   2   8        681.23        785.33        22.27 o                         
   0   2   8       2448.80       2429.71       124.45 o                         
   1   2   8        761.79        903.18        24.74 o                         
   2   2   8       3824.77       3908.53       151.42 o                         
   3   2   8        941.09        942.04        23.95 o                         
   4   2   8        287.55        305.69        10.03 o                         
   5   2   8         60.04         61.13         5.20 o                         
   6   2   8        190.47        210.41        12.28 o                         
  -6   3   8        126.43        132.89        12.20 o                         
  -5   3   8        188.70        191.49        10.56 o                         
  -4   3   8        343.23        329.20        12.58 o                         
  -3   3   8       1660.62       1602.36        44.03 o                         
  -2   3   8       1235.09       1236.72        32.87 o                         
  -1   3   8       2216.36       2176.71       114.88 o                         
   0   3   8         56.86         55.20         2.55 o                         
   1   3   8       2125.77       2087.90       104.58 o                         
   2   3   8       1409.75       1453.81        35.81 o                         
   3   3   8       1654.09       1612.97        37.89 o                         
   4   3   8        377.84        368.06        11.46 o                         
   5   3   8        145.41        154.19         8.38 o                         
   6   3   8        133.40        140.07         9.91 o                         
  -6   4   8        335.27        330.99        17.23 o                         
  -5   4   8          0.93          3.87         2.94 o                         
  -4   4   8        301.09        303.01        10.66 o                         
  -3   4   8       1353.30       1342.78        37.73 o                         
  -2   4   8        986.97        904.51        27.25 o                         
  -1   4   8        989.67       1194.09        33.18 o                         
   0   4   8       1094.84        993.73        31.89 o                         
   1   4   8        947.72       1087.84        33.12 o                         
   2   4   8        982.19        923.25        25.44 o                         
   3   4   8       1515.70       1493.24        36.19 o                         
   4   4   8        302.69        291.36         9.67 o                         
   5   4   8          7.35          4.21         2.39 o                         
   6   4   8        320.07        326.04        20.09 o                         
  -6   5   8         22.67         20.90         5.48 o                         
  -5   5   8          9.60         11.69         3.68 o                         
  -4   5   8       1138.84       1141.78        31.47 o                         
  -3   5   8        275.41        273.61        10.05 o                         
  -2   5   8       2197.19       2212.68        68.71 o                         
  -1   5   8       1556.62       1548.21        49.02 o                         
   0   5   8       2134.13       2390.90       101.86 o                         
   1   5   8       1616.29       1559.60        41.24 o                         
   2   5   8       2319.62       2285.13        79.50 o                         
   3   5   8        308.06        316.46         9.63 o                         
   4   5   8       1140.51       1101.96        31.49 o                         
   5   5   8         15.19         18.99         3.21 o                         
   6   5   8         25.11         25.07         5.23 o                         
  -6   6   8        174.52        166.95        26.57 o                         
  -5   6   8        122.07        134.38        10.17 o                         
  -4   6   8         70.56         71.75         5.35 o                         
  -3   6   8       2383.36       2335.04        74.89 o                         
  -2   6   8        467.96        461.22        16.23 o                         
  -1   6   8        488.18        470.79        12.72 o                         
   0   6   8       3320.27       3679.80       207.78 o                         
   1   6   8        448.00        421.98        11.81 o                         
   2   6   8        516.30        507.94        13.86 o                         
   3   6   8       2238.20       2208.75        64.49 o                         
   4   6   8         68.47         60.27         4.83 o                         
   5   6   8        118.82        133.42        10.02 o                         
   6   6   8        184.53        170.53        11.76 o                         
  -5   7   8         61.30         66.07        10.33 o                         
  -4   7   8       1081.42       1078.19        30.87 o                         
  -3   7   8        448.24        451.75        14.73 o                         
  -2   7   8       2912.49       2925.26        99.91 o                         
  -1   7   8       1557.77       1578.09        39.00 o                         
   0   7   8        672.75        709.12        20.85 o                         
   1   7   8       1530.10       1582.60        51.14 o                         
   2   7   8       2902.09       2759.11        86.75 o                         
   3   7   8        475.68        473.08        14.68 o                         
   4   7   8       1108.36       1102.47        31.72 o                         
   5   7   8         53.92         53.38         8.67 o                         
  -5   8   8        171.48        172.79        13.44 o                         
  -4   8   8        151.08        135.60         7.57 o                         
  -3   8   8         81.52         96.20         7.81 o                         
  -2   8   8        128.44        125.97         7.56 o                         
  -1   8   8       1117.89       1175.81        31.29 o                         
   0   8   8          3.54          6.96         2.04 o                         
   1   8   8       1038.61       1044.64        33.43 o                         
   2   8   8        138.90        133.24         6.23 o                         
   3   8   8         44.88         52.75         4.65 o                         
   4   8   8        146.78        135.42         8.18 o                         
   5   8   8        147.58        145.88        10.55 o                         
  -5   9   8         40.33         38.94         6.44 o                         
  -4   9   8       1038.87       1014.54        38.18 o                         
  -3   9   8         63.50         73.50         6.27 o                         
  -2   9   8       1212.53       1232.15        39.40 o                         
  -1   9   8        334.70        355.55        12.24 o                         
   0   9   8         34.13         33.12         3.64 o                         
   1   9   8        346.34        362.74        11.49 o                         
   2   9   8       1393.15       1371.94        34.19 o                         
   3   9   8         60.29         70.10         4.99 o                         
   4   9   8       1006.53       1017.74        44.00 o                         
   5   9   8         37.83         42.27         6.42 o                         
  -4  10   8          3.79          6.21         4.48 o                         
  -3  10   8        466.55        448.48        20.17 o                         
  -2  10   8        176.00        163.59        10.14 o                         
  -1  10   8        779.77        837.82        26.43 o                         
   0  10   8         68.77         68.04         5.02 o                         
   1  10   8        760.21        791.54        22.26 o                         
   2  10   8        170.93        162.55         7.93 o                         
   3  10   8        413.56        427.38        14.70 o                         
   4  10   8          1.16          3.78         3.20 o                         
  -4  11   8        501.77        503.51        25.60 o                         
  -3  11   8        282.56        290.00        19.62 o                         
  -2  11   8        545.46        534.56        21.57 o                         
  -1  11   8        336.22        355.11        12.52 o                         
   0  11   8         27.19         19.73         3.34 o                         
   1  11   8        327.72        316.70        11.42 o                         
   2  11   8        562.66        544.00        18.06 o                         
   3  11   8        267.54        246.76        12.54 o                         
   4  11   8        457.57        473.96        20.92 o                         
  -3  12   8        387.99        349.90        21.37 o                         
  -2  12   8        142.17        126.15         8.73 o                         
  -1  12   8         79.14         89.18         7.24 o                         
   0  12   8        366.71        358.17        16.25 o                         
   1  12   8        108.87        121.63         7.36 o                         
   2  12   8        146.06        139.26         8.56 o                         
   3  12   8        376.46        372.80        14.71 o                         
  -3  13   8        169.75        160.49        15.34 o                         
  -2  13   8        397.88        366.31        20.18 o                         
  -1  13   8        241.25        273.84        13.87 o                         
   0  13   8        542.46        564.11        25.86 o                         
   1  13   8        193.48        206.89        10.20 o                         
   2  13   8        402.02        390.79        17.42 o                         
   3  13   8        160.83        145.43        10.25 o                         
  -2  14   8         97.14         82.32        10.91 o                         
  -1  14   8         31.97         35.90         4.89 o                         
   0  14   8        375.27        402.32        21.53 o                         
   1  14   8         38.06         33.04         7.33 o                         
   2  14   8        101.54        102.96         9.11 o                         
   1   0   9        306.94        314.21         8.69 o                         
   2   0   9       1225.02       1083.18        28.96 o                         
   3   0   9        290.87        304.51         9.36 o                         
   5   0   9         31.00         36.18         4.62 o                         
   6   0   9         98.50        100.45         9.30 o                         
  -6   1   9         11.95         15.31         4.37 o                         
  -5   1   9        716.50        749.48        23.38 o                         
  -4   1   9        336.37        339.03        15.44 o                         
  -3   1   9       2947.01       2811.32       135.27 o                         
  -2   1   9        329.64        309.86         8.43 o                         
  -1   1   9       2015.55       2132.94       128.96 o                         
   0   1   9        437.21        425.88         9.53 o                         
   1   1   9       2027.20       2159.54        97.02 o                         
   2   1   9        263.35        246.22         8.13 o                         
   3   1   9       2822.42       2736.32       132.50 o                         
   4   1   9        356.51        333.66        12.49 o                         
   5   1   9        642.03        632.86        20.52 o                         
   6   1   9          7.64          9.15         3.91 o                         
  -6   2   9         63.82         67.48         8.71 o                         
  -5   2   9        158.52        170.02         9.93 o                         
  -4   2   9       2190.32       2193.38        62.41 o                         
  -3   2   9        610.29        613.87        17.55 o                         
  -2   2   9       3753.53       3838.45       215.67 o                         
  -1   2   9       1664.47       1537.93       116.58 o                         
   0   2   9       1386.54       1466.79        71.42 o                         
   1   2   9       1762.32       1854.37        93.25 o                         
   2   2   9       3772.78       3791.96       152.00 o                         
   3   2   9        645.90        612.38        16.77 o                         
   4   2   9       2259.56       2222.12        58.60 o                         
   5   2   9        193.63        196.21         8.92 o                         
   6   2   9         59.24         66.91         7.19 o                         
  -6   3   9        212.27        217.66        15.14 o                         
  -5   3   9        227.91        236.42        12.18 o                         
  -4   3   9        165.41        171.39         7.43 o                         
  -3   3   9       1888.75       1889.18        66.09 o                         
  -2   3   9       4365.66       4305.48       242.23 o                         
  -1   3   9       4599.99       4930.27       322.67 o                         
   0   3   9       1168.57       1046.62        37.59 o                         
   1   3   9       4657.01       4919.84       220.17 o                         
   2   3   9       4423.82       4801.20       210.64 o                         
   3   3   9       1927.01       1913.29        47.33 o                         
   4   3   9        121.17        127.80         6.56 o                         
   5   3   9        217.94        215.40        10.04 o                         
   6   3   9        178.27        166.90        11.10 o                         
  -6   4   9         18.88         11.73         4.70 o                         
  -5   4   9        386.76        374.43        16.40 o                         
  -4   4   9        693.94        682.65        19.53 o                         
  -3   4   9        167.75        181.83         7.45 o                         
  -2   4   9       7270.29       7769.61       338.22 o                         
  -1   4   9       5902.23       6109.13       275.58 o                         
   0   4   9        786.62        901.70        26.57 o                         
   1   4   9       5540.07       5651.87       304.96 o                         
   2   4   9       6984.10       7324.41       370.18 o                         
   3   4   9        208.51        211.74         6.06 o                         
   4   4   9        620.03        607.95        17.25 o                         
   5   4   9        397.97        388.62        14.38 o                         
   6   4   9         24.71         29.08         8.34 o                         
  -6   5   9        491.19        451.02        89.70 o                         
  -5   5   9        264.09        279.19        13.55 o                         
  -4   5   9         10.79          9.86         2.43 o                         
  -3   5   9       1052.48       1043.50        33.66 o                         
  -2   5   9        151.47        140.21         5.57 o                         
  -1   5   9       2061.14       2277.84        84.19 o                         
   0   5   9        834.56        736.13        18.04 o                         
   1   5   9       2182.60       2306.65       112.83 o                         
   2   5   9        148.14        132.24         5.09 o                         
   3   5   9       1078.84       1069.33        27.23 o                         
   4   5   9         22.32         17.91         2.62 o                         
   5   5   9        273.08        258.22        11.52 o                         
   6   5   9        492.63        495.45        22.45 o                         
  -6   6   9         16.71         30.99         9.70 o                         
  -5   6   9        470.01        494.09        21.98 o                         
  -4   6   9        202.84        192.44         8.24 o                         
  -3   6   9        345.14        334.58        11.47 o                         
  -2   6   9        574.78        584.28        20.40 o                         
  -1   6   9       4074.99       4306.22       226.12 o                         
   0   6   9        423.82        386.06        10.62 o                         
   1   6   9       3962.36       3782.38       222.01 o                         
   2   6   9        694.81        690.95        17.73 o                         
   3   6   9        346.61        344.81        10.73 o                         
   4   6   9        163.11        149.89         7.04 o                         
   5   6   9        443.19        467.54        20.58 o                         
   6   6   9         22.02         30.54         5.29 o                         
  -5   7   9         84.03         80.10         9.49 o                         
  -4   7   9        286.39        285.96        11.05 o                         
  -3   7   9       1136.97       1181.01        33.17 o                         
  -2   7   9        942.79        933.11        30.57 o                         
  -1   7   9        346.21        330.85        10.38 o                         
   1   7   9        350.47        354.83        11.06 o                         
   2   7   9       1059.72       1026.92        24.57 o                         
   3   7   9       1183.74       1204.98        30.92 o                         
   4   7   9        316.21        300.42        11.20 o                         
   5   7   9         82.37         81.66         6.91 o                         
  -5   8   9        577.13        574.52        28.41 o                         
  -4   8   9         26.31         25.30         3.76 o                         
  -3   8   9         45.99         37.27         4.53 o                         
  -2   8   9        275.39        280.82        11.58 o                         
  -1   8   9       2783.52       2765.73        85.93 o                         
   0   8   9        135.65        154.98         8.19 o                         
   1   8   9       2841.42       2795.00        78.81 o                         
   2   8   9        306.53        303.15         9.80 o                         
   3   8   9         37.77         32.91         3.43 o                         
   4   8   9         25.61         27.96         4.51 o                         
   5   8   9        579.06        576.01        25.73 o                         
  -5   9   9         47.25         59.19         7.77 o                         
  -4   9   9        398.66        354.06        24.98 o                         
  -3   9   9        390.39        371.32        15.11 o                         
  -2   9   9        482.32        540.55        19.59 o                         
  -1   9   9        409.40        411.69        12.79 o                         
   0   9   9       5408.82       5382.43       368.93 o                         
   1   9   9        405.24        401.64        12.60 o                         
   2   9   9        431.36        440.46        14.22 o                         
   3   9   9        427.42        414.40        13.59 o                         
   4   9   9        434.10        403.60        18.13 o                         
   5   9   9         46.30         44.71         6.57 o                         
  -4  10   9         89.95         93.54        10.18 o                         
  -3  10   9        192.60        203.09        12.69 o                         
  -2  10   9          1.40          2.24         2.50 o                         
  -1  10   9       1757.69       1851.43        45.60 o                         
   0  10   9        654.41        703.35        19.81 o                         
   1  10   9       1690.35       1734.11        45.32 o                         
   2  10   9          5.10          4.01         2.30 o                         
   3  10   9        212.69        219.34         9.97 o                         
   4  10   9         79.53         86.59         6.04 o                         
  -4  11   9        115.08        104.06        11.10 o                         
  -3  11   9        484.02        501.59        30.64 o                         
  -2  11   9        168.15        172.90         9.44 o                         
  -1  11   9        457.35        466.86        14.90 o                         
   0  11   9        956.21       1018.29        27.66 o                         
   1  11   9        459.10        468.19        14.79 o                         
   2  11   9        172.74        180.20         8.68 o                         
   3  11   9        466.71        444.81        18.40 o                         
   4  11   9         95.51         99.84         7.52 o                         
  -3  12   9         46.82         36.65         7.46 o                         
  -2  12   9       1024.97       1040.90        38.77 o                         
  -1  12   9        529.49        565.95        19.93 o                         
   0  12   9        261.28        241.61        10.34 o                         
   1  12   9        482.79        503.28        17.64 o                         
   2  12   9       1023.39       1034.30        30.45 o                         
   3  12   9         51.52         43.76         5.03 o                         
  -3  13   9        469.31        447.15        44.28 o                         
  -2  13   9        291.68        272.87        14.49 o                         
  -1  13   9        248.67        239.67        11.96 o                         
   0  13   9          3.88          1.61         3.14 o                         
   1  13   9        235.98        239.27        12.24 o                         
   2  13   9        296.39        294.23        16.87 o                         
   3  13   9        439.90        433.69        22.67 o                         
  -1  14   9         26.22         32.29         5.26 o                         
   0  14   9         30.61         43.23         6.27 o                         
   1  14   9         47.77         47.49         8.20 o                         
   0   0  10      10025.33      10554.17       577.85 o                         
   1   0  10       4622.60       4538.15       204.74 o                         
   2   0  10        386.94        395.64        10.43 o                         
   3   0  10        478.10        493.57        13.86 o                         
   4   0  10        129.91        137.80         7.06 o                         
   5   0  10        629.48        597.91        20.09 o                         
   6   0  10        111.00        119.72         8.15 o                         
  -6   1  10         38.30         43.30         6.31 o                         
  -5   1  10        277.51        277.09        11.56 o                         
  -4   1  10        144.80        147.08         7.32 o                         
  -3   1  10        150.19        156.74         5.90 o                         
  -2   1  10        216.20        183.22         6.10 o                         
  -1   1  10       4862.78       5229.34       236.16 o                         
   0   1  10       1873.15       1760.82        98.73 o                         
   1   1  10       5596.51       6024.25       275.12 o                         
   2   1  10        223.56        191.66         6.35 o                         
   3   1  10        162.91        161.11         6.07 o                         
   4   1  10        181.82        176.84         8.20 o                         
   5   1  10        305.36        287.70        11.86 o                         
   6   1  10         39.87         43.82         7.00 o                         
  -6   2  10        160.84        183.59        12.95 o                         
  -5   2  10        355.99        368.18        15.68 o                         
  -4   2  10        549.18        565.80        16.96 o                         
  -3   2  10        253.24        255.47         8.99 o                         
  -2   2  10        957.56        945.66        22.44 o                         
  -1   2  10       4070.20       4526.72       305.63 o                         
   0   2  10       1485.56       1405.58        50.53 o                         
   1   2  10       3856.35       4186.27       172.01 o                         
   2   2  10        797.62        776.61        23.86 o                         
   3   2  10        197.50        195.86         7.46 o                         
   4   2  10        569.01        568.96        18.99 o                         
   5   2  10        325.72        324.64        13.05 o                         
   6   2  10        179.69        194.80        12.03 o                         
  -6   3  10        160.24        163.12        14.53 o                         
  -5   3  10        155.19        161.54        10.74 o                         
  -4   3  10        173.96        182.48         7.00 o                         
  -3   3  10        929.92        964.74        25.76 o                         
  -2   3  10          3.98         17.53         6.38 o                         
  -1   3  10        440.05        374.43        10.42 o                         
   0   3  10       6591.17       6803.55       297.42 o                         
   1   3  10        413.54        354.08        10.55 o                         
   2   3  10         16.55         14.03         2.24 o                         
   3   3  10       1005.08       1030.27        24.72 o                         
   4   3  10        164.62        157.58         7.55 o                         
   5   3  10        128.05        135.01         9.02 o                         
   6   3  10        173.93        175.46        14.73 o                         
  -6   4  10        262.37        297.77        50.91 o                         
  -5   4  10        458.84        423.21        17.66 o                         
  -4   4  10         29.80         28.78         3.43 o                         
  -3   4  10       1868.54       1766.35        57.42 o                         
  -2   4  10       2902.59       2771.82       132.60 o                         
  -1   4  10        437.46        451.14        13.62 o                         
   0   4  10        615.27        514.27        13.85 o                         
   1   4  10        600.26        622.01        17.56 o                         
   2   4  10       2829.65       2685.43        76.47 o                         
   3   4  10       1903.48       1825.74        44.95 o                         
   4   4  10         65.80         65.48         4.37 o                         
   5   4  10        438.93        404.59        17.07 o                         
   6   4  10        267.53        269.88        15.62 o                         
  -6   5  10         75.92         75.27        15.81 o                         
  -5   5  10        154.94        166.38        10.34 o                         
  -4   5  10        214.83        230.53         9.55 o                         
  -3   5  10        340.70        323.74         9.95 o                         
  -2   5  10         75.44         60.90         4.58 o                         
  -1   5  10       3473.65       3718.76       233.77 o                         
   0   5  10        333.66        325.82         9.59 o                         
   1   5  10       3556.64       3476.18       183.88 o                         
   2   5  10         59.97         47.66         3.29 o                         
   3   5  10        229.35        224.69         7.28 o                         
   4   5  10        238.35        235.29         7.84 o                         
   5   5  10        145.57        149.93         8.46 o                         
   6   5  10         81.64         71.46         9.09 o                         
  -5   6  10         44.24         56.64         7.07 o                         
  -4   6  10       1050.43       1019.68        31.48 o                         
  -3   6  10       1310.95       1286.24        33.48 o                         
  -2   6  10       1692.04       1647.94        47.23 o                         
  -1   6  10       2794.51       2848.42       104.64 o                         
   0   6  10        819.77        875.00        21.46 o                         
   1   6  10       2859.41       2872.61       114.07 o                         
   2   6  10       1710.85       1595.44        47.12 o                         
   3   6  10       1131.72       1114.40        30.21 o                         
   4   6  10       1079.10       1013.12        25.68 o                         
   5   6  10         53.37         50.99         4.93 o                         
  -5   7  10        128.09        132.97         8.67 o                         
  -4   7  10        300.54        300.88        11.14 o                         
  -3   7  10       1209.98       1203.59        33.61 o                         
  -2   7  10       1048.24       1080.44        30.53 o                         
  -1   7  10        186.70        183.88         7.05 o                         
   0   7  10         71.16         70.42         4.00 o                         
   1   7  10        180.80        181.01         6.31 o                         
   2   7  10        931.21        898.53        26.77 o                         
   3   7  10        960.76        931.09        27.74 o                         
   4   7  10        256.82        258.62         9.80 o                         
   5   7  10        121.80        138.21         8.53 o                         
  -5   8  10        430.96        451.50        19.21 o                         
  -4   8  10        613.65        627.06        27.61 o                         
  -3   8  10       1107.86       1109.62        35.74 o                         
  -2   8  10        467.63        471.11        17.86 o                         
  -1   8  10        263.62        266.85         8.69 o                         
   0   8  10        131.22        131.29         7.42 o                         
   1   8  10        235.64        225.36         8.38 o                         
   2   8  10        611.64        596.16        16.64 o                         
   3   8  10       1250.14       1215.53        32.91 o                         
   4   8  10        601.94        624.06        25.47 o                         
   5   8  10        431.55        435.07        19.23 o                         
  -5   9  10         51.66         57.89         6.15 o                         
  -4   9  10        188.44        211.50        17.38 o                         
  -3   9  10        483.27        492.24        18.93 o                         
  -2   9  10        849.06        850.59        27.19 o                         
  -1   9  10        553.58        577.70        18.10 o                         
   0   9  10        133.18        129.50         6.13 o                         
   1   9  10        585.99        587.48        16.87 o                         
   2   9  10        857.37        829.14        23.14 o                         
   3   9  10        574.68        568.05        17.27 o                         
   4   9  10        230.10        258.71        13.66 o                         
   5   9  10         43.66         39.70         5.17 o                         
  -4  10  10        484.12        494.17        25.79 o                         
  -3  10  10        769.47        783.24        30.53 o                         
  -2  10  10        437.36        445.27        16.19 o                         
  -1  10  10        172.47        187.23         8.81 o                         
   0  10  10        215.45        211.45         8.35 o                         
   1  10  10        237.56        245.62         8.77 o                         
   2  10  10        409.79        395.11        14.14 o                         
   3  10  10        662.93        667.32        23.15 o                         
   4  10  10        480.74        494.14        17.18 o                         
  -4  11  10        171.71        138.98        14.04 o                         
  -3  11  10        239.09        248.92        20.70 o                         
  -2  11  10        200.34        200.21        12.69 o                         
  -1  11  10        234.30        243.02        10.63 o                         
   0  11  10        171.92        170.82         8.13 o                         
   1  11  10        255.38        241.90         9.39 o                         
   2  11  10        195.38        199.97         9.69 o                         
   3  11  10        286.29        268.98        12.56 o                         
   4  11  10        191.71        194.85         9.63 o                         
  -3  12  10        397.78        398.97        23.77 o                         
  -2  12  10        339.95        340.87        19.04 o                         
  -1  12  10        480.26        506.85        18.59 o                         
   0  12  10         21.15         30.07         4.01 o                         
   1  12  10        477.91        485.62        19.98 o                         
   2  12  10        313.31        312.50        12.15 o                         
   3  12  10        418.36        418.38        17.78 o                         
  -2  13  10        210.51        201.29        11.50 o                         
  -1  13  10        159.10        162.28        10.00 o                         
   0  13  10         61.60         61.72         5.39 o                         
   1  13  10        135.08        139.59         8.25 o                         
   2  13  10        236.38        225.53        14.07 o                         
  -1  14  10         52.38         51.07         6.07 o                         
   0  14  10        133.16        154.07        10.67 o                         
   1  14  10         27.04         19.26         5.67 o                         
   1   0  11        841.03        822.68        24.45 o                         
   2   0  11        398.56        332.13         9.12 o                         
   3   0  11       4203.68       3931.78       264.37 o                         
   4   0  11        865.40        878.09        27.26 o                         
   5   0  11         33.69         37.64         4.62 o                         
   6   0  11         16.20         14.66         3.48 o                         
  -6   1  11        131.77        165.50        12.02 o                         
  -5   1  11        431.05        436.81        17.08 o                         
  -4   1  11       1788.28       1835.60        51.57 o                         
  -3   1  11       1460.37       1515.19        36.48 o                         
  -2   1  11       2564.28       2698.53       121.22 o                         
  -1   1  11        643.44        620.04        14.71 o                         
   0   1  11        866.12        899.73        24.57 o                         
   1   1  11        571.00        577.24        15.66 o                         
   2   1  11       2419.47       2619.77       215.14 o                         
   3   1  11       1352.02       1393.68        36.10 o                         
   4   1  11       1642.01       1641.37        48.57 o                         
   5   1  11        456.83        464.76        18.17 o                         
   6   1  11        140.28        145.28        10.89 o                         
  -6   2  11         67.66         67.92         8.55 o                         
  -5   2  11        141.44        150.48         7.88 o                         
  -4   2  11       1636.32       1730.16        47.88 o                         
  -3   2  11       2602.34       2577.91        72.36 o                         
  -2   2  11       1463.71       1436.54        39.53 o                         
  -1   2  11        316.65        336.90        10.16 o                         
   0   2  11       1026.57        982.87        28.73 o                         
   1   2  11        420.15        442.42        13.19 o                         
   2   2  11       1493.64       1503.71        39.38 o                         
   3   2  11       2711.67       2648.47        81.15 o                         
   4   2  11       1480.15       1454.10        44.66 o                         
   5   2  11        151.90        159.34         9.57 o                         
   6   2  11         47.60         44.27         6.84 o                         
  -6   3  11         93.21         86.49        12.80 o                         
  -5   3  11          8.14          9.81         3.75 o                         
  -4   3  11        483.25        491.49        14.55 o                         
  -3   3  11       1101.77       1078.67        27.16 o                         
  -2   3  11       4167.92       4194.16       242.34 o                         
  -1   3  11       1191.29       1160.96        29.16 o                         
   0   3  11       5792.20       6685.21       293.17 o                         
   1   3  11       1210.48       1180.99        31.58 o                         
   2   3  11       4107.03       3810.84       166.86 o                         
   3   3  11       1042.33       1009.99        25.44 o                         
   4   3  11        570.38        556.35        16.39 o                         
   5   3  11          3.56          5.40         3.20 o                         
   6   3  11        100.40        102.77        10.17 o                         
  -6   4  11        149.11        156.51        15.69 o                         
  -5   4  11        632.70        658.51        28.32 o                         
  -4   4  11        163.55        154.55         7.09 o                         
  -3   4  11        954.47        933.56        24.62 o                         
  -2   4  11       4513.26       4402.52       230.65 o                         
  -1   4  11        663.54        626.63        16.34 o                         
   0   4  11       2554.54       2716.97       112.97 o                         
   1   4  11        625.00        578.66        16.37 o                         
   2   4  11       4580.75       4700.58       231.88 o                         
   3   4  11        975.32        985.25        23.87 o                         
   4   4  11        145.35        128.21         6.57 o                         
   5   4  11        631.08        635.62        23.79 o                         
   6   4  11        142.80        149.94        11.58 o                         
  -6   5  11        231.46        285.04        27.41 o                         
  -5   5  11        308.08        346.88        17.23 o                         
  -4   5  11        275.74        286.57        10.59 o                         
  -3   5  11       1035.57       1030.07        27.72 o                         
  -2   5  11       2828.20       2932.71        95.70 o                         
  -1   5  11       1805.97       1749.67        48.15 o                         
   0   5  11        614.61        641.10        17.13 o                         
   1   5  11       1674.93       1570.70        43.52 o                         
   2   5  11       2674.28       2646.55        85.30 o                         
   3   5  11        951.06        939.95        23.98 o                         
   4   5  11        238.78        233.28         7.93 o                         
   5   5  11        327.02        316.04        14.88 o                         
   6   5  11        207.40        197.15        11.03 o                         
  -5   6  11        323.40        327.99        15.62 o                         
  -4   6  11         86.51         84.04         5.73 o                         
  -3   6  11        121.85        124.77         6.42 o                         
  -2   6  11       1140.25       1128.64        50.35 o                         
  -1   6  11         69.57         69.23         3.89 o                         
   0   6  11       2004.52       1929.18        55.89 o                         
   1   6  11         26.75         27.40         2.11 o                         
   2   6  11       1270.27       1258.25        37.09 o                         
   3   6  11        172.19        163.45         6.15 o                         
   4   6  11        121.08        115.05         5.76 o                         
   5   6  11        310.64        333.19        13.40 o                         
  -5   7  11        112.93        116.31         8.33 o                         
  -4   7  11        166.61        170.07         8.09 o                         
  -3   7  11        341.37        356.05        14.00 o                         
  -2   7  11        554.39        562.08        19.09 o                         
  -1   7  11       2138.85       2271.38        66.53 o                         
   0   7  11       2510.22       2634.21       106.67 o                         
   1   7  11       2322.68       2380.79        67.24 o                         
   2   7  11        560.11        572.53        15.99 o                         
   3   7  11        380.73        377.65        13.14 o                         
   4   7  11        194.16        185.72         7.44 o                         
   5   7  11        134.59        144.28         8.23 o                         
  -5   8  11         56.95         58.04         7.70 o                         
  -4   8  11        244.94        233.62        18.14 o                         
  -3   8  11         86.21         82.53         6.57 o                         
  -2   8  11        311.93        308.95        11.29 o                         
  -1   8  11       1332.01       1358.22        35.59 o                         
   0   8  11       4260.50       4318.66       298.74 o                         
   1   8  11       1250.36       1249.95        31.38 o                         
   2   8  11        222.74        223.47         8.07 o                         
   3   8  11         77.98         70.66         5.33 o                         
   4   8  11        243.62        233.84        12.23 o                         
   5   8  11         58.26         61.09         5.54 o                         
  -5   9  11        128.58        144.09        15.81 o                         
  -4   9  11        151.28        148.95        13.00 o                         
  -3   9  11        135.03        135.26        10.04 o                         
  -2   9  11        269.47        260.26        12.55 o                         
  -1   9  11        930.76        925.70        23.78 o                         
   0   9  11       2368.71       2387.02        58.63 o                         
   1   9  11        830.72        808.80        23.26 o                         
   2   9  11        305.01        287.22         9.72 o                         
   3   9  11        125.75        124.01         7.38 o                         
   4   9  11        139.15        137.16         7.58 o                         
   5   9  11        126.59        141.92         8.74 o                         
  -4  10  11        170.85        156.47        18.80 o                         
  -3  10  11          5.03          8.13         4.11 o                         
  -2  10  11        127.92        129.44         8.81 o                         
  -1  10  11         87.30         93.33         5.66 o                         
   0  10  11       1452.66       1477.51        35.97 o                         
   1  10  11         84.80         90.47         5.40 o                         
   2  10  11        175.78        167.34         7.64 o                         
   3  10  11          8.02         11.68         2.72 o                         
   4  10  11        168.37        162.82         8.64 o                         
  -4  11  11        110.73        116.78        22.14 o                         
  -3  11  11        457.75        467.61        25.88 o                         
  -2  11  11        125.39        139.33        12.63 o                         
  -1  11  11        688.04        704.18        22.13 o                         
   0  11  11        308.46        307.06        10.88 o                         
   1  11  11        741.95        728.68        22.32 o                         
   2  11  11        115.53        115.86         6.93 o                         
   3  11  11        464.70        487.17        18.89 o                         
   4  11  11        117.59        116.79         6.76 o                         
  -3  12  11         87.53         77.86        10.34 o                         
  -2  12  11        539.75        532.86        24.16 o                         
  -1  12  11        281.50        272.11        14.96 o                         
   0  12  11        304.82        352.66        14.11 o                         
   1  12  11        290.49        282.17        11.49 o                         
   2  12  11        520.60        499.84        17.07 o                         
   3  12  11         77.42         80.24         7.16 o                         
  -2  13  11        360.41        361.20        23.31 o                         
  -1  13  11        363.75        380.35        15.63 o                         
   0  13  11         44.50         53.29         4.96 o                         
   1  13  11        364.39        361.50        14.30 o                         
   2  13  11        372.08        372.22        18.92 o                         
  -1  14  11        159.22        172.03        10.70 o                         
   0  14  11        131.31        147.19         9.62 o                         
   1  14  11        124.98        131.97        12.79 o                         
   0   0  12        582.75        591.58        28.91 o                         
   1   0  12      12318.51      13251.94       598.88 o                         
   2   0  12         62.19         75.27         3.92 o                         
   3   0  12        195.22        175.66         6.59 o                         
   4   0  12         71.34         86.31         6.00 o                         
   5   0  12        477.33        497.62        19.24 o                         
   6   0  12         33.30         42.20         5.76 o                         
  -6   1  12        371.84        410.96        22.39 o                         
  -5   1  12        183.11        187.52         9.70 o                         
  -4   1  12        301.99        283.41        11.01 o                         
  -3   1  12         50.88         59.03         3.71 o                         
  -2   1  12       1747.26       1725.30        49.11 o                         
  -1   1  12        517.52        518.34        12.59 o                         
   0   1  12       9097.35       9692.79       390.40 o                         
   1   1  12        575.75        574.38        13.68 o                         
   2   1  12       1749.70       1741.51        54.46 o                         
   3   1  12         43.52         52.17         3.51 o                         
   4   1  12        318.34        300.28        11.58 o                         
   5   1  12        202.39        201.22        10.42 o                         
   6   1  12        343.43        361.78        19.88 o                         
  -6   2  12          8.32          3.42         4.00 o                         
  -5   2  12        493.31        505.78        18.92 o                         
  -4   2  12         45.79         52.18         4.05 o                         
  -3   2  12        273.37        293.53         9.03 o                         
  -2   2  12       1038.48       1001.38        25.13 o                         
  -1   2  12       2140.48       2056.40        99.32 o                         
   0   2  12          1.41          4.12         1.03 o                         
   1   2  12       2336.41       2305.88        84.77 o                         
   2   2  12        973.14        955.37        27.42 o                         
   3   2  12        242.49        251.18         8.73 o                         
   4   2  12         21.19         22.60         3.12 o                         
   5   2  12        488.70        478.77        18.93 o                         
   6   2  12          5.13          9.62         4.45 o                         
  -6   3  12         83.34        109.89        13.71 o                         
  -5   3  12        465.87        471.93        21.02 o                         
  -4   3  12        213.69        209.47         7.87 o                         
  -3   3  12       2222.12       2185.61        57.42 o                         
  -2   3  12        986.69       1036.22        25.05 o                         
  -1   3  12        720.06        867.41        21.80 o                         
   0   3  12       2281.31       2074.05        72.06 o                         
   1   3  12        698.20        810.83        21.72 o                         
   2   3  12        840.89        863.33        28.77 o                         
   3   3  12       2186.79       2166.80        57.24 o                         
   4   3  12        224.86        226.61         8.38 o                         
   5   3  12        478.66        488.13        19.67 o                         
   6   3  12         68.26         75.35         8.66 o                         
  -6   4  12          9.93         13.28         8.01 o                         
  -5   4  12        436.90        427.31        19.83 o                         
  -4   4  12        148.76        140.68         7.16 o                         
  -3   4  12        154.68        146.23         5.86 o                         
  -2   4  12       3822.99       3849.16       269.01 o                         
  -1   4  12        615.89        564.24        17.47 o                         
   0   4  12         54.64         53.52         2.93 o                         
   1   4  12        678.91        604.56        15.32 o                         
   2   4  12       4043.84       3953.74       190.29 o                         
   3   4  12        148.53        147.19         5.57 o                         
   4   4  12        200.45        185.96         6.66 o                         
   5   4  12        454.50        423.02        17.49 o                         
   6   4  12          9.08          9.60         3.52 o                         
  -5   5  12         29.64         36.43         5.33 o                         
  -4   5  12        178.53        179.08         7.94 o                         
  -3   5  12       3991.01       3970.60       120.67 o                         
  -2   5  12        674.52        607.27        18.87 o                         
  -1   5  12       1277.60       1311.58        33.26 o                         
   0   5  12       2971.91       2866.98       114.55 o                         
   1   5  12       1159.87       1125.32        30.73 o                         
   2   5  12        725.30        659.47        19.40 o                         
   3   5  12       4065.32       3920.65       154.33 o                         
   4   5  12        164.79        162.97         7.88 o                         
   5   5  12         34.53         37.10         4.62 o                         
  -5   6  12         94.73         99.55         8.01 o                         
  -4   6  12        233.64        229.71         8.83 o                         
  -3   6  12         12.48         20.93         2.53 o                         
  -2   6  12        102.71        110.34         7.22 o                         
  -1   6  12        730.00        736.73        18.75 o                         
   0   6  12          8.99         15.73         1.98 o                         
   1   6  12        636.85        640.51        18.82 o                         
   2   6  12         47.59         45.85         5.37 o                         
   3   6  12          8.98         19.85         2.80 o                         
   4   6  12        163.54        167.88         6.72 o                         
   5   6  12         93.05         95.07         6.85 o                         
  -5   7  12        459.28        492.30        20.93 o                         
  -4   7  12         80.33         75.81         5.13 o                         
  -3   7  12       1420.06       1455.90        45.69 o                         
  -2   7  12        143.93        148.30         7.76 o                         
  -1   7  12       1328.49       1387.48        35.02 o                         
   0   7  12        638.56        700.41        19.39 o                         
   1   7  12       1364.29       1370.38        35.42 o                         
   2   7  12        160.44        158.70         8.63 o                         
   3   7  12       1328.31       1323.89        38.07 o                         
   4   7  12         66.59         62.95         4.15 o                         
   5   7  12        452.46        487.40        21.56 o                         
  -5   8  12         12.33         14.40         3.99 o                         
  -4   8  12       1754.48       1762.04       127.26 o                         
  -3   8  12         55.34         63.23         5.80 o                         
  -2   8  12        681.42        706.10        23.73 o                         
  -1   8  12        150.87        143.45         6.60 o                         
   0   8  12         24.95         24.65         2.93 o                         
   1   8  12        135.33        127.04         5.31 o                         
   2   8  12        785.58        756.32        20.65 o                         
   3   8  12         46.19         48.83         4.19 o                         
   4   8  12       1802.09       1739.47        46.48 o                         
   5   8  12         14.64         17.74         3.13 o                         
  -4   9  12         59.10         51.46         7.96 o                         
  -3   9  12        369.30        385.29        19.92 o                         
  -2   9  12          7.08          9.96         3.05 o                         
  -1   9  12        867.44        932.93        25.78 o                         
   0   9  12        197.29        189.14         7.55 o                         
   1   9  12        843.82        846.08        22.15 o                         
   2   9  12          8.92         12.10         2.13 o                         
   3   9  12        392.18        393.08        16.44 o                         
   4   9  12         49.49         50.84         3.91 o                         
  -4  10  12        469.57        423.36        41.55 o                         
  -3  10  12         30.39         30.81         7.33 o                         
  -2  10  12        266.36        272.46        14.51 o                         
  -1  10  12        230.05        233.64         9.53 o                         
   0  10  12         32.53         31.33         3.08 o                         
   1  10  12        242.27        234.80         8.91 o                         
   2  10  12        254.57        253.27        10.13 o                         
   3  10  12         34.27         34.16         4.83 o                         
   4  10  12        443.08        425.00        18.78 o                         
  -4  11  12          4.39          5.48         6.96 o                         
  -3  11  12        666.07        709.52        34.35 o                         
  -2  11  12        275.08        266.12        15.74 o                         
  -1  11  12       1133.85       1199.34        39.99 o                         
   0  11  12        723.33        744.74        21.05 o                         
   1  11  12       1173.48       1175.40        33.79 o                         
   2  11  12        289.92        275.84        10.94 o                         
   3  11  12        653.24        649.37        24.23 o                         
   4  11  12          8.67          9.05         2.79 o                         
  -3  12  12         27.95         44.28        14.55 o                         
  -2  12  12        284.41        274.47        16.23 o                         
  -1  12  12        219.09        228.10        11.15 o                         
   0  12  12         68.88         71.14         5.40 o                         
   1  12  12        216.15        217.02         9.66 o                         
   2  12  12        289.25        266.51        10.83 o                         
   3  12  12         22.59         21.37         3.69 o                         
  -2  13  12        114.58        136.60        16.42 o                         
  -1  13  12         80.90         79.18         7.19 o                         
   0  13  12        720.71        743.13        37.13 o                         
   1  13  12        102.71        108.26         7.16 o                         
   2  13  12        107.06        103.36         9.35 o                         
   0  14  12         42.65         57.73         6.89 o                         
   1   0  13       4373.74       4865.95       229.98 o                         
   2   0  13        426.94        520.97        14.41 o                         
   3   0  13       2881.56       2892.94        81.02 o                         
   4   0  13         86.04        100.13         6.49 o                         
   5   0  13        230.22        245.65        11.77 o                         
   6   0  13          1.43          4.18         3.05 o                         
  -6   1  13        115.67        115.37         7.81 o                         
  -5   1  13          8.25         12.42         3.23 o                         
  -4   1  13       1356.38       1341.05        36.03 o                         
  -3   1  13        261.70        240.26         8.44 o                         
  -2   1  13       1703.24       1657.07        42.99 o                         
  -1   1  13         86.05         97.70         3.59 o                         
   0   1  13        666.85        704.16        15.39 o                         
   1   1  13        100.36        117.50         4.46 o                         
   2   1  13       1628.93       1601.02        43.37 o                         
   3   1  13        307.83        292.55         9.04 o                         
   4   1  13       1321.41       1290.63        36.11 o                         
   5   1  13          3.29          4.32         3.00 o                         
   6   1  13        123.16        136.38        11.51 o                         
  -6   2  13         10.66         16.90         5.47 o                         
  -5   2  13        249.42        294.11        15.03 o                         
  -4   2  13        288.49        275.99         9.92 o                         
  -3   2  13       2904.57       2930.79        88.96 o                         
  -2   2  13          7.00          5.80         1.74 o                         
  -1   2  13       2117.72       2210.65        82.92 o                         
   0   2  13       3783.62       3823.97       226.70 o                         
   1   2  13       1823.99       1947.11        63.25 o                         
   2   2  13          1.13          3.37         1.12 o                         
   3   2  13       2840.57       2815.46        74.21 o                         
   4   2  13        300.61        274.83        10.42 o                         
   5   2  13        293.95        308.88        14.06 o                         
   6   2  13         18.60         22.35         5.35 o                         
  -6   3  13          2.38          4.72         4.81 o                         
  -5   3  13        243.83        251.50        13.15 o                         
  -4   3  13        682.27        711.33        19.42 o                         
  -3   3  13        396.58        390.83        11.48 o                         
  -2   3  13       2760.05       2626.14       112.81 o                         
  -1   3  13       1781.62       1908.41        54.88 o                         
   0   3  13         40.34         46.46         2.92 o                         
   1   3  13       1515.62       1584.09        49.09 o                         
   2   3  13       3008.65       3036.13        91.32 o                         
   3   3  13        450.84        452.72        13.84 o                         
   4   3  13        688.37        688.55        19.79 o                         
   5   3  13        273.19        280.82        13.10 o                         
   6   3  13          0.78          3.76         3.85 o                         
  -6   4  13        242.24        305.49        28.89 o                         
  -5   4  13        500.52        501.50        22.46 o                         
  -4   4  13         60.05         63.37         4.94 o                         
  -3   4  13       2240.82       2210.09        59.68 o                         
  -2   4  13       3102.03       2991.93       103.33 o                         
  -1   4  13         94.83         98.67         4.77 o                         
   0   4  13       1754.94       1713.78        49.56 o                         
   1   4  13         51.68         57.15         3.60 o                         
   2   4  13       3045.40       3021.82        92.36 o                         
   3   4  13       2387.61       2369.76        61.46 o                         
   4   4  13         44.33         46.56         3.85 o                         
   5   4  13        503.56        477.94        17.71 o                         
   6   4  13        235.08        250.23        13.10 o                         
  -5   5  13        144.16        163.69         9.11 o                         
  -4   5  13        137.87        134.07         7.33 o                         
  -3   5  13        424.09        424.38        13.44 o                         
  -2   5  13       2907.54       2821.34        98.85 o                         
  -1   5  13       1819.81       1791.33        52.98 o                         
   0   5  13        619.94        670.36        18.00 o                         
   1   5  13       2026.87       1921.29        49.76 o                         
   2   5  13       2924.20       2873.91        80.69 o                         
   3   5  13        397.77        393.99        14.23 o                         
   4   5  13         81.45         74.72         4.03 o                         
   5   5  13        129.04        134.67         8.85 o                         
  -5   6  13        253.94        246.18        16.66 o                         
  -4   6  13         87.22         85.98         5.56 o                         
  -3   6  13        463.77        447.75        15.59 o                         
  -2   6  13       1553.36       1608.49        48.06 o                         
  -1   6  13          7.52         14.68         2.48 o                         
   0   6  13       2482.38       2406.79        84.58 o                         
   1   6  13          9.62         12.28         2.32 o                         
   2   6  13       1705.07       1727.52        53.66 o                         
   3   6  13        394.85        378.80        15.47 o                         
   4   6  13        118.35        113.12         5.77 o                         
   5   6  13        274.25        266.75        12.33 o                         
  -5   7  13        217.54        232.30        12.23 o                         
  -4   7  13         42.56         39.33         4.07 o                         
  -3   7  13        355.96        338.63        13.32 o                         
  -2   7  13        201.29        201.24         9.09 o                         
  -1   7  13       2086.93       2185.41        58.61 o                         
   0   7  13       1036.56       1108.25        30.48 o                         
   1   7  13       2166.15       2253.88        64.18 o                         
   2   7  13        237.81        218.66        10.06 o                         
   3   7  13        331.60        316.43        13.58 o                         
   4   7  13         44.73         36.16         5.33 o                         
   5   7  13        202.32        208.04        11.03 o                         
  -5   8  13         10.10         17.71         4.20 o                         
  -4   8  13        186.14        195.40        13.97 o                         
  -3   8  13        188.77        191.49         9.68 o                         
  -2   8  13        714.15        764.64        29.11 o                         
  -1   8  13         24.77         23.06         2.86 o                         
   0   8  13       5315.74       5405.06       262.21 o                         
   1   8  13         39.43         33.37         3.93 o                         
   2   8  13        750.90        756.85        28.34 o                         
   3   8  13        183.08        163.16        10.39 o                         
   4   8  13        160.64        162.63        11.28 o                         
   5   8  13         15.13         15.78         5.03 o                         
  -4   9  13          1.03          1.13         5.05 o                         
  -3   9  13         32.38         38.72         6.96 o                         
  -2   9  13         36.02         30.30         4.23 o                         
  -1   9  13       1345.43       1378.18        36.23 o                         
   0   9  13        809.71        845.62        24.77 o                         
   1   9  13       1264.65       1243.38        31.32 o                         
   2   9  13         44.54         34.19         2.62 o                         
   3   9  13         30.36         29.75         3.50 o                         
   4   9  13          2.67          3.75         2.61 o                         
  -4  10  13         97.89         89.40        16.87 o                         
  -3  10  13        163.29        176.37        12.29 o                         
  -2  10  13        247.81        254.04        14.66 o                         
  -1  10  13         13.33         16.16         3.02 o                         
   0  10  13        341.91        363.86        11.70 o                         
   1  10  13         23.30         23.52         2.47 o                         
   2  10  13        272.81        274.26        10.29 o                         
   3  10  13        164.10        164.59         9.46 o                         
   4  10  13         84.14         88.87         6.56 o                         
  -3  11  13         40.00         46.42         8.39 o                         
  -2  11  13        104.47        121.24        11.23 o                         
  -1  11  13        404.66        417.17        17.00 o                         
   0  11  13          5.87         15.50         2.72 o                         
   1  11  13        423.99        406.92        12.94 o                         
   2  11  13        107.45        125.23         6.80 o                         
   3  11  13         45.49         54.57         5.93 o                         
  -3  12  13        214.32        226.42        33.73 o                         
  -2  12  13        308.10        306.37        20.57 o                         
  -1  12  13        170.35        176.49        10.98 o                         
   0  12  13       1123.42       1180.40        33.82 o                         
   1  12  13        127.17        122.14         6.39 o                         
   2  12  13        304.04        282.41        11.27 o                         
   3  12  13        219.94        222.68        15.34 o                         
  -2  13  13        370.64        359.65        34.79 o                         
  -1  13  13        315.72        307.09        18.64 o                         
   0  13  13          5.14          7.09         2.68 o                         
   1  13  13        326.11        316.10        14.52 o                         
   2  13  13        378.83        358.01        17.91 o                         
   0   0  14       5887.22       6503.30       415.22 o                         
   1   0  14       4445.92       4867.31       320.27 o                         
   2   0  14        310.59        297.67        11.22 o                         
   3   0  14        321.57        323.71        10.27 o                         
   4   0  14         71.88         65.70         4.87 o                         
   5   0  14        501.43        496.10        19.24 o                         
   6   0  14         31.78         40.49         5.52 o                         
  -6   1  14        217.17        247.79        16.81 o                         
  -5   1  14        290.31        298.09        13.00 o                         
  -4   1  14         33.49         35.95         3.64 o                         
  -3   1  14         73.77         80.88         4.64 o                         
  -2   1  14        563.46        538.94        12.59 o                         
  -1   1  14       2499.84       2488.21       121.24 o                         
   0   1  14      10187.87      10611.74       433.66 o                         
   1   1  14       2408.33       2459.10        99.38 o                         
   2   1  14        460.72        436.83        14.59 o                         
   3   1  14         65.43         68.23         4.05 o                         
   4   1  14         20.62         19.93         3.29 o                         
   5   1  14        278.60        267.25        12.70 o                         
   6   1  14        214.62        218.21        14.29 o                         
  -6   2  14        196.63        240.48        19.75 o                         
  -5   2  14        431.57        431.23        17.39 o                         
  -4   2  14        201.66        198.53         8.05 o                         
  -3   2  14        101.96        108.57         4.95 o                         
  -2   2  14        821.77        783.07        19.36 o                         
  -1   2  14       1156.27       1066.09        28.53 o                         
   0   2  14        535.98        476.89        11.01 o                         
   1   2  14       1322.38       1217.74        29.18 o                         
   2   2  14        789.53        773.03        22.64 o                         
   3   2  14         90.13         85.54         5.05 o                         
   4   2  14        204.21        203.55         8.31 o                         
   5   2  14        440.35        406.51        17.92 o                         
   6   2  14        189.91        196.45        15.09 o                         
  -6   3  14        339.69        411.52        36.26 o                         
  -5   3  14        569.01        543.48        21.63 o                         
  -4   3  14        139.73        134.28         6.44 o                         
  -3   3  14        256.44        254.50         7.74 o                         
  -2   3  14        188.05        185.47         6.60 o                         
  -1   3  14        188.05        177.84         6.59 o                         
   0   3  14       3773.28       3656.80       188.24 o                         
   1   3  14        214.90        199.25         6.84 o                         
   2   3  14        146.82        146.59         7.88 o                         
   3   3  14        186.96        179.25         9.48 o                         
   4   3  14        156.92        152.12         7.09 o                         
   5   3  14        535.00        540.47        21.71 o                         
   6   3  14        340.22        333.82        19.13 o                         
  -5   4  14        253.89        249.19        11.20 o                         
  -4   4  14        409.64        432.12        13.46 o                         
  -3   4  14       2057.97       2028.11        50.70 o                         
  -2   4  14       2301.81       2282.53        55.80 o                         
  -1   4  14        471.16        479.44        13.03 o                         
   0   4  14       3581.83       3581.34       147.72 o                         
   1   4  14        425.25        420.82        11.64 o                         
   2   4  14       2282.76       2275.08        60.45 o                         
   3   4  14       2111.52       2065.07        59.72 o                         
   4   4  14        452.83        467.28        12.50 o                         
   5   4  14        305.55        282.89        11.91 o                         
  -5   5  14        133.64        147.91        10.89 o                         
  -4   5  14        553.17        566.32        17.59 o                         
  -3   5  14        110.06         98.96         6.86 o                         
  -2   5  14        804.10        788.96        22.37 o                         
  -1   5  14       2766.66       2882.84       111.89 o                         
   0   5  14       1043.77       1025.83        26.41 o                         
   1   5  14       2769.43       2745.87        72.70 o                         
   2   5  14        878.68        893.50        25.38 o                         
   3   5  14        208.57        192.04        12.20 o                         
   4   5  14        498.40        536.22        18.37 o                         
   5   5  14        115.54        121.59         7.39 o                         
  -5   6  14        177.37        192.32        11.00 o                         
  -4   6  14        561.37        546.77        18.43 o                         
  -3   6  14        410.45        430.68        17.35 o                         
  -2   6  14       2842.48       2900.87        81.57 o                         
  -1   6  14        663.83        680.88        20.59 o                         
   0   6  14         83.13         89.05         4.55 o                         
   1   6  14        557.62        544.69        16.81 o                         
   2   6  14       2843.78       2867.90        81.78 o                         
   3   6  14        311.90        313.05        14.22 o                         
   4   6  14        525.24        481.81        18.80 o                         
   5   6  14        160.74        171.85        11.13 o                         
  -5   7  14        111.76        120.22        10.02 o                         
  -4   7  14        220.62        218.44        17.83 o                         
  -3   7  14       1031.32       1044.40        39.46 o                         
  -2   7  14       2869.57       2987.93        84.41 o                         
  -1   7  14        108.60        104.28         5.20 o                         
   0   7  14        618.00        652.61        18.22 o                         
   1   7  14        111.90        111.66         6.53 o                         
   2   7  14       3047.72       2987.02        85.48 o                         
   3   7  14       1286.42       1299.52        42.07 o                         
   4   7  14        192.05        203.98        12.99 o                         
   5   7  14        115.96        125.53        14.28 o                         
  -5   8  14        160.84        152.29        10.88 o                         
  -4   8  14        967.36        989.84        64.41 o                         
  -3   8  14       1208.23       1180.82        39.53 o                         
  -2   8  14        451.13        459.17        27.67 o                         
  -1   8  14        706.12        722.17        20.72 o                         
   0   8  14        235.33        236.72         8.64 o                         
   1   8  14        699.34        674.86        21.73 o                         
   2   8  14        304.44        264.58        13.68 o                         
   3   8  14       1230.87       1144.34        41.39 o                         
   4   8  14        911.07        906.47        39.56 o                         
   5   8  14        162.05        150.52        30.99 o                         
  -4   9  14        244.32        255.48        22.82 o                         
  -3   9  14       1602.46       1601.38        60.19 o                         
  -2   9  14        126.91        138.14         8.51 o                         
  -1   9  14        116.37        123.35         6.57 o                         
   0   9  14         53.70         50.19         4.17 o                         
   1   9  14        131.97        135.70         5.65 o                         
   2   9  14        119.67        130.09         7.43 o                         
   3   9  14       1549.12       1530.57        59.85 o                         
   4   9  14        250.02        254.92        18.74 o                         
  -4  10  14        367.30        349.74        34.58 o                         
  -3  10  14        361.35        377.84        18.55 o                         
  -2  10  14        464.36        486.59        22.41 o                         
  -1  10  14        301.27        296.33        11.63 o                         
   0  10  14         16.39         11.15         2.34 o                         
   1  10  14        257.73        252.63        10.50 o                         
   2  10  14        513.43        506.02        20.57 o                         
   3  10  14        362.05        336.81        22.40 o                         
  -3  11  14        408.63        388.15        22.79 o                         
  -2  11  14        627.86        637.74        26.95 o                         
  -1  11  14        473.74        485.93        20.22 o                         
   0  11  14          8.55         14.72         2.77 o                         
   1  11  14        509.49        464.78        17.75 o                         
   2  11  14        565.28        558.82        23.50 o                         
   3  11  14        361.45        339.82        25.06 o                         
  -3  12  14        226.43        216.72        32.47 o                         
  -2  12  14        332.06        344.11        18.38 o                         
  -1  12  14        376.60        390.55        17.06 o                         
   0  12  14        147.45        165.02         9.72 o                         
   1  12  14        410.30        425.71        13.43 o                         
   2  12  14        357.12        339.90        15.21 o                         
   3  12  14        255.81        261.21        26.57 o                         
  -2  13  14        177.69        222.42        36.05 o                         
  -1  13  14        180.92        175.41        12.83 o                         
   0  13  14        238.21        230.20        12.21 o                         
   1  13  14        167.72        165.50         9.15 o                         
   2  13  14        151.46        168.23        23.61 o                         
   1   0  15       2131.04       2209.80        89.17 o                         
   2   0  15        489.21        449.27        13.08 o                         
   3   0  15        223.55        221.26         7.45 o                         
   4   0  15       1407.63       1342.27        37.44 o                         
   5   0  15        182.46        169.21        10.50 o                         
   6   0  15        156.30        165.77        10.67 o                         
  -6   1  15         12.42         16.41         3.69 o                         
  -5   1  15        271.80        280.06        13.27 o                         
  -4   1  15        252.11        254.90         9.93 o                         
  -3   1  15        700.34        674.71        19.12 o                         
  -2   1  15        301.52        279.25         7.27 o                         
  -1   1  15       1826.69       1739.29        50.03 o                         
   0   1  15         17.48         18.60         2.06 o                         
   1   1  15       1807.12       1751.78        50.73 o                         
   2   1  15        290.51        271.74         8.84 o                         
   3   1  15        798.88        748.01        19.75 o                         
   4   1  15        288.12        301.29        10.71 o                         
   5   1  15        290.58        287.79        13.91 o                         
   6   1  15         18.41         24.17         5.34 o                         
  -6   2  15         47.22         52.23         7.99 o                         
  -5   2  15        225.38        223.80        11.26 o                         
  -4   2  15        602.95        583.04        17.88 o                         
  -3   2  15        788.93        760.71        19.66 o                         
  -2   2  15        357.79        323.32         8.96 o                         
  -1   2  15        630.61        602.94        14.69 o                         
   0   2  15       2075.80       2056.23        71.45 o                         
   1   2  15        687.19        652.13        17.14 o                         
   2   2  15        476.23        462.24        17.64 o                         
   3   2  15        698.81        683.25        20.79 o                         
   4   2  15        571.42        534.69        16.30 o                         
   5   2  15        252.47        246.03        13.96 o                         
   6   2  15         61.94         62.72         9.57 o                         
  -5   3  15        375.69        391.39        17.82 o                         
  -4   3  15        513.59        519.45        15.70 o                         
  -3   3  15        673.99        688.37        17.85 o                         
  -2   3  15        933.09        952.30        24.33 o                         
  -1   3  15        434.49        437.65        13.25 o                         
   0   3  15        118.73        120.82         4.55 o                         
   1   3  15        503.47        507.55        13.91 o                         
   2   3  15        908.46        883.39        26.45 o                         
   3   3  15        680.65        687.95        25.06 o                         
   4   3  15        586.66        582.21        16.11 o                         
   5   3  15        363.05        352.53        15.77 o                         
  -5   4  15        247.52        234.85        12.34 o                         
  -4   4  15        128.47        137.50         6.64 o                         
  -3   4  15       1712.12       1674.14        41.81 o                         
  -2   4  15       1482.88       1507.04        39.86 o                         
  -1   4  15        993.09        964.71        26.79 o                         
   0   4  15        191.28        163.62         5.83 o                         
   1   4  15        999.80        933.06        23.41 o                         
   2   4  15       1619.72       1640.73        43.00 o                         
   3   4  15       1636.28       1627.20        45.63 o                         
   4   4  15        137.79        132.94         6.08 o                         
   5   4  15        192.41        180.92         9.00 o                         
  -5   5  15        246.42        254.06        13.56 o                         
  -4   5  15        189.39        173.48         8.07 o                         
  -3   5  15       1877.95       1867.92        51.93 o                         
  -2   5  15        760.47        771.56        22.37 o                         
  -1   5  15       1115.80       1172.14        29.34 o                         
   0   5  15        765.90        773.49        19.59 o                         
   1   5  15       1109.36       1078.89        29.31 o                         
   2   5  15        738.28        734.70        22.68 o                         
   3   5  15       1720.58       1679.99        48.49 o                         
   4   5  15        216.50        217.28        10.12 o                         
   5   5  15        225.62        231.22        13.04 o                         
  -5   6  15        155.77        178.62        11.87 o                         
  -4   6  15         11.97         14.53         2.57 o                         
  -3   6  15        205.22        216.85         9.57 o                         
  -2   6  15        849.11        839.93        23.55 o                         
  -1   6  15        610.99        606.96        19.61 o                         
   0   6  15        600.11        602.74        17.34 o                         
   1   6  15        793.72        778.88        23.26 o                         
   2   6  15        733.06        704.19        25.43 o                         
   3   6  15        181.34        174.29        10.26 o                         
   4   6  15         30.27         36.90         5.13 o                         
   5   6  15        165.59        169.16        17.58 o                         
  -5   7  15        151.12        159.50        11.15 o                         
  -4   7  15        128.97        128.01        14.97 o                         
  -3   7  15        968.46        965.95        30.50 o                         
  -2   7  15        547.00        567.75        18.11 o                         
  -1   7  15       1534.78       1613.42        42.71 o                         
   0   7  15       2191.79       2340.09        61.94 o                         
   1   7  15       1483.23       1495.03        42.63 o                         
   2   7  15        417.48        421.49        17.66 o                         
   3   7  15       1026.65        965.07        31.71 o                         
   4   7  15        116.08        109.70        10.07 o                         
   5   7  15        162.77        147.35        15.19 o                         
  -4   8  15        196.40        189.65        17.26 o                         
  -3   8  15        173.86        176.92        12.65 o                         
  -2   8  15        221.16        218.79         9.65 o                         
  -1   8  15       1446.45       1449.80        41.04 o                         
   0   8  15        513.69        487.37        14.63 o                         
   1   8  15       1586.37       1527.94        42.54 o                         
   2   8  15        167.09        154.73         8.44 o                         
   3   8  15        181.08        187.30        12.48 o                         
   4   8  15        200.15        181.26        14.14 o                         
  -4   9  15        228.88        221.91        31.09 o                         
  -3   9  15         71.03         72.39         8.15 o                         
  -2   9  15        500.47        522.77        20.36 o                         
  -1   9  15        543.19        592.08        18.34 o                         
   0   9  15       1140.03       1148.41        30.41 o                         
   1   9  15        570.50        598.84        19.54 o                         
   2   9  15        535.46        524.05        19.48 o                         
   3   9  15         75.39         65.90         7.42 o                         
   4   9  15        213.88        224.48        18.30 o                         
  -4  10  15         61.21         47.44        13.07 o                         
  -3  10  15        105.25        111.55        10.11 o                         
  -2  10  15        250.82        229.97        16.21 o                         
  -1  10  15        337.83        354.96        16.81 o                         
   0  10  15         13.94         15.54         2.61 o                         
   1  10  15        317.49        331.78        11.48 o                         
   2  10  15        283.52        257.68        14.28 o                         
   3  10  15         83.67         91.13        11.59 o                         
   4  10  15         67.81        117.00        17.08 o                         
  -3  11  15        262.61        213.14        31.63 o                         
  -2  11  15        226.56        241.85        14.59 o                         
  -1  11  15        207.08        208.83        10.94 o                         
   0  11  15        517.10        531.82        18.56 o                         
   1  11  15        252.99        244.40        10.71 o                         
   2  11  15        241.36        239.01        13.32 o                         
   3  11  15        249.39        256.99        26.14 o                         
  -2  12  15        113.62        134.77        17.56 o                         
  -1  12  15        230.95        247.95        13.26 o                         
   0  12  15          9.01          9.54         2.78 o                         
   1  12  15        196.15        202.16         9.11 o                         
   2  12  15        118.88        126.57        14.92 o                         
  -1  13  15        214.12        208.54        38.48 o                         
   0  13  15        356.03        365.23        22.33 o                         
   1  13  15        237.38        244.47        12.89 o                         
   0   0  16      13679.12      12122.98      1015.73 o                         
   1   0  16        157.67        193.12         6.10 o                         
   2   0  16        558.46        571.80        15.58 o                         
   3   0  16        250.20        228.30         7.79 o                         
   4   0  16        202.97        197.93         7.96 o                         
   5   0  16         43.20         49.51         5.48 o                         
   6   0  16        594.58        620.65        52.08 o                         
  -5   1  16        203.19        203.10        10.58 o                         
  -4   1  16         13.42         10.91         2.52 o                         
  -3   1  16        106.72        107.52         5.37 o                         
  -2   1  16        212.24        221.74         6.16 o                         
  -1   1  16       3614.22       3502.32       169.23 o                         
   0   1  16        429.77        458.14        11.36 o                         
   1   1  16       3634.15       3561.30       142.00 o                         
   2   1  16        202.76        214.83         7.61 o                         
   3   1  16        116.25        112.04         5.53 o                         
   4   1  16          6.69          5.29         2.34 o                         
   5   1  16        192.17        199.97        11.03 o                         
  -5   2  16        283.35        276.33        12.50 o                         
  -4   2  16        759.43        751.53        22.16 o                         
  -3   2  16        185.30        171.41         6.51 o                         
  -2   2  16       1057.08       1016.41        23.94 o                         
  -1   2  16        530.47        521.14        12.75 o                         
   0   2  16       5815.36       6198.45       316.71 o                         
   1   2  16        545.74        533.07        14.91 o                         
   2   2  16        935.42        891.97        27.36 o                         
   3   2  16        203.74        182.56         6.79 o                         
   4   2  16        740.68        735.58        20.84 o                         
   5   2  16        294.30        307.34        14.22 o                         
  -5   3  16        340.33        331.29        13.15 o                         
  -4   3  16        259.57        256.42         9.53 o                         
  -3   3  16        181.31        176.03         6.46 o                         
  -2   3  16       1336.30       1364.57        34.21 o                         
  -1   3  16       1550.53       1562.27        37.96 o                         
   0   3  16         14.59         26.31         2.30 o                         
   1   3  16       1474.46       1453.48        40.44 o                         
   2   3  16       1262.63       1280.74        39.70 o                         
   3   3  16        153.02        156.56         9.19 o                         
   4   3  16        307.34        309.16         9.95 o                         
   5   3  16        311.64        293.37        13.63 o                         
  -5   4  16        238.16        253.68        12.38 o                         
  -4   4  16         15.46         11.80         2.82 o                         
  -3   4  16       1183.82       1194.36        30.63 o                         
  -2   4  16       3714.95       3730.47       143.35 o                         
  -1   4  16         44.53         51.49         3.67 o                         
   0   4  16       1078.48       1070.64        26.01 o                         
   1   4  16         60.47         59.03         3.85 o                         
   2   4  16       3598.81       3548.71       111.27 o                         
   3   4  16       1140.58       1127.72        33.51 o                         
   4   4  16         11.45         12.60         3.22 o                         
   5   4  16        214.11        211.40        10.74 o                         
  -5   5  16         68.60         69.78         7.74 o                         
  -4   5  16        596.60        640.07        20.73 o                         
  -3   5  16        329.88        338.28        11.77 o                         
  -2   5  16       1967.41       2041.67        49.30 o                         
  -1   5  16        762.89        791.61        23.55 o                         
   0   5  16        258.15        269.62         8.49 o                         
   1   5  16        841.94        824.86        22.21 o                         
   2   5  16       1837.36       1835.62        56.44 o                         
   3   5  16        379.44        366.39        13.51 o                         
   4   5  16        528.25        522.26        18.81 o                         
   5   5  16         78.97         77.61         9.33 o                         
  -5   6  16        106.79        106.88         9.93 o                         
  -4   6  16         95.02         92.13         9.70 o                         
  -3   6  16       2723.97       2753.72        78.69 o                         
  -2   6  16        253.69        257.03        10.22 o                         
  -1   6  16       1294.96       1368.72        37.96 o                         
   0   6  16        463.05        455.06        13.41 o                         
   1   6  16       1396.56       1391.63        35.69 o                         
   2   6  16        272.00        270.60        10.65 o                         
   3   6  16       2813.01       2767.23        79.54 o                         
   4   6  16        103.53         94.72         8.29 o                         
   5   6  16         96.12         93.56        12.83 o                         
  -5   7  16         18.57         22.26         3.84 o                         
  -4   7  16       1043.71       1051.07        45.85 o                         
  -3   7  16        196.35        197.67        10.00 o                         
  -2   7  16       1223.44       1271.17        37.12 o                         
  -1   7  16        355.08        361.17        12.18 o                         
   0   7  16        596.61        575.71        16.52 o                         
   1   7  16        323.23        306.61        12.05 o                         
   2   7  16       1171.38       1146.79        34.04 o                         
   3   7  16        219.63        208.46        12.72 o                         
   4   7  16        981.22        955.86        40.19 o                         
   5   7  16         19.76         28.14         7.23 o                         
  -4   8  16         41.39         39.00         7.37 o                         
  -3   8  16        428.78        432.01        19.05 o                         
  -2   8  16         84.97         79.60         6.15 o                         
  -1   8  16        207.47        202.27        10.06 o                         
   0   8  16         29.26         23.20         2.75 o                         
   1   8  16        237.94        221.71        10.70 o                         
   2   8  16         66.05         63.97         5.51 o                         
   3   8  16        541.15        500.33        20.94 o                         
   4   8  16         33.88         39.52         6.54 o                         
  -4   9  16       1035.10        959.01        77.17 o                         
  -3   9  16         10.43         20.67         5.11 o                         
  -2   9  16       1689.13       1778.12        61.59 o                         
  -1   9  16        465.82        430.17        14.22 o                         
   0   9  16        170.19        152.52         6.26 o                         
   1   9  16        479.84        439.73        15.67 o                         
   2   9  16       1570.85       1560.16        49.50 o                         
   3   9  16         14.62         21.78         5.63 o                         
   4   9  16       1111.77       1129.44        45.55 o                         
  -3  10  16        612.89        606.21        26.29 o                         
  -2  10  16        287.17        320.90        16.04 o                         
  -1  10  16        293.32        280.59        12.58 o                         
   0  10  16        265.45        274.43        10.16 o                         
   1  10  16        318.00        317.18        14.98 o                         
   2  10  16        264.47        264.61        15.80 o                         
   3  10  16        587.69        594.26        33.13 o                         
  -3  11  16         19.44         12.65         9.91 o                         
  -2  11  16        240.52        264.20        15.22 o                         
  -1  11  16        215.47        202.55        10.53 o                         
   0  11  16        119.35        108.43         7.03 o                         
   1  11  16        209.64        219.03        12.35 o                         
   2  11  16        241.26        255.24        14.09 o                         
   3  11  16         15.13         21.29         8.64 o                         
  -2  12  16        201.89        179.40        26.99 o                         
  -1  12  16        157.04        155.04        10.08 o                         
   0  12  16        228.57        228.91        10.08 o                         
   1  12  16        145.51        135.17         9.25 o                         
   2  12  16        207.17        189.11        17.98 o                         
  -1  13  16        225.13        221.15        14.40 o                         
   0  13  16          0.27         -3.00         3.00 o                         
   1  13  16        242.52        212.47        11.39 o                         
   1   0  17       1833.43       1900.66        49.96 o                         
   2   0  17       1101.61       1043.39        24.02 o                         
   3   0  17        267.13        262.78         8.47 o                         
   4   0  17       1326.54       1371.25        35.57 o                         
   5   0  17        158.91        154.40         9.54 o                         
  -5   1  17        359.39        372.83        15.78 o                         
  -4   1  17         67.09         79.60         5.17 o                         
  -3   1  17        984.69        963.53        23.87 o                         
  -2   1  17        731.84        746.41        16.45 o                         
  -1   1  17        290.80        263.99         7.47 o                         
   0   1  17         26.93         21.72         1.93 o                         
   1   1  17        238.61        204.30         7.08 o                         
   2   1  17        668.68        686.27        18.15 o                         
   3   1  17        971.10        930.42        23.79 o                         
   4   1  17         61.04         67.68         5.13 o                         
   5   1  17        378.72        400.84        23.35 o                         
  -5   2  17          5.95          9.38         3.12 o                         
  -4   2  17        809.11        798.77        21.37 o                         
  -3   2  17         12.39         10.97         2.17 o                         
  -2   2  17       1283.28       1275.54        31.49 o                         
  -1   2  17        905.83        896.61        20.67 o                         
   0   2  17        782.68        858.30        19.96 o                         
   1   2  17        909.07        895.15        23.82 o                         
   2   2  17       1395.74       1402.83        34.63 o                         
   3   2  17         21.11         18.86         3.25 o                         
   4   2  17        925.84        890.58        23.71 o                         
   5   2  17         11.94         15.52         4.69 o                         
  -5   3  17        135.97        160.35         9.54 o                         
  -4   3  17        102.11        105.69         5.76 o                         
  -3   3  17       1601.12       1605.36        42.76 o                         
  -2   3  17        300.15        295.44        10.25 o                         
  -1   3  17       2353.89       2372.92        72.78 o                         
   0   3  17        653.37        625.61        15.95 o                         
   1   3  17       2293.36       2266.42        60.71 o                         
   2   3  17        300.26        296.93        10.10 o                         
   3   3  17       1558.90       1517.37        46.73 o                         
   4   3  17        117.63        111.76         7.27 o                         
   5   3  17        105.69        123.03         8.41 o                         
  -5   4  17         69.34         75.66         6.56 o                         
  -4   4  17        291.63        278.66         9.46 o                         
  -3   4  17        551.49        539.03        16.62 o                         
  -2   4  17        646.35        683.51        19.31 o                         
  -1   4  17        529.00        525.25        14.76 o                         
   0   4  17         18.72         17.86         2.08 o                         
   1   4  17        506.26        487.86        14.33 o                         
   2   4  17        670.39        705.45        19.92 o                         
   3   4  17        600.93        607.55        21.09 o                         
   4   4  17        255.67        235.75        11.12 o                         
   5   4  17         39.16         34.07         3.32 o                         
  -5   5  17         46.24         51.27         7.80 o                         
  -4   5  17         24.04         20.53         4.89 o                         
  -3   5  17        312.00        300.48        10.40 o                         
  -2   5  17       1093.49       1149.94        28.71 o                         
  -1   5  17        232.54        239.54         8.73 o                         
   0   5  17       1203.01       1218.86        29.53 o                         
   1   5  17        289.50        275.62         9.45 o                         
   2   5  17        963.28        967.23        28.34 o                         
   3   5  17        244.89        255.70        11.63 o                         
   4   5  17         37.94         36.98         4.89 o                         
   5   5  17         28.02         27.82         6.20 o                         
  -5   6  17        374.01        348.09        19.93 o                         
  -4   6  17        633.67        607.82        23.51 o                         
  -3   6  17        241.26        228.03        10.31 o                         
  -2   6  17          8.42          7.48         2.74 o                         
  -1   6  17       1060.71       1107.63        30.83 o                         
   0   6  17        259.60        265.16         9.03 o                         
   1   6  17       1122.92       1080.87        29.33 o                         
   2   6  17         19.41         22.91         3.57 o                         
   3   6  17        237.81        216.61        13.06 o                         
   4   6  17        662.53        621.38        25.55 o                         
   5   6  17        327.40        290.36        22.44 o                         
  -4   7  17        148.50        141.61        13.23 o                         
  -3   7  17         18.52         21.29         4.24 o                         
  -2   7  17        320.95        327.98        12.09 o                         
  -1   7  17         26.94         24.04         3.31 o                         
   0   7  17        779.78        745.16        20.59 o                         
   1   7  17         30.05         26.19         3.69 o                         
   2   7  17        320.29        309.40        12.25 o                         
   3   7  17         21.32         24.76         5.70 o                         
   4   7  17        164.00        163.54        12.58 o                         
  -4   8  17         17.09         10.85         6.49 o                         
  -3   8  17        162.82        148.22        13.37 o                         
  -2   8  17        194.03        192.14         9.61 o                         
  -1   8  17        779.04        811.64        24.97 o                         
   0   8  17        271.10        285.71         9.85 o                         
   1   8  17        867.71        865.74        26.20 o                         
   2   8  17        176.86        176.54         9.46 o                         
   3   8  17        163.43        140.83        11.36 o                         
   4   8  17         19.91         19.77         5.44 o                         
  -4   9  17         83.56         62.41        14.34 o                         
  -3   9  17        380.38        357.20        17.81 o                         
  -2   9  17        132.82        152.76        10.56 o                         
  -1   9  17        226.42        220.77        10.07 o                         
   0   9  17       2238.05       2210.94        51.82 o                         
   1   9  17        193.76        191.90        10.53 o                         
   2   9  17        121.85        129.27         9.09 o                         
   3   9  17        365.66        345.71        17.57 o                         
   4   9  17         85.74         98.46        12.91 o                         
  -3  10  17        216.78        208.48        18.99 o                         
  -2  10  17         10.16         12.45         4.49 o                         
  -1  10  17        936.57        954.71        41.81 o                         
   0  10  17        129.61        122.17         6.02 o                         
   1  10  17        989.09       1044.17        33.85 o                         
   2  10  17         20.95         20.95         4.17 o                         
   3  10  17        220.13        199.89        12.49 o                         
  -3  11  17         78.47         79.49        19.19 o                         
  -2  11  17         15.18         19.36         5.15 o                         
  -1  11  17         80.42         78.83         6.09 o                         
   0  11  17        978.68        964.83        29.99 o                         
   1  11  17         58.25         61.06         7.06 o                         
   2  11  17          7.32         13.23         4.36 o                         
   3  11  17         97.45        115.31        18.98 o                         
  -2  12  17        159.39        144.40        29.31 o                         
  -1  12  17        299.22        307.45        17.23 o                         
   0  12  17          1.17          3.50         2.33 o                         
   1  12  17        305.03        333.51        33.10 o                         
   2  12  17        168.86        172.25        18.13 o                         
   0   0  18       4557.14       4626.44       316.43 o                         
   1   0  18        230.67        205.48         6.84 o                         
   2   0  18        199.79        201.19         6.58 o                         
   3   0  18        241.88        218.18         7.54 o                         
   4   0  18        681.32        640.99        18.64 o                         
   5   0  18         42.48         51.23         5.76 o                         
  -5   1  18        413.13        426.43        17.34 o                         
  -4   1  18        232.68        216.60         8.49 o                         
  -3   1  18         32.50         34.65         3.12 o                         
  -2   1  18        251.06        243.32         7.64 o                         
  -1   1  18       3120.98       3071.21       108.50 o                         
   0   1  18       1808.08       1936.28        55.49 o                         
   1   1  18       3238.21       3200.27       108.96 o                         
   2   1  18        264.63        257.05         7.99 o                         
   3   1  18         30.74         30.88         2.86 o                         
   4   1  18        234.00        209.19         9.56 o                         
   5   1  18        441.67        454.82        19.22 o                         
  -5   2  18         86.52         89.40         6.57 o                         
  -4   2  18         48.89         51.88         4.06 o                         
  -3   2  18        575.37        576.26        16.93 o                         
  -2   2  18        796.95        804.62        20.79 o                         
  -1   2  18        578.94        566.85        14.13 o                         
   0   2  18       3929.78       4125.90       163.65 o                         
   1   2  18        624.20        594.50        16.50 o                         
   2   2  18        743.09        714.02        20.60 o                         
   3   2  18        609.72        601.91        19.10 o                         
   4   2  18         42.19         47.64         4.01 o                         
   5   2  18         90.52         86.55         7.28 o                         
  -5   3  18        203.80        214.28        11.20 o                         
  -4   3  18         99.98        116.84         6.08 o                         
  -3   3  18        241.99        248.51         8.09 o                         
  -2   3  18        662.23        699.96        18.58 o                         
  -1   3  18       3569.71       3375.02       137.40 o                         
   0   3  18       1418.32       1392.25        31.17 o                         
   1   3  18       3641.53       3489.92       119.19 o                         
   2   3  18        572.38        599.62        18.41 o                         
   3   3  18        236.79        235.74        11.08 o                         
   4   3  18        109.74        112.04         8.23 o                         
   5   3  18        244.07        230.53        11.65 o                         
  -5   4  18         70.57         81.37         8.30 o                         
  -4   4  18          0.61          0.35         1.64 o                         
  -3   4  18        671.70        655.84        18.64 o                         
  -2   4  18        304.55        299.10        10.36 o                         
  -1   4  18       2067.39       2167.54        57.42 o                         
   0   4  18        101.88        101.43         3.91 o                         
   1   4  18       2112.38       2178.77        54.34 o                         
   2   4  18        337.01        330.92        11.04 o                         
   3   4  18        644.94        606.39        22.16 o                         
   4   4  18          2.45          2.61         2.79 o                         
   5   4  18         53.01         70.53        10.33 o                         
  -5   5  18         73.20         66.37         6.98 o                         
  -4   5  18        300.56        289.96        14.01 o                         
  -3   5  18        695.70        690.17        20.54 o                         
  -2   5  18       3126.75       3204.26        77.56 o                         
  -1   5  18       1029.87       1006.35        26.26 o                         
   0   5  18         31.96         36.32         3.48 o                         
   1   5  18        980.24        945.98        26.11 o                         
   2   5  18       3115.44       3120.29        77.05 o                         
   3   5  18        724.51        703.47        22.54 o                         
   4   5  18        286.33        272.37        12.88 o                         
   5   5  18         79.75         72.87        10.99 o                         
  -5   6  18        327.16        341.73        33.95 o                         
  -4   6  18        426.59        407.71        19.21 o                         
  -3   6  18       1061.61       1079.71        35.02 o                         
  -2   6  18        602.02        647.20        24.39 o                         
  -1   6  18        221.54        214.17         9.03 o                         
   0   6  18         18.59         23.26         3.23 o                         
   1   6  18        267.64        244.67         9.14 o                         
   2   6  18        655.20        640.41        20.42 o                         
   3   6  18       1231.64       1208.76        41.00 o                         
   4   6  18        399.35        365.61        20.03 o                         
   5   6  18        322.86        316.69        22.67 o                         
  -4   7  18        590.91        539.59        28.26 o                         
  -3   7  18        556.10        546.38        21.83 o                         
  -2   7  18        851.66        871.65        24.83 o                         
  -1   7  18        514.74        471.02        16.13 o                         
   0   7  18         42.05         40.03         4.14 o                         
   1   7  18        566.27        514.43        17.09 o                         
   2   7  18        707.16        691.11        23.50 o                         
   3   7  18        479.26        476.16        21.92 o                         
   4   7  18        571.11        570.28        30.44 o                         
  -4   8  18        119.50        128.80        21.93 o                         
  -3   8  18       1034.10       1066.98        42.34 o                         
  -2   8  18        143.16        155.56         9.05 o                         
  -1   8  18        112.71        123.90         7.14 o                         
   0   8  18        279.42        246.38         9.18 o                         
   1   8  18        109.59        115.86         7.67 o                         
   2   8  18        118.67        114.32         8.68 o                         
   3   8  18       1104.53       1099.75        46.58 o                         
   4   8  18        117.31        141.38        14.92 o                         
  -4   9  18        315.80        335.19        35.21 o                         
  -3   9  18        246.24        258.74        14.84 o                         
  -2   9  18        305.97        318.92        18.77 o                         
  -1   9  18         59.44         74.95         7.28 o                         
   0   9  18         90.62         89.68         4.75 o                         
   1   9  18         45.51         55.97         5.98 o                         
   2   9  18        369.81        367.65        16.19 o                         
   3   9  18        274.71        282.18        13.65 o                         
   4   9  18        322.31        389.31        27.36 o                         
  -3  10  18        614.10        560.60        35.30 o                         
  -2  10  18        511.66        513.71        23.14 o                         
  -1  10  18        215.16        215.22        12.99 o                         
   0  10  18        291.06        314.85        13.63 o                         
   1  10  18        195.75        181.25        12.15 o                         
   2  10  18        504.95        503.64        21.51 o                         
   3  10  18        591.25        549.68        31.85 o                         
  -2  11  18        494.38        509.77        43.01 o                         
  -1  11  18        115.58        104.39         6.67 o                         
   0  11  18          1.43          2.68         1.96 o                         
   1  11  18         96.01        104.84        10.65 o                         
   2  11  18        519.69        548.70        34.49 o                         
  -1  12  18         12.65         17.10         3.67 o                         
   0  12  18         49.30         46.39         4.49 o                         
   1  12  18         13.94         14.55         7.80 o                         
   1   0  19        926.84        957.49        23.68 o                         
   2   0  19         85.50         79.00         3.92 o                         
   3   0  19        237.62        229.63         7.87 o                         
   4   0  19        558.92        555.35        16.78 o                         
   5   0  19         88.79        116.21         9.27 o                         
  -5   1  19        127.49        140.86         9.15 o                         
  -4   1  19       1444.39       1381.74        33.40 o                         
  -3   1  19        113.54        110.79         5.05 o                         
  -2   1  19        598.78        587.38        15.32 o                         
  -1   1  19        436.56        420.48        12.36 o                         
   0   1  19        109.43        126.39         4.69 o                         
   1   1  19        484.88        482.34        12.71 o                         
   2   1  19        527.41        524.00        16.08 o                         
   3   1  19        191.09        177.95         7.00 o                         
   4   1  19       1347.11       1262.11        39.29 o                         
   5   1  19        131.78        129.30         8.66 o                         
  -5   2  19        317.73        295.07        16.01 o                         
  -4   2  19        600.93        600.28        16.96 o                         
  -3   2  19        456.50        454.99        12.45 o                         
  -2   2  19       1423.52       1434.98        34.20 o                         
  -1   2  19       2093.43       2142.62        55.66 o                         
   0   2  19        955.36       1023.17        25.26 o                         
   1   2  19       2062.94       2059.82        48.73 o                         
   2   2  19       1431.83       1439.42        37.11 o                         
   3   2  19        526.80        523.11        16.77 o                         
   4   2  19        643.53        641.42        19.71 o                         
   5   2  19        350.22        334.88        14.64 o                         
  -5   3  19         61.26         62.09         6.07 o                         
  -4   3  19        475.23        495.30        13.87 o                         
  -3   3  19        204.96        198.64         7.91 o                         
  -2   3  19        824.84        834.80        23.42 o                         
  -1   3  19        851.08        874.10        22.06 o                         
   0   3  19        276.72        268.62         7.86 o                         
   1   3  19        750.72        729.79        21.73 o                         
   2   3  19        945.55        912.00        24.26 o                         
   3   3  19        124.67        126.46        10.32 o                         
   4   3  19        421.10        419.20        17.43 o                         
   5   3  19         33.56         23.57         6.41 o                         
  -5   4  19         26.73         34.10         4.91 o                         
  -4   4  19        162.77        155.12         9.80 o                         
  -3   4  19        214.04        220.35         8.79 o                         
  -2   4  19        341.31        351.21        10.90 o                         
  -1   4  19       1103.10       1156.41        29.04 o                         
   0   4  19       1257.79       1267.48        27.41 o                         
   1   4  19       1020.01       1033.56        27.21 o                         
   2   4  19        275.48        269.32         9.99 o                         
   3   4  19        209.75        215.95        10.57 o                         
   4   4  19        214.44        208.78        13.63 o                         
   5   4  19         15.62         22.05         7.16 o                         
  -5   5  19         40.47         40.31         7.17 o                         
  -4   5  19        173.29        171.17        12.18 o                         
  -3   5  19        205.36        217.53         8.89 o                         
  -2   5  19        835.28        847.66        24.44 o                         
  -1   5  19        317.63        330.51        11.31 o                         
   0   5  19        137.29        132.03         6.57 o                         
   1   5  19        369.59        369.04        11.15 o                         
   2   5  19        991.48        963.19        25.54 o                         
   3   5  19        229.19        218.03        10.67 o                         
   4   5  19        207.83        201.43        12.18 o                         
   5   5  19         44.15         49.88         6.45 o                         
  -4   6  19        406.24        404.14        19.91 o                         
  -3   6  19        707.38        691.25        23.25 o                         
  -2   6  19        286.72        283.85        11.44 o                         
  -1   6  19        525.92        536.37        15.75 o                         
   0   6  19       1787.15       1763.21        44.35 o                         
   1   6  19        376.39        374.85        14.96 o                         
   2   6  19        367.68        360.57        13.03 o                         
   3   6  19        658.88        636.35        29.78 o                         
   4   6  19        426.03        392.82        21.42 o                         
  -4   7  19        128.99        152.54        19.72 o                         
  -3   7  19         17.65         23.57         4.91 o                         
  -2   7  19        393.15        416.52        14.74 o                         
  -1   7  19        575.14        604.18        19.58 o                         
   0   7  19        329.63        342.00        11.51 o                         
   1   7  19        657.70        631.16        21.49 o                         
   2   7  19        414.92        391.87        15.27 o                         
   3   7  19         21.65         20.71         5.96 o                         
   4   7  19        110.63        139.01        16.68 o                         
  -4   8  19        152.52        137.03        22.98 o                         
  -3   8  19         20.61         24.93         6.35 o                         
  -2   8  19        320.27        315.16        16.00 o                         
  -1   8  19        252.17        248.83        10.41 o                         
   0   8  19        531.19        541.26        17.90 o                         
   1   8  19        234.03        221.92        10.53 o                         
   2   8  19        287.64        264.93        12.89 o                         
   3   8  19         22.88         15.77         4.37 o                         
   4   8  19        144.12        131.65        15.65 o                         
  -3   9  19         79.44         81.55         9.44 o                         
  -2   9  19         81.00         88.41         8.36 o                         
  -1   9  19       1355.27       1340.25        48.10 o                         
   0   9  19        564.30        574.84        17.34 o                         
   1   9  19       1211.49       1215.44        40.15 o                         
   2   9  19         87.22         81.85         8.59 o                         
   3   9  19         63.75         76.97         8.23 o                         
  -3  10  19        213.71        205.84        18.69 o                         
  -2  10  19        312.86        320.60        16.63 o                         
  -1  10  19        167.59        162.00        11.41 o                         
   0  10  19        634.91        650.02        21.22 o                         
   1  10  19        178.67        174.05        11.39 o                         
   2  10  19        301.76        279.77        14.99 o                         
   3  10  19        198.43        191.21        27.20 o                         
  -2  11  19        307.09        354.45        32.79 o                         
  -1  11  19        306.40        302.24        19.20 o                         
   0  11  19        430.71        404.26        14.55 o                         
   1  11  19        320.66        330.21        18.28 o                         
   2  11  19        313.20        350.89        25.25 o                         
  -1  12  19         34.45         31.47        13.07 o                         
   0  12  19        109.61        100.43         7.15 o                         
   1  12  19         66.02         71.05        14.76 o                         
   0   0  20        898.20        918.36        30.39 o                         
   1   0  20       2224.96       2159.56        53.44 o                         
   2   0  20        199.61        204.59         6.88 o                         
   3   0  20        111.33        100.20         4.49 o                         
   4   0  20        191.27        186.23         8.77 o                         
   5   0  20        571.22        549.47        21.50 o                         
  -5   1  20        111.65        108.51        10.87 o                         
  -4   1  20         23.30         26.23         3.49 o                         
  -3   1  20        213.55        207.80         7.05 o                         
  -2   1  20        155.27        156.40         7.94 o                         
  -1   1  20        260.05        262.78         7.93 o                         
   0   1  20       1701.96       1725.11        40.37 o                         
   1   1  20        238.52        240.29         8.16 o                         
   2   1  20         75.63         77.82         5.12 o                         
   3   1  20        201.50        189.58         6.77 o                         
   4   1  20         12.58         14.78         3.14 o                         
   5   1  20        112.72        114.18         7.93 o                         
  -5   2  20        228.20        237.35        15.15 o                         
  -4   2  20        193.35        205.37         8.37 o                         
  -3   2  20         95.40         90.31         4.12 o                         
  -2   2  20        355.22        361.81        11.07 o                         
  -1   2  20       4793.03       4788.39       190.68 o                         
   0   2  20        339.88        350.55        10.15 o                         
   1   2  20       4816.51       4876.42       191.81 o                         
   2   2  20        428.64        435.12        13.52 o                         
   3   2  20         86.36         79.91         6.45 o                         
   4   2  20        176.08        183.24        11.05 o                         
   5   2  20        263.39        260.90        12.44 o                         
  -5   3  20        210.22        207.20        11.30 o                         
  -4   3  20        312.67        314.80        11.58 o                         
  -3   3  20          3.92          3.77         2.36 o                         
  -2   3  20        564.25        596.65        17.46 o                         
  -1   3  20        111.92        111.58         5.29 o                         
   0   3  20       1515.94       1534.74        36.36 o                         
   1   3  20        151.14        151.53         6.52 o                         
   2   3  20        590.84        621.19        18.08 o                         
   3   3  20         24.80         26.59         4.17 o                         
   4   3  20        280.23        245.49        13.05 o                         
   5   3  20        229.44        203.20        14.81 o                         
  -5   4  20        108.07         98.91         6.97 o                         
  -4   4  20        191.89        187.78        10.91 o                         
  -3   4  20        264.68        276.49        10.44 o                         
  -2   4  20       1845.59       1859.95        46.93 o                         
  -1   4  20        938.53        960.04        25.47 o                         
   0   4  20        149.18        143.89         5.21 o                         
   1   4  20        920.53        921.44        24.03 o                         
   2   4  20       1854.97       1826.05        47.49 o                         
   3   4  20        278.34        288.23        12.12 o                         
   4   4  20        196.19        187.85        11.94 o                         
   5   4  20        134.34        143.64        12.44 o                         
  -4   5  20        321.20        315.69        14.45 o                         
  -3   5  20        656.63        649.87        20.56 o                         
  -2   5  20       1007.56       1071.13        28.44 o                         
  -1   5  20        907.31        915.04        25.60 o                         
   0   5  20         81.59         89.51         4.85 o                         
   1   5  20        986.03        983.40        24.75 o                         
   2   5  20       1015.53       1014.86        28.34 o                         
   3   5  20        643.42        656.45        24.73 o                         
   4   5  20        326.94        297.64        13.98 o                         
  -4   6  20        492.97        481.39        27.05 o                         
  -3   6  20        104.07        112.19         8.38 o                         
  -2   6  20       1512.76       1558.20        39.60 o                         
  -1   6  20        800.53        764.87        21.32 o                         
   0   6  20        178.00        167.78         7.01 o                         
   1   6  20        767.43        707.79        25.08 o                         
   2   6  20       1482.65       1463.07        45.67 o                         
   3   6  20        110.36        112.26         7.89 o                         
   4   6  20        512.61        506.00        23.09 o                         
  -4   7  20        176.73        136.60        22.98 o                         
  -3   7  20       1151.65       1228.24        58.71 o                         
  -2   7  20        149.77        152.98         9.41 o                         
  -1   7  20        256.01        252.55         9.79 o                         
   0   7  20         31.69         45.36         4.54 o                         
   1   7  20        212.73        195.52        10.02 o                         
   2   7  20        172.63        166.88        10.23 o                         
   3   7  20       1060.92       1065.26        36.57 o                         
   4   7  20        199.34        173.62        14.27 o                         
  -4   8  20        864.80        758.31        65.57 o                         
  -3   8  20         34.00         33.88         5.92 o                         
  -2   8  20        316.84        345.61        28.21 o                         
  -1   8  20         24.47         26.71         4.19 o                         
   0   8  20         46.20         44.78         4.81 o                         
   1   8  20         27.31         36.51         5.39 o                         
   2   8  20        250.45        241.92        13.28 o                         
   3   8  20         39.79         47.85         6.22 o                         
   4   8  20        809.48        838.91        41.86 o                         
  -3   9  20        632.68        623.12        38.72 o                         
  -2   9  20        166.61        153.43        11.12 o                         
  -1   9  20        560.78        594.89        30.22 o                         
   0   9  20        123.96        128.23         9.74 o                         
   1   9  20        582.24        577.10        23.36 o                         
   2   9  20        159.02        145.52        11.24 o                         
   3   9  20        649.66        641.38        29.63 o                         
  -3  10  20         19.36         18.34         8.64 o                         
  -2  10  20        244.80        241.60        25.09 o                         
  -1  10  20        136.15        145.79        10.47 o                         
   0  10  20        235.84        231.51        13.77 o                         
   1  10  20        144.38        138.84        11.23 o                         
   2  10  20        311.22        302.95        16.83 o                         
   3  10  20         21.95         30.15        11.39 o                         
  -2  11  20         63.97         68.78        12.23 o                         
  -1  11  20        238.92        238.23        38.58 o                         
   0  11  20        107.65        108.24         7.12 o                         
   1  11  20        223.93        208.71        24.04 o                         
   2  11  20         47.18         52.92        14.13 o                         
   0  12  20         22.60         30.57         8.01 o                         
   1   0  21        420.34        419.64        12.01 o                         
   2   0  21        128.19        107.08         5.05 o                         
   3   0  21        871.48        841.53        19.64 o                         
   4   0  21         20.35         25.84         3.44 o                         
   5   0  21         18.51         26.26         5.94 o                         
  -5   1  21         14.59         12.30         3.93 o                         
  -4   1  21       1328.10       1328.16        36.93 o                         
  -3   1  21         25.42         21.62         2.41 o                         
  -2   1  21        945.24        940.44        22.79 o                         
  -1   1  21        811.39        802.03        19.50 o                         
   0   1  21        139.85        165.41         6.16 o                         
   1   1  21        831.35        838.68        21.09 o                         
   2   1  21        997.59        999.65        24.64 o                         
   3   1  21         30.65         26.71         2.90 o                         
   4   1  21       1453.32       1480.51        39.89 o                         
   5   1  21         20.86         18.80         4.10 o                         
  -5   2  21        259.21        288.52        16.55 o                         
  -4   2  21        363.58        340.41        13.43 o                         
  -3   2  21       1336.63       1342.11        29.96 o                         
  -2   2  21        620.22        617.90        16.90 o                         
  -1   2  21        246.84        251.19        10.30 o                         
   0   2  21          2.03          5.78         1.66 o                         
   1   2  21        271.30        270.75         8.70 o                         
   2   2  21        683.90        678.69        19.09 o                         
   3   2  21       1180.65       1184.34        35.89 o                         
   4   2  21        353.27        322.44        14.11 o                         
   5   2  21        238.89        238.54        13.15 o                         
  -5   3  21         16.69         20.65         3.96 o                         
  -4   3  21        482.33        488.07        14.44 o                         
  -3   3  21         44.02         49.61         4.68 o                         
  -2   3  21        705.30        720.24        19.05 o                         
  -1   3  21       1597.94       1611.02        36.84 o                         
   0   3  21         16.60         22.29         2.30 o                         
   1   3  21       1459.56       1460.30        36.57 o                         
   2   3  21        573.82        565.05        18.41 o                         
   3   3  21         35.78         35.21         4.45 o                         
   4   3  21        517.70        482.87        18.76 o                         
   5   3  21          5.34          1.83         3.21 o                         
  -4   4  21         78.91         85.98         7.46 o                         
  -3   4  21        607.59        623.43        19.53 o                         
  -2   4  21        583.22        566.07        18.22 o                         
  -1   4  21        632.66        645.09        18.60 o                         
   0   4  21        171.08        170.21         5.64 o                         
   1   4  21        647.21        652.52        18.03 o                         
   2   4  21        622.07        622.42        18.33 o                         
   3   4  21        584.21        572.74        19.28 o                         
   4   4  21         82.55         76.84         7.17 o                         
  -4   5  21        207.59        208.55        11.74 o                         
  -3   5  21        224.18        228.61        10.02 o                         
  -2   5  21       1103.09       1089.30        29.80 o                         
  -1   5  21        542.63        558.94        15.56 o                         
   0   5  21        298.44        293.01         9.96 o                         
   1   5  21        405.48        413.23        15.40 o                         
   2   5  21       1173.25       1135.00        32.17 o                         
   3   5  21        227.29        209.77        10.74 o                         
   4   5  21        197.37        192.03        12.00 o                         
  -4   6  21         42.91         31.42        11.81 o                         
  -3   6  21         46.20         55.19         6.25 o                         
  -2   6  21        298.25        310.56        12.07 o                         
  -1   6  21        181.67        195.03         8.48 o                         
   0   6  21        444.24        454.37        14.87 o                         
   1   6  21        209.42        208.35        10.48 o                         
   2   6  21        338.34        325.64        12.77 o                         
   3   6  21         60.58         62.21         5.96 o                         
   4   6  21         48.96         56.57         7.34 o                         
  -4   7  21         68.00         64.10        16.02 o                         
  -3   7  21         25.62         38.31         6.87 o                         
  -2   7  21        182.63        181.88        10.20 o                         
  -1   7  21       2118.03       2205.95        61.71 o                         
   0   7  21         19.93         24.79         3.57 o                         
   1   7  21       2073.50       2026.61        62.50 o                         
   2   7  21        181.89        179.66        10.70 o                         
   3   7  21         33.66         40.43         5.64 o                         
   4   7  21         52.73         52.16         8.32 o                         
  -3   8  21         24.70         22.23         6.07 o                         
  -2   8  21         73.13         87.84         8.52 o                         
  -1   8  21          5.99          8.16         4.90 o                         
   0   8  21       2401.01       2448.58        77.19 o                         
   1   8  21          6.37          7.56         3.24 o                         
   2   8  21         59.63         66.92         7.43 o                         
   3   8  21         27.62         18.06         4.80 o                         
  -3   9  21         15.14         26.78         7.34 o                         
  -2   9  21         31.67         35.31         5.68 o                         
  -1   9  21        822.55        836.85        32.73 o                         
   0   9  21          2.46          5.03         4.30 o                         
   1   9  21        797.81        780.25        31.43 o                         
   2   9  21         37.01         39.98         6.03 o                         
   3   9  21         15.21         19.62         7.06 o                         
  -2  10  21        214.54        214.58        18.15 o                         
  -1  10  21         37.32         31.33         5.11 o                         
   0  10  21        931.79        996.93        39.43 o                         
   1  10  21         25.92         28.85         5.71 o                         
   2  10  21        171.00        181.24        17.89 o                         
  -1  11  21        352.92        377.98        26.34 o                         
   0  11  21          8.29         16.23         5.90 o                         
   1  11  21        337.38        369.56        35.00 o                         
   0   0  22        158.27        153.65         9.24 o                         
   1   0  22        407.18        399.60        11.68 o                         
   2   0  22          4.47          3.21         1.66 o                         
   3   0  22          3.98          5.29         1.80 o                         
   4   0  22          9.04          9.41         2.68 o                         
   5   0  22        156.49        183.72        11.74 o                         
  -5   1  22        136.11        140.23        10.03 o                         
  -4   1  22        434.60        421.49        13.95 o                         
  -3   1  22        316.09        326.22         9.40 o                         
  -2   1  22       1490.41       1457.49        35.25 o                         
  -1   1  22        758.27        761.11        18.71 o                         
   0   1  22       2703.50       2683.55        70.44 o                         
   1   1  22        633.11        634.15        18.11 o                         
   2   1  22       1473.42       1429.18        37.52 o                         
   3   1  22        284.25        271.01         8.76 o                         
   4   1  22        440.12        404.03        14.50 o                         
   5   1  22        155.01        149.71         9.39 o                         
  -5   2  22        101.66        114.44         8.16 o                         
  -4   2  22         53.20         60.69         4.11 o                         
  -3   2  22        114.64        109.91         5.06 o                         
  -2   2  22        158.08        166.58         6.68 o                         
  -1   2  22        745.64        743.36        18.60 o                         
   0   2  22       1135.92       1251.66        30.42 o                         
   1   2  22        773.98        789.67        20.14 o                         
   2   2  22        213.18        213.33         8.16 o                         
   3   2  22        100.08         90.61         6.16 o                         
   4   2  22         59.37         69.50         6.61 o                         
   5   2  22         89.23         91.92        10.28 o                         
  -4   3  22         22.03         20.76         4.10 o                         
  -3   3  22        763.24        749.34        22.74 o                         
  -2   3  22        435.32        472.22        15.26 o                         
  -1   3  22        708.74        693.12        17.21 o                         
   0   3  22        841.62        885.42        22.38 o                         
   1   3  22        575.05        563.02        16.79 o                         
   2   3  22        450.75        453.86        15.56 o                         
   3   3  22        764.93        737.91        21.84 o                         
   4   3  22         39.32         45.95         5.62 o                         
  -4   4  22        212.27        226.65        12.57 o                         
  -3   4  22          4.65          3.97         3.06 o                         
  -2   4  22        642.94        669.46        20.34 o                         
  -1   4  22        632.61        662.83        19.16 o                         
   0   4  22        244.43        230.93         7.04 o                         
   1   4  22        660.10        662.71        17.42 o                         
   2   4  22        754.36        763.04        20.16 o                         
   3   4  22         16.07         20.37         3.94 o                         
   4   4  22        201.12        189.39        11.61 o                         
  -4   5  22         91.71        114.37        11.97 o                         
  -3   5  22        578.46        593.69        20.50 o                         
  -2   5  22        382.55        415.58        13.89 o                         
  -1   5  22        324.10        306.10        10.77 o                         
   0   5  22       1368.65       1257.47        31.68 o                         
   1   5  22        331.02        303.71        10.72 o                         
   2   5  22        332.26        320.78        12.99 o                         
   3   5  22        560.33        524.55        19.14 o                         
   4   5  22         87.62        110.86        11.37 o                         
  -4   6  22        163.14        176.66        26.78 o                         
  -3   6  22         36.97         34.73         5.15 o                         
  -2   6  22       1370.33       1429.99        41.30 o                         
  -1   6  22        336.91        339.68        12.09 o                         
   0   6  22         92.37         80.02         5.10 o                         
   1   6  22        375.19        367.68        15.15 o                         
   2   6  22       1301.63       1245.72        41.32 o                         
   3   6  22         59.95         61.17         6.14 o                         
   4   6  22        155.93        153.85        16.20 o                         
  -3   7  22        532.19        566.09        25.27 o                         
  -2   7  22         57.80         46.72         5.76 o                         
  -1   7  22        382.16        381.93        15.82 o                         
   0   7  22         44.91         39.91         3.84 o                         
   1   7  22        409.80        392.17        19.47 o                         
   2   7  22         28.42         26.19         7.49 o                         
   3   7  22        537.14        548.45        23.35 o                         
  -3   8  22        129.83        154.37        16.34 o                         
  -2   8  22        130.53        149.54        10.69 o                         
  -1   8  22         38.34         33.69         6.27 o                         
   0   8  22        218.21        217.12        12.57 o                         
   1   8  22         23.98         22.55         4.62 o                         
   2   8  22        133.38        135.78        11.03 o                         
   3   8  22        149.22        159.35        12.80 o                         
  -3   9  22        302.14        306.33        22.81 o                         
  -2   9  22         72.21         66.78         8.57 o                         
  -1   9  22        288.48        255.86        13.89 o                         
   0   9  22         22.83         22.68         4.63 o                         
   1   9  22        258.13        245.66        14.97 o                         
   2   9  22         62.22         60.51         7.72 o                         
   3   9  22        286.34        209.55        43.43 o                         
  -2  10  22        415.53        433.57        28.63 o                         
  -1  10  22        114.67         94.54        10.09 o                         
   0  10  22          6.21         12.76         3.98 o                         
   1  10  22        145.28        138.65        12.42 o                         
   2  10  22        477.32        462.54        46.17 o                         
  -1  11  22        177.68        161.48        15.60 o                         
   0  11  22        312.55        398.87        30.99 o                         
   1  11  22        163.69        154.31        19.82 o                         
   1   0  23       1099.06       1115.18        27.86 o                         
   2   0  23       1402.17       1394.58        34.09 o                         
   3   0  23       1064.92       1032.19        23.49 o                         
   4   0  23        404.37        395.03        12.90 o                         
  -4   1  23        116.11        123.51         5.96 o                         
  -3   1  23       1280.08       1285.32        31.14 o                         
  -2   1  23        115.19        116.41         6.46 o                         
  -1   1  23        206.91        210.39         8.21 o                         
   0   1  23         58.64         77.80         4.71 o                         
   1   1  23        234.99        231.73         8.27 o                         
   2   1  23        134.54        136.55         6.37 o                         
   3   1  23       1426.14       1374.32        31.67 o                         
   4   1  23         66.34         70.91         5.09 o                         
  -4   2  23        406.71        419.24        13.87 o                         
  -3   2  23        595.75        578.94        17.57 o                         
  -2   2  23        261.54        265.30        10.11 o                         
  -1   2  23        139.20        143.51         5.92 o                         
   0   2  23       1088.96       1188.48        32.92 o                         
   1   2  23        151.18        148.59         6.49 o                         
   2   2  23        287.96        290.62        10.44 o                         
   3   2  23        544.08        519.44        17.03 o                         
   4   2  23        431.38        428.12        16.35 o                         
  -4   3  23        256.75        243.87        12.60 o                         
  -3   3  23        940.91        933.17        27.47 o                         
  -2   3  23        304.32        294.18        11.10 o                         
  -1   3  23       1157.60       1150.69        28.53 o                         
   0   3  23        497.04        503.61        15.51 o                         
   1   3  23       1164.25       1162.46        28.85 o                         
   2   3  23        373.42        371.15        13.23 o                         
   3   3  23        902.33        876.95        30.07 o                         
   4   3  23        237.93        224.76        13.39 o                         
  -4   4  23        114.94        114.53        10.14 o                         
  -3   4  23        425.10        438.58        16.05 o                         
  -2   4  23        638.50        673.35        20.32 o                         
  -1   4  23       1291.51       1306.62        34.53 o                         
   0   4  23          8.72         10.14         2.11 o                         
   1   4  23       1329.90       1327.30        36.60 o                         
   2   4  23        615.26        609.17        18.22 o                         
   3   4  23        393.92        371.25        15.02 o                         
   4   4  23        142.36        113.18         8.48 o                         
  -4   5  23         50.05         49.15         7.40 o                         
  -3   5  23        403.80        413.85        16.01 o                         
  -2   5  23        414.81        423.15        14.95 o                         
  -1   5  23         26.69         29.71         3.42 o                         
   0   5  23        461.41        444.00        13.25 o                         
   1   5  23          5.87         10.56         3.41 o                         
   2   5  23        371.55        354.95        13.19 o                         
   3   5  23        366.53        354.47        15.73 o                         
   4   5  23         30.82         22.06         5.26 o                         
  -4   6  23         58.07         45.96        14.55 o                         
  -3   6  23        171.38        168.90        12.65 o                         
  -2   6  23        217.07        221.70        10.68 o                         
  -1   6  23        911.73        971.37        30.21 o                         
   0   6  23        517.95        486.48        14.93 o                         
   1   6  23        879.74        925.59        35.03 o                         
   2   6  23        242.54        227.90        12.99 o                         
   3   6  23        208.84        195.06        11.13 o                         
   4   6  23         62.98         56.90         6.97 o                         
  -3   7  23         55.91         56.50         8.28 o                         
  -2   7  23        264.80        267.02        17.04 o                         
  -1   7  23        759.08        751.06        25.44 o                         
   0   7  23        874.59        836.12        29.86 o                         
   1   7  23        628.74        597.92        27.80 o                         
   2   7  23        272.99        270.13        14.38 o                         
   3   7  23         74.00         62.65         9.61 o                         
  -3   8  23          0.03         11.36         5.41 o                         
  -2   8  23        126.69        119.86        10.80 o                         
  -1   8  23        720.61        720.93        31.89 o                         
   0   8  23       1295.81       1263.77        46.50 o                         
   1   8  23        788.76        754.94        31.93 o                         
   2   8  23        160.09        148.70        11.45 o                         
   3   8  23          0.59          5.08         7.38 o                         
  -2   9  23        114.15         91.26        11.58 o                         
  -1   9  23        209.67        186.84        11.44 o                         
   0   9  23        196.23        221.64        14.27 o                         
   1   9  23        203.04        189.48        13.09 o                         
   2   9  23        109.53         99.76        10.26 o                         
  -1  10  23        317.34        294.65        21.92 o                         
   0  10  23        101.12        141.87        13.70 o                         
   1  10  23        312.83        339.83        32.47 o                         
   0   0  24       7941.46       7407.58       505.55 o                         
   1   0  24        745.47        770.38        21.18 o                         
   2   0  24        259.62        271.02         9.69 o                         
   3   0  24        392.21        362.75        11.44 o                         
   4   0  24         20.68         23.32         3.09 o                         
  -4   1  24         33.66         35.66         3.49 o                         
  -3   1  24        134.61        120.75         5.51 o                         
  -2   1  24         90.68         86.47         4.88 o                         
  -1   1  24        352.89        380.37        11.52 o                         
   0   1  24        217.98        232.19         8.79 o                         
   1   1  24        378.50        397.53        11.95 o                         
   2   1  24        110.27        106.01         5.70 o                         
   3   1  24        123.04        111.48         6.11 o                         
   4   1  24         35.45         29.17         3.21 o                         
  -4   2  24         45.37         46.32         4.27 o                         
  -3   2  24         66.47         73.79         5.88 o                         
  -2   2  24        224.34        221.76         8.84 o                         
  -1   2  24        195.46        198.83         7.36 o                         
   0   2  24       2639.98       2748.18        72.49 o                         
   1   2  24        155.31        149.79         6.91 o                         
   2   2  24        203.72        194.66         8.37 o                         
   3   2  24         72.30         80.19         7.41 o                         
   4   2  24         40.35         37.61         4.78 o                         
  -4   3  24        316.98        316.18        17.57 o                         
  -3   3  24         65.01         65.66         5.82 o                         
  -2   3  24        255.58        272.47        10.75 o                         
  -1   3  24        270.46        268.13        11.01 o                         
   0   3  24        164.69        162.81         7.10 o                         
   1   3  24        283.41        292.08        10.49 o                         
   2   3  24        273.58        259.83        11.64 o                         
   3   3  24         70.59         79.21         7.13 o                         
   4   3  24        303.97        276.04        14.33 o                         
  -4   4  24         85.82         74.54        10.32 o                         
  -3   4  24        364.51        403.46        17.16 o                         
  -2   4  24        499.33        496.83        17.66 o                         
  -1   4  24        151.53        151.21         7.30 o                         
   0   4  24        104.37        103.45         5.13 o                         
   1   4  24        167.49        167.68         6.98 o                         
   2   4  24        534.24        496.49        16.27 o                         
   3   4  24        425.27        427.39        17.26 o                         
   4   4  24         76.24         68.97         6.47 o                         
  -4   5  24         43.89         57.15        11.38 o                         
  -3   5  24         73.86         87.67         6.77 o                         
  -2   5  24        471.49        466.41        16.41 o                         
  -1   5  24        357.38        360.98        13.71 o                         
   0   5  24        134.60        141.65         7.10 o                         
   1   5  24        369.38        349.41        12.06 o                         
   2   5  24        439.13        403.35        16.92 o                         
   3   5  24         74.12         83.96         7.42 o                         
   4   5  24         54.99         52.23         6.62 o                         
  -3   6  24        319.72        335.49        18.04 o                         
  -2   6  24        127.98        111.55         8.17 o                         
  -1   6  24        175.59        185.22         8.97 o                         
   0   6  24        256.21        256.84        10.12 o                         
   1   6  24        147.14        159.62        12.58 o                         
   2   6  24        139.69        136.43        10.26 o                         
   3   6  24        287.40        301.87        15.21 o                         
  -3   7  24         56.13         62.00        10.25 o                         
  -2   7  24        212.32        240.13        20.97 o                         
  -1   7  24        384.33        384.71        19.10 o                         
   0   7  24         33.28         24.59         4.69 o                         
   1   7  24        378.63        375.16        17.46 o                         
   2   7  24        232.53        240.45        13.59 o                         
   3   7  24         59.85         65.67        17.61 o                         
  -2   8  24          0.28          1.85         3.71 o                         
  -1   8  24        245.46        227.39        12.73 o                         
   0   8  24         16.59         17.88         4.36 o                         
   1   8  24        237.86        229.01        15.13 o                         
   2   8  24          3.16          6.13         3.98 o                         
  -2   9  24        274.49        283.01        23.72 o                         
  -1   9  24         10.67          8.60         3.60 o                         
   0   9  24         43.46         47.22         5.71 o                         
   1   9  24          5.57          2.11         3.67 o                         
   2   9  24        282.39        329.07        23.48 o                         
  -1  10  24        113.03         99.10        10.54 o                         
   0  10  24          4.27          1.27         1.69 o                         
   1  10  24        114.65        141.66        18.13 o                         
   1   0  25        113.79        122.75         5.83 o                         
   2   0  25        809.22        874.96        24.10 o                         
   3   0  25         15.35         12.07         2.19 o                         
   4   0  25        778.84        771.01        21.85 o                         
  -4   1  25          1.30          3.62         2.09 o                         
  -3   1  25       1278.90       1296.65        31.08 o                         
  -2   1  25         32.86         27.99         2.90 o                         
  -1   1  25        293.25        301.87         9.39 o                         
   0   1  25        671.25        726.16        20.57 o                         
   1   1  25        232.40        247.74         9.14 o                         
   2   1  25         36.12         34.68         3.72 o                         
   3   1  25       1251.03       1218.09        38.40 o                         
   4   1  25          0.49          1.00         2.39 o                         
  -4   2  25        317.18        300.30        16.29 o                         
  -3   2  25         58.60         57.41         5.62 o                         
  -2   2  25        922.21        928.95        27.27 o                         
  -1   2  25        790.49        801.89        20.82 o                         
   0   2  25        252.06        276.00        10.88 o                         
   1   2  25        796.62        789.00        21.06 o                         
   2   2  25        929.26        909.93        25.33 o                         
   3   2  25         64.84         65.51         5.78 o                         
   4   2  25        401.09        377.92        15.75 o                         
  -4   3  25         78.66        104.67        10.42 o                         
  -3   3  25        981.22       1013.98        31.87 o                         
  -2   3  25        375.98        367.79        13.79 o                         
  -1   3  25        380.19        365.49        14.96 o                         
   0   3  25        254.35        262.81         9.60 o                         
   1   3  25        440.27        435.00        12.63 o                         
   2   3  25        351.44        340.49        12.30 o                         
   3   3  25        951.64        925.16        31.78 o                         
   4   3  25         84.87         94.91         8.07 o                         
  -4   4  25        190.61        206.42        16.94 o                         
  -3   4  25        100.13         93.40         7.21 o                         
  -2   4  25       1010.13        993.29        30.69 o                         
  -1   4  25        863.12        861.53        29.65 o                         
   0   4  25         38.70         34.75         3.37 o                         
   1   4  25        911.59        900.23        24.88 o                         
   2   4  25       1001.82        939.61        28.00 o                         
   3   4  25        109.28         91.29         7.85 o                         
   4   4  25        185.38        189.21        11.01 o                         
  -3   5  25        269.56        273.83        12.01 o                         
  -2   5  25        456.96        462.51        17.12 o                         
  -1   5  25        164.18        164.75         9.25 o                         
   0   5  25        750.88        788.43        25.36 o                         
   1   5  25        153.39        156.16         7.67 o                         
   2   5  25        457.03        438.93        19.87 o                         
   3   5  25        238.95        224.99        13.08 o                         
  -3   6  25         52.55         51.75         7.86 o                         
  -2   6  25         24.45         28.69         5.04 o                         
  -1   6  25        766.73        785.34        27.55 o                         
   0   6  25         27.95         22.61         3.21 o                         
   1   6  25        732.45        720.41        37.20 o                         
   2   6  25         36.58         40.23         5.87 o                         
   3   6  25         51.64         56.69         6.87 o                         
  -3   7  25         55.47         33.08         9.17 o                         
  -2   7  25        266.61        275.51        19.42 o                         
  -1   7  25         88.82         82.62         7.28 o                         
   0   7  25       2326.73       2321.03        82.44 o                         
   1   7  25        101.48        101.71         9.75 o                         
   2   7  25        281.91        276.05        15.68 o                         
   3   7  25         67.91         58.58         8.64 o                         
  -2   8  25         33.21         39.31         7.75 o                         
  -1   8  25        519.77        528.57        22.90 o                         
   0   8  25          0.53          4.84         2.36 o                         
   1   8  25        540.91        534.36        25.45 o                         
   2   8  25         31.64         32.37         6.85 o                         
  -1   9  25         28.87         27.41         5.69 o                         
   0   9  25       1405.58       1307.54       107.20 o                         
   1   9  25         25.45         28.89         6.24 o                         
   0   0  26       1229.56       1256.97        70.23 o                         
   1   0  26        150.51        162.07         7.20 o                         
   2   0  26        458.81        475.37        14.74 o                         
   3   0  26          0.09          2.11         2.00 o                         
   4   0  26         88.77         75.46         5.30 o                         
  -4   1  26         39.68         36.49         3.62 o                         
  -3   1  26         63.61         62.64         4.14 o                         
  -2   1  26        166.68        175.03         7.36 o                         
  -1   1  26        863.71        922.60        25.23 o                         
   0   1  26        282.90        298.23        10.52 o                         
   1   1  26        799.95        829.58        23.90 o                         
   2   1  26        157.92        156.77         8.25 o                         
   3   1  26         67.07         68.60         5.17 o                         
   4   1  26         31.89         29.96         4.22 o                         
  -4   2  26         26.51         31.39         6.10 o                         
  -3   2  26        139.42        144.76         8.65 o                         
  -2   2  26        276.83        274.66        15.23 o                         
  -1   2  26        162.45        171.10         7.84 o                         
   0   2  26        555.87        578.68        18.14 o                         
   1   2  26        103.97        110.36         6.42 o                         
   2   2  26        292.46        291.81        10.99 o                         
   3   2  26        140.66        150.29        10.37 o                         
   4   2  26         20.62         26.61         4.27 o                         
  -3   3  26        166.24        180.37        11.02 o                         
  -2   3  26        196.70        187.58         9.32 o                         
  -1   3  26        154.22        157.53        11.65 o                         
   0   3  26         79.19         88.92         5.76 o                         
   1   3  26        238.99        240.10        10.10 o                         
   2   3  26        172.56        169.29         8.79 o                         
   3   3  26        159.19        156.39         9.45 o                         
  -3   4  26        474.29        523.04        18.83 o                         
  -2   4  26        141.37        155.65         8.99 o                         
  -1   4  26        192.77        199.25         9.33 o                         
   0   4  26        528.76        583.85        19.83 o                         
   1   4  26        149.82        144.60         7.67 o                         
   2   4  26        116.90        120.40         7.69 o                         
   3   4  26        489.23        503.56        21.23 o                         
  -3   5  26          1.96          6.25         3.52 o                         
  -2   5  26        244.67        266.44        14.27 o                         
  -1   5  26        271.59        256.87        11.90 o                         
   0   5  26        100.25        108.88         6.78 o                         
   1   5  26        339.39        326.77        11.84 o                         
   2   5  26        242.10        230.84        12.45 o                         
   3   5  26          0.58          4.46         3.40 o                         
  -3   6  26        211.24        242.90        16.38 o                         
  -2   6  26        260.50        260.05        12.78 o                         
  -1   6  26        315.88        292.68        15.30 o                         
   0   6  26        368.26        380.73        14.84 o                         
   1   6  26        296.53        262.08        13.18 o                         
   2   6  26        207.31        197.04        14.57 o                         
   3   6  26        263.42        279.47        28.67 o                         
  -2   7  26        241.73        238.26        15.80 o                         
  -1   7  26        381.84        374.31        17.16 o                         
   0   7  26         74.32         77.12         6.73 o                         
   1   7  26        390.05        342.52        16.11 o                         
   2   7  26        245.56        260.74        19.05 o                         
  -2   8  26         31.75         41.54         9.07 o                         
  -1   8  26        297.10        277.44        16.24 o                         
   0   8  26        113.38        105.11        18.97 o                         
   1   8  26        324.61        327.92        19.18 o                         
   2   8  26         37.66         46.42         7.96 o                         
   1   0  27        176.06        180.91         7.84 o                         
   2   0  27        133.70        157.30         7.80 o                         
   3   0  27        752.09        712.67        25.86 o                         
  -3   1  27        435.14        423.16        15.19 o                         
  -2   1  27        475.18        465.52        14.48 o                         
  -1   1  27          2.48          6.23         2.20 o                         
   0   1  27        358.36        385.47        14.23 o                         
   1   1  27          3.12          5.67         2.42 o                         
   2   1  27        415.52        401.02        14.45 o                         
   3   1  27        401.55        352.45        13.41 o                         
  -3   2  27        293.88        273.56        15.38 o                         
  -2   2  27        934.02        939.51        37.76 o                         
  -1   2  27         20.92         22.04         3.42 o                         
   0   2  27          6.06          8.98         3.72 o                         
   1   2  27         34.23         27.26         4.02 o                         
   2   2  27        956.18        919.81        27.16 o                         
   3   2  27        291.20        273.70        12.43 o                         
  -3   3  27        480.54        480.38        17.77 o                         
  -2   3  27        135.21        149.89        10.86 o                         
  -1   3  27        821.22        822.17        37.79 o                         
   0   3  27          6.31          5.98         2.49 o                         
   1   3  27        825.05        836.19        25.49 o                         
   2   3  27        140.72        130.84         8.59 o                         
   3   3  27        477.55        475.54        18.37 o                         
  -3   4  27        109.27        114.13         9.52 o                         
  -2   4  27        491.72        492.44        18.30 o                         
  -1   4  27        784.83        774.12        26.49 o                         
   0   4  27          6.24          4.44         2.57 o                         
   1   4  27        798.05        756.18        23.13 o                         
   2   4  27        499.05        470.18        16.85 o                         
   3   4  27        143.21        137.06        10.37 o                         
  -3   5  27        195.07        211.13        13.35 o                         
  -2   5  27        865.64        857.35        27.60 o                         
  -1   5  27        222.24        212.52        10.12 o                         
   0   5  27        523.15        549.08        19.07 o                         
   1   5  27        225.14        211.38         9.48 o                         
   2   5  27        855.90        797.47        27.35 o                         
   3   5  27        216.46        221.65        15.57 o                         
  -2   6  27         32.92         44.34         5.74 o                         
  -1   6  27        364.40        377.94        16.56 o                         
   0   6  27        640.45        650.23        27.35 o                         
   1   6  27        367.98        348.88        15.72 o                         
   2   6  27         46.58         62.43         8.76 o                         
  -2   7  27        199.35        222.63        21.51 o                         
  -1   7  27        308.97        315.33        16.69 o                         
   0   7  27        501.37        541.09        28.64 o                         
   1   7  27        304.80        276.31        14.64 o                         
   2   7  27        182.40        176.14        15.00 o                         
  -1   8  27        191.76        156.63        13.49 o                         
   0   8  27       1333.73       1269.54        69.10 o                         
   1   8  27        187.19        176.70        13.69 o                         
   0   0  28        654.18        695.65        39.53 o                         
   1   0  28        203.08        230.70         9.23 o                         
   2   0  28          2.56          4.30         2.27 o                         
   3   0  28          0.20          4.40         2.21 o                         
  -3   1  28          7.83         10.62         3.16 o                         
  -2   1  28        331.88        332.86        11.68 o                         
  -1   1  28         36.09         44.99         3.97 o                         
   0   1  28       1951.47       2104.13        74.96 o                         
   1   1  28         30.72         31.70         4.32 o                         
   2   1  28        307.49        319.30        12.53 o                         
   3   1  28          8.20         11.31         3.01 o                         
  -3   2  28          7.55          6.78         3.54 o                         
  -2   2  28        267.90        278.06        15.91 o                         
  -1   2  28        581.83        623.68        22.30 o                         
   0   2  28        231.38        259.42        11.59 o                         
   1   2  28        614.49        630.70        19.69 o                         
   2   2  28        236.06        219.10        11.43 o                         
   3   2  28          3.16         -0.19         2.84 o                         
  -3   3  28        176.18        174.05        11.24 o                         
  -2   3  28        392.96        386.09        15.07 o                         
  -1   3  28          5.73          7.44         3.62 o                         
   0   3  28         85.95        111.40         6.69 o                         
   1   3  28          8.51         15.31         4.15 o                         
   2   3  28        350.66        339.55        14.42 o                         
   3   3  28        214.84        213.49        13.17 o                         
  -3   4  28         17.50         23.72         6.63 o                         
  -2   4  28        144.78        135.17         9.49 o                         
  -1   4  28        539.71        553.28        24.51 o                         
   0   4  28          0.53          5.78         2.66 o                         
   1   4  28        586.08        586.22        18.91 o                         
   2   4  28        128.33        123.10         8.78 o                         
   3   4  28         10.33         13.83         4.89 o                         
  -2   5  28        100.22        103.39         7.97 o                         
  -1   5  28         97.88        101.67         7.46 o                         
   0   5  28        187.99        215.42        12.57 o                         
   1   5  28         96.46        104.20         7.90 o                         
   2   5  28         76.82         79.53         7.59 o                         
  -2   6  28        218.07        209.59        15.40 o                         
  -1   6  28        209.56        226.19        12.35 o                         
   0   6  28          9.39         10.56         4.12 o                         
   1   6  28        199.15        208.71        13.76 o                         
   2   6  28        232.22        213.55        18.89 o                         
  -1   7  28        340.19        341.62        18.38 o                         
   0   7  28          2.54          6.25         6.27 o                         
   1   7  28        367.64        358.94        17.15 o                         
   1   0  29       1146.35       1156.47        32.52 o                         
   2   0  29        108.17        102.67         6.28 o                         
   3   0  29        561.62        547.65        18.40 o                         
  -3   1  29         10.09         13.93         3.31 o                         
  -2   1  29        235.76        242.60         8.47 o                         
  -1   1  29        382.21        378.04        12.91 o                         
   0   1  29          0.16         26.70         8.53 o                         
   1   1  29        388.98        377.94        13.16 o                         
   2   1  29        195.93        200.87         9.42 o                         
   3   1  29          9.18         12.16         3.25 o                         
  -3   2  29        671.91        647.24        42.08 o                         
  -2   2  29        171.02        183.35        10.84 o                         
  -1   2  29        502.67        543.28        18.50 o                         
   0   2  29        636.97        633.48        21.17 o                         
   1   2  29        511.86        522.49        20.37 o                         
   2   2  29        141.59        142.13         9.49 o                         
   3   2  29        692.54        654.11        28.16 o                         
  -2   3  29        280.67        280.10        12.80 o                         
  -1   3  29        119.23        126.35         8.22 o                         
   0   3  29          3.15          3.85         2.51 o                         
   1   3  29         80.69         79.44         6.54 o                         
   2   3  29        311.16        295.55        13.66 o                         
  -2   4  29        167.68        164.11         9.70 o                         
  -1   4  29         63.51         72.02         9.74 o                         
   0   4  29        624.66        696.75        26.27 o                         
   1   4  29         58.92         61.85         5.59 o                         
   2   4  29        144.04        149.66        10.08 o                         
  -2   5  29        198.37        182.11        16.54 o                         
  -1   5  29        498.69        499.15        21.82 o                         
   0   5  29        132.26        128.32         7.98 o                         
   1   5  29        545.85        525.75        25.10 o                         
   2   5  29        223.09        211.49        11.62 o                         
  -1   6  29        181.94        185.19        14.33 o                         
   0   6  29        549.41        548.73        26.28 o                         
   1   6  29        156.34        160.98        11.68 o                         
   0   7  29        151.03        133.94        16.34 o                         
   0   0  30         84.46        110.35        14.68 o                         
   1   0  30       1125.88       1165.98        32.85 o                         
   2   0  30        182.33        178.91         8.49 o                         
  -2   1  30        239.49        245.67         9.79 o                         
  -1   1  30         59.68         61.63         5.17 o                         
   0   1  30        285.05        294.28        11.99 o                         
   1   1  30         32.30         31.01         4.60 o                         
   2   1  30        217.51        224.90        11.50 o                         
  -2   2  30        274.32        272.58        15.08 o                         
  -1   2  30        289.43        312.86        12.76 o                         
   0   2  30        867.80        935.40        29.49 o                         
   1   2  30        335.52        371.06        14.73 o                         
   2   2  30        254.06        251.57        12.56 o                         
  -2   3  30        221.85        235.29        13.42 o                         
  -1   3  30        134.48        129.80         9.13 o                         
   0   3  30       1206.67       1276.92        39.28 o                         
   1   3  30        106.12        110.77         8.55 o                         
   2   3  30        215.13        222.42        12.65 o                         
  -2   4  30        488.66        480.50        21.88 o                         
  -1   4  30        101.16         98.52         8.28 o                         
   0   4  30        101.61        109.72         7.63 o                         
   1   4  30        119.24        118.42         7.80 o                         
   2   4  30        483.32        456.68        19.21 o                         
  -1   5  30        320.41        325.35        15.97 o                         
   0   5  30         57.03         70.43         6.49 o                         
   1   5  30        307.19        304.62        15.70 o                         
   0   6  30          4.50          4.71         6.00 o                         
   1   0  31        132.85        157.69         9.11 o                         
   2   0  31         16.36         15.76         3.54 o                         
  -2   1  31        343.65        350.11        14.96 o                         
  -1   1  31        145.96        155.91         7.65 o                         
   0   1  31          1.42          6.63         3.56 o                         
   1   1  31        132.19        141.20        11.38 o                         
   2   1  31        417.35        428.00        18.19 o                         
  -2   2  31         78.59        103.52        22.35 o                         
  -1   2  31        265.04        273.07        12.20 o                         
   0   2  31        401.55        432.16        18.30 o                         
   1   2  31        262.52        266.23        13.40 o                         
  -1   3  31        261.92        265.39        21.08 o                         
   0   3  31         71.68         85.92         6.71 o                         
   1   3  31        253.83        270.77        13.30 o                         
  -1   4  31        169.30        180.10        12.10 o                         
   0   4  31         13.36         15.85         4.14 o                         
   1   4  31        200.76        214.49        10.69 o                         
   0   0  32        730.00        733.96        40.36 o                         
   1   0  32        356.85        359.82        16.18 o                         
  -1   1  32        451.89        455.70        18.36 o                         
   0   1  32          2.55          0.30         2.88 o                         
   1   1  32        378.95        393.86        19.81 o                         
  -1   2  32        166.72        173.13        12.18 o                         
   0   2  32        510.93        537.93        21.98 o                         
   1   2  32        200.80        214.28        11.22 o                         
   0   3  32          5.62          4.79         2.97 o                         
                                                                                
